# Supplementary material for: A Dynamic and Combinatorial Histone Code Drives Malaria Parasite Asexual and Sexual Development
Source: Mol Cell Proteomics. 2022 Jan 17;21(3):100199. doi: 10.1016/j.mcpro.2022.100199 (PMC8941266; doi:10.1016/j.mcpro.2022.100199)
Supplement: Appendix 1 [file mmc2.xlsx]

## Sheet: Sheet1
Trophozoites												Immature gametocytes								Mature gametocytes
n=1				n=2				n=3				n=1				n=2				n=1				n=2
ProteinDescription	PeptideSequence	PTM_code		ProteinDescription	PeptideSequence	PTM_code		ProteinDescription	PeptideSequence	PTM_code		ProteinDescription	PeptideSequence	PTM_code		ProteinDescription	PeptideSequence	PTM_code		ProteinDescription	PeptideSequence	PTM_code		ProteinDescription	PeptideSequence	PTM_code
Histone H3 OS=Plasmodium falciparum (isolate 3D7) OX=36329 GN=PF3D7_0617900 PE=3 SV=1	ARTKQTARKSTGGKAPRKQLASKAARKSAPVSTGIKKPHRYRPGTVALRE	nan		Histone H3 OS=Plasmodium falciparum (isolate 3D7) OX=36329 GN=PF3D7_0617900 PE=3 SV=1	ARTKQTARKSTGGKAPRKQLASKAARKSAPVSTGIKKPHRYRPGTVALRE	R17me2K18me1		Histone H3 OS=Plasmodium falciparum (isolate 3D7) OX=36329 GN=PF3D7_0617900 PE=3 SV=1	ARTKQTARKSTGGKAPRKQLASKAARKSAPVSTGIKKPHRYRPGTVALRE	nan		Histone H3 OS=Plasmodium falciparum (isolate 3D7) OX=36329 GN=PF3D7_0617900 PE=3 SV=1	ARTKQTARKSTGGKAPRKQLASKAARKSAPVSTGIKKPHRYRPGTVALRE	nan		Histone H3 OS=Plasmodium falciparum (isolate 3D7) OX=36329 GN=PF3D7_0617900 PE=3 SV=1	ARTKQTARKSTGGKAPRKQLASKAARKSAPVSTGIKKPHRYRPGTVALRE	nan		Histone H3 OS=Plasmodium falciparum (isolate 3D7) OX=36329 GN=PF3D7_0617900 PE=3 SV=1	ARTKQTARKSTGGKAPRKQLASKAARKSAPVSTGIKKPHRYRPGTVALRE	nan		Histone H3 OS=Plasmodium falciparum (isolate 3D7) OX=36329 GN=PF3D7_0617900 PE=3 SV=1	ARTKQTARKSTGGKAPRKQLASKAARKSAPVSTGIKKPHRYRPGTVALRE	nan
Histone H3 OS=Plasmodium falciparum (isolate 3D7) OX=36329 GN=PF3D7_0617900 PE=3 SV=1	ARTKQTARKSTGGKAPRKQLASKAARKSAPVSTGIKKPHRYRPGTVALRE	R17me1		Histone H3 OS=Plasmodium falciparum (isolate 3D7) OX=36329 GN=PF3D7_0617900 PE=3 SV=1	ARTKQTARKSTGGKAPRKQLASKAARKSAPVSTGIKKPHRYRPGTVALRE	R17me2		Histone H3 OS=Plasmodium falciparum (isolate 3D7) OX=36329 GN=PF3D7_0617900 PE=3 SV=1	ARTKQTARKSTGGKAPRKQLASKAARKSAPVSTGIKKPHRYRPGTVALRE	K18me1		Histone H3 OS=Plasmodium falciparum (isolate 3D7) OX=36329 GN=PF3D7_0617900 PE=3 SV=1	ARTKQTARKSTGGKAPRKQLASKAARKSAPVSTGIKKPHRYRPGTVALRE	K37me1		Histone H3 OS=Plasmodium falciparum (isolate 3D7) OX=36329 GN=PF3D7_0617900 PE=3 SV=1	ARTKQTARKSTGGKAPRKQLASKAARKSAPVSTGIKKPHRYRPGTVALRE	K36me1		Histone H3 OS=Plasmodium falciparum (isolate 3D7) OX=36329 GN=PF3D7_0617900 PE=3 SV=1	ARTKQTARKSTAGKAPRKQLASKAARKSAPISAGIKKPHRYRPGTVALRE	R40me1		Histone H3 OS=Plasmodium falciparum (isolate 3D7) OX=36329 GN=PF3D7_0617900 PE=3 SV=1	ARTKQTARKSTGGKAPRKQLASKAARKSAPVSTGIKKPHRYRPGTVALRE	K14me1
Histone H3 OS=Plasmodium falciparum (isolate 3D7) OX=36329 GN=PF3D7_0617900 PE=3 SV=1	ARTKQTARKSTGGKAPRKQLASKAARKSAPVSTGIKKPHRYRPGTVALRE	K37me1		Histone H3 OS=Plasmodium falciparum (isolate 3D7) OX=36329 GN=PF3D7_0617900 PE=3 SV=1	ARTKQTARKSTGGKAPRKQLASKAARKSAPVSTGIKKPHRYRPGTVALRE	R17me1		Histone H3 OS=Plasmodium falciparum (isolate 3D7) OX=36329 GN=PF3D7_0617900 PE=3 SV=1	ARTKQTARKSTGGKAPRKQLASKAARKSAPVSTGIKKPHRYRPGTVALRE	K9me2		Histone H3 OS=Plasmodium falciparum (isolate 3D7) OX=36329 GN=PF3D7_0617900 PE=3 SV=1	ARTKQTARKSTGGKAPRKQLASKAARKSAPVSTGIKKPHRYRPGTVALRE	K36me1		Histone H3 OS=Plasmodium falciparum (isolate 3D7) OX=36329 GN=PF3D7_0617900 PE=3 SV=1	ARTKQTARKSTGGKAPRKQLASKAARKSAPVSTGIKKPHRYRPGTVALRE	K37me1		Histone H3 OS=Plasmodium falciparum (isolate 3D7) OX=36329 GN=PF3D7_0617900 PE=3 SV=1	ARTKQTARKSTAGKAPRKQLASKAARKSAPISAGIKKPHRYRPGTVALRE	K37me1		Histone H3 OS=Plasmodium falciparum (isolate 3D7) OX=36329 GN=PF3D7_0617900 PE=3 SV=1	ARTKQTARKSTGGKAPRKQLASKAARKSAPVSTGIKKPHRYRPGTVALRE	K18me1
Histone H3 OS=Plasmodium falciparum (isolate 3D7) OX=36329 GN=PF3D7_0617900 PE=3 SV=1	ARTKQTARKSTGGKAPRKQLASKAARKSAPVSTGIKKPHRYRPGTVALRE	K9me2		Histone H3 OS=Plasmodium falciparum (isolate 3D7) OX=36329 GN=PF3D7_0617900 PE=3 SV=1	ARTKQTARKSTGGKAPRKQLASKAARKSAPVSTGIKKPHRYRPGTVALRE	nan		Histone H3 OS=Plasmodium falciparum (isolate 3D7) OX=36329 GN=PF3D7_0617900 PE=3 SV=1	ARTKQTARKSTGGKAPRKQLASKAARKSAPVSTGIKKPHRYRPGTVALRE	K9me1K14me1		Histone H3 OS=Plasmodium falciparum (isolate 3D7) OX=36329 GN=PF3D7_0617900 PE=3 SV=1	ARTKQTARKSTGGKAPRKQLASKAARKSAPVSTGIKKPHRYRPGTVALRE	K9me1		Histone H3 OS=Plasmodium falciparum (isolate 3D7) OX=36329 GN=PF3D7_0617900 PE=3 SV=1	ARTKQTARKSTGGKAPRKQLASKAARKSAPVSTGIKKPHRYRPGTVALRE	R17me1		Histone H3 OS=Plasmodium falciparum (isolate 3D7) OX=36329 GN=PF3D7_0617900 PE=3 SV=1	ARTKQTARKSTGGKAPRKQLASKAARKSAPVSTGIKKPHRYRPGTVALRE	K14me1		Histone H3 OS=Plasmodium falciparum (isolate 3D7) OX=36329 GN=PF3D7_0617900 PE=3 SV=1	ARTKQTARKSTGGKAPRKQLASKAARKSAPVSTGIKKPHRYRPGTVALRE	K9me1
Histone H3 OS=Plasmodium falciparum (isolate 3D7) OX=36329 GN=PF3D7_0617900 PE=3 SV=1	ARTKQTARKSTGGKAPRKQLASKAARKSAPVSTGIKKPHRYRPGTVALRE	K14me2		Histone H3 OS=Plasmodium falciparum (isolate 3D7) OX=36329 GN=PF3D7_0617900 PE=3 SV=1	ARTKQTARKSTGGKAPRKQLASKAARKSAPVSTGIKKPHRYRPGTVALRE	K9me3R17me1		Histone H3 OS=Plasmodium falciparum (isolate 3D7) OX=36329 GN=PF3D7_0617900 PE=3 SV=1	ARTKQTARKSTGGKAPRKQLASKAARKSAPVSTGIKKPHRYRPGTVALRE	R17me2		Histone H3 OS=Plasmodium falciparum (isolate 3D7) OX=36329 GN=PF3D7_0617900 PE=3 SV=1	ARTKQTARKSTGGKAPRKQLASKAARKSAPVSTGIKKPHRYRPGTVALRE	R17me1		Histone H3 OS=Plasmodium falciparum (isolate 3D7) OX=36329 GN=PF3D7_0617900 PE=3 SV=1	ARTKQTARKSTGGKAPRKQLASKAARKSAPVSTGIKKPHRYRPGTVALRE	K14me1		Histone H3 OS=Plasmodium falciparum (isolate 3D7) OX=36329 GN=PF3D7_0617900 PE=3 SV=1	ARTKQTARKSTAGKAPRKQLASKAARKSAPISAGIKKPHRYRPGTVALRE	K36me1		Histone H3 OS=Plasmodium falciparum (isolate 3D7) OX=36329 GN=PF3D7_0617900 PE=3 SV=1	ARTKQTARKSTGGKAPRKQLASKAARKSAPVSTGIKKPHRYRPGTVALRE	R17me1
Histone H3 OS=Plasmodium falciparum (isolate 3D7) OX=36329 GN=PF3D7_0617900 PE=3 SV=1	ARTKQTARKSTGGKAPRKQLASKAARKSAPVSTGIKKPHRYRPGTVALRE	K9me1R17me1		Histone H3 OS=Plasmodium falciparum (isolate 3D7) OX=36329 GN=PF3D7_0617900 PE=3 SV=1	ARTKQTARKSTGGKAPRKQLASKAARKSAPVSTGIKKPHRYRPGTVALRE	K9me3K37me1		Histone H3 OS=Plasmodium falciparum (isolate 3D7) OX=36329 GN=PF3D7_0617900 PE=3 SV=1	ARTKQTARKSTGGKAPRKQLASKAARKSAPVSTGIKKPHRYRPGTVALRE	K9me2K18me1		Histone H3 OS=Plasmodium falciparum (isolate 3D7) OX=36329 GN=PF3D7_0617900 PE=3 SV=1	ARTKQTARKSTGGKAPRKQLASKAARKSAPVSTGIKKPHRYRPGTVALRE	K14me1		Histone H3 OS=Plasmodium falciparum (isolate 3D7) OX=36329 GN=PF3D7_0617900 PE=3 SV=1	ARTKQTARKSTGGKAPRKQLASKAARKSAPVSTGIKKPHRYRPGTVALRE	R8me2		Histone H3 OS=Plasmodium falciparum (isolate 3D7) OX=36329 GN=PF3D7_0617900 PE=3 SV=1	ARTKQTARKSTGGKAPRKQLASKAARKSAPVSTGIKKPHRYRPGTVALRE	K9me1		Histone H3 OS=Plasmodium falciparum (isolate 3D7) OX=36329 GN=PF3D7_0617900 PE=3 SV=1	ARTKQTARKSTGGKAPRKQLASKAARKSAPVSTGIKKPHRYRPGTVALRE	K14me2R17me1
Histone H3 OS=Plasmodium falciparum (isolate 3D7) OX=36329 GN=PF3D7_0617900 PE=3 SV=1	ARTKQTARKSTGGKAPRKQLASKAARKSAPVSTGIKKPHRYRPGTVALRE	K14me1R17me1		Histone H3 OS=Plasmodium falciparum (isolate 3D7) OX=36329 GN=PF3D7_0617900 PE=3 SV=1	ARTKQTARKSTGGKAPRKQLASKAARKSAPVSTGIKKPHRYRPGTVALRE	K9me3K36me2		Histone H3 OS=Plasmodium falciparum (isolate 3D7) OX=36329 GN=PF3D7_0617900 PE=3 SV=1	ARTKQTARKSTGGKAPRKQLASKAARKSAPVSTGIKKPHRYRPGTVALRE	R8me2K18me1		Histone H3 OS=Plasmodium falciparum (isolate 3D7) OX=36329 GN=PF3D7_0617900 PE=3 SV=1	ARTKQTARKSTGGKAPRKQLASKAARKSAPVSTGIKKPHRYRPGTVALRE	K4me1		Histone H3 OS=Plasmodium falciparum (isolate 3D7) OX=36329 GN=PF3D7_0617900 PE=3 SV=1	ARTKQTARKSTGGKAPRKQLASKAARKSAPVSTGIKKPHRYRPGTVALRE	K14me2		Histone H3 OS=Plasmodium falciparum (isolate 3D7) OX=36329 GN=PF3D7_0617900 PE=3 SV=1	ARTKQTARKSTGGKAPRKQLASKAARKSAPVSTGIKKPHRYRPGTVALRE	K37me1		Histone H3 OS=Plasmodium falciparum (isolate 3D7) OX=36329 GN=PF3D7_0617900 PE=3 SV=1	ARTKQTARKSTGGKAPRKQLASKAARKSAPVSTGIKKPHRYRPGTVALRE	K14me1R17me2
Histone H3 OS=Plasmodium falciparum (isolate 3D7) OX=36329 GN=PF3D7_0617900 PE=3 SV=1	ARTKQTARKSTGGKAPRKQLASKAARKSAPVSTGIKKPHRYRPGTVALRE	K9me3		Histone H3 OS=Plasmodium falciparum (isolate 3D7) OX=36329 GN=PF3D7_0617900 PE=3 SV=1	ARTKQTARKSTGGKAPRKQLASKAARKSAPVSTGIKKPHRYRPGTVALRE	K9me3K36me1K37me1		Histone H3 OS=Plasmodium falciparum (isolate 3D7) OX=36329 GN=PF3D7_0617900 PE=3 SV=1	ARTKQTARKSTGGKAPRKQLASKAARKSAPVSTGIKKPHRYRPGTVALRE	K9me2K37me1		Histone H3 OS=Plasmodium falciparum (isolate 3D7) OX=36329 GN=PF3D7_0617900 PE=3 SV=1	ARTKQTARKSTGGKAPRKQLASKAARKSAPVSTGIKKPHRYRPGTVALRE	K9me2		Histone H3 OS=Plasmodium falciparum (isolate 3D7) OX=36329 GN=PF3D7_0617900 PE=3 SV=1	ARTKQTARKSTGGKAPRKQLASKAARKSAPVSTGIKKPHRYRPGTVALRE	K9me1R17me1		Histone H3 OS=Plasmodium falciparum (isolate 3D7) OX=36329 GN=PF3D7_0617900 PE=3 SV=1	ARTKQTARKSTGGKAPRKQLASKAARKSAPVSTGIKKPHRYRPGTVALRE	R17me1		Histone H3 OS=Plasmodium falciparum (isolate 3D7) OX=36329 GN=PF3D7_0617900 PE=3 SV=1	ARTKQTARKSTGGKAPRKQLASKAARKSAPVSTGIKKPHRYRPGTVALRE	K4me3K37me1
Histone H3 OS=Plasmodium falciparum (isolate 3D7) OX=36329 GN=PF3D7_0617900 PE=3 SV=1	ARTKQTARKSTGGKAPRKQLASKAARKSAPVSTGIKKPHRYRPGTVALRE	K9me2K23me1		Histone H3 OS=Plasmodium falciparum (isolate 3D7) OX=36329 GN=PF3D7_0617900 PE=3 SV=1	ARTKQTARKSTGGKAPRKQLASKAARKSAPVSTGIKKPHRYRPGTVALRE	K9me3		Histone H3 OS=Plasmodium falciparum (isolate 3D7) OX=36329 GN=PF3D7_0617900 PE=3 SV=1	ARTKQTARKSTGGKAPRKQLASKAARKSAPVSTGIKKPHRYRPGTVALRE	K14me1R17me2		Histone H3 OS=Plasmodium falciparum (isolate 3D7) OX=36329 GN=PF3D7_0617900 PE=3 SV=1	ARTKQTARKSTGGKAPRKQLASKAARKSAPVSTGIKKPHRYRPGTVALRE	R17me2		Histone H3 OS=Plasmodium falciparum (isolate 3D7) OX=36329 GN=PF3D7_0617900 PE=3 SV=1	ARTKQTARKSTGGKAPRKQLASKAARKSAPVSTGIKKPHRYRPGTVALRE	K9me1K14me1		Histone H3 OS=Plasmodium falciparum (isolate 3D7) OX=36329 GN=PF3D7_0617900 PE=3 SV=1	ARTKQTARKSTGGKAPRKQLASKAARKSAPVSTGIKKPHRYRPGTVALRE	K18me1		Histone H3 OS=Plasmodium falciparum (isolate 3D7) OX=36329 GN=PF3D7_0617900 PE=3 SV=1	ARTKQTARKSTGGKAPRKQLASKAARKSAPVSTGIKKPHRYRPGTVALRE	K9me3K37me1
Histone H3 OS=Plasmodium falciparum (isolate 3D7) OX=36329 GN=PF3D7_0617900 PE=3 SV=1	ARTKQTARKSTGGKAPRKQLASKAARKSAPVSTGIKKPHRYRPGTVALRE	R17me2K23me1		Histone H3 OS=Plasmodium falciparum (isolate 3D7) OX=36329 GN=PF3D7_0617900 PE=3 SV=1	ARTKQTARKSTGGKAPRKQLASKAARKSAPVSTGIKKPHRYRPGTVALRE	K9me2R17me1		Histone H3 OS=Plasmodium falciparum (isolate 3D7) OX=36329 GN=PF3D7_0617900 PE=3 SV=1	ARTKQTARKSTGGKAPRKQLASKAARKSAPVSTGIKKPHRYRPGTVALRE	K14me1R17me1K18me1		Histone H3 OS=Plasmodium falciparum (isolate 3D7) OX=36329 GN=PF3D7_0617900 PE=3 SV=1	ARTKQTARKSTGGKAPRKQLASKAARKSAPVSTGIKKPHRYRPGTVALRE	K14me2		Histone H3 OS=Plasmodium falciparum (isolate 3D7) OX=36329 GN=PF3D7_0617900 PE=3 SV=1	ARTKQTARKSTGGKAPRKQLASKAARKSAPVSTGIKKPHRYRPGTVALRE	K37me3		Histone H3 OS=Plasmodium falciparum (isolate 3D7) OX=36329 GN=PF3D7_0617900 PE=3 SV=1	ARTKQTARKSTGGKAPRKQLASKAARKSAPVSTGIKKPHRYRPGTVALRE	K37me2		Histone H3 OS=Plasmodium falciparum (isolate 3D7) OX=36329 GN=PF3D7_0617900 PE=3 SV=1	ARTKQTARKSTGGKAPRKQLASKAARKSAPVSTGIKKPHRYRPGTVALRE	K4me1R8me1R17me2K37me1
Histone H3 OS=Plasmodium falciparum (isolate 3D7) OX=36329 GN=PF3D7_0617900 PE=3 SV=1	ARTKQTARKSTGGKAPRKQLASKAARKSAPVSTGIKKPHRYRPGTVALRE	K9me2R40me1		Histone H3 OS=Plasmodium falciparum (isolate 3D7) OX=36329 GN=PF3D7_0617900 PE=3 SV=1	ARTKQTARKSTGGKAPRKQLASKAARKSAPVSTGIKKPHRYRPGTVALRE	K9me2K23me1		Histone H3 OS=Plasmodium falciparum (isolate 3D7) OX=36329 GN=PF3D7_0617900 PE=3 SV=1	ARTKQTARKSTGGKAPRKQLASKAARKSAPVSTGIKKPHRYRPGTVALRE	K9me3		Histone H3 OS=Plasmodium falciparum (isolate 3D7) OX=36329 GN=PF3D7_0617900 PE=3 SV=1	ARTKQTARKSTGGKAPRKQLASKAARKSAPVSTGIKKPHRYRPGTVALRE	K4me1R17me1		Histone H3 OS=Plasmodium falciparum (isolate 3D7) OX=36329 GN=PF3D7_0617900 PE=3 SV=1	ARTKQTARKSTGGKAPRKQLASKAARKSAPVSTGIKKPHRYRPGTVALRE	K37ac		Histone H3 OS=Plasmodium falciparum (isolate 3D7) OX=36329 GN=PF3D7_0617900 PE=3 SV=1	ARTKQTARKSTGGKAPRKQLASKAARKSAPVSTGIKKPHRYRPGTVALRE	K37me1R40me1		Histone H3 OS=Plasmodium falciparum (isolate 3D7) OX=36329 GN=PF3D7_0617900 PE=3 SV=1	ARTKQTARKSTGGKAPRKQLASKAARKSAPVSTGIKKPHRYRPGTVALRE	K4me1K9me1R17me2K37me1
Histone H3 OS=Plasmodium falciparum (isolate 3D7) OX=36329 GN=PF3D7_0617900 PE=3 SV=1	ARTKQTARKSTGGKAPRKQLASKAARKSAPVSTGIKKPHRYRPGTVALRE	K9me2K36me1		Histone H3 OS=Plasmodium falciparum (isolate 3D7) OX=36329 GN=PF3D7_0617900 PE=3 SV=1	ARTKQTARKSTGGKAPRKQLASKAARKSAPVSTGIKKPHRYRPGTVALRE	K9me2K18me1		Histone H3 OS=Plasmodium falciparum (isolate 3D7) OX=36329 GN=PF3D7_0617900 PE=3 SV=1	ARTKQTARKSTGGKAPRKQLASKAARKSAPVSTGIKKPHRYRPGTVALRE	K14me3		Histone H3 OS=Plasmodium falciparum (isolate 3D7) OX=36329 GN=PF3D7_0617900 PE=3 SV=1	ARTKQTARKSTGGKAPRKQLASKAARKSAPVSTGIKKPHRYRPGTVALRE	K9me1R17me1		Histone H3 OS=Plasmodium falciparum (isolate 3D7) OX=36329 GN=PF3D7_0617900 PE=3 SV=1	ARTKQTARKSTGGKAPRKQLASKAARKSAPVSTGIKKPHRYRPGTVALRE	K9me2R40me1		Histone H3 OS=Plasmodium falciparum (isolate 3D7) OX=36329 GN=PF3D7_0617900 PE=3 SV=1	ARTKQTARKSTGGKAPRKQLASKAARKSAPVSTGIKKPHRYRPGTVALRE	K14me2		Histone H3 OS=Plasmodium falciparum (isolate 3D7) OX=36329 GN=PF3D7_0617900 PE=3 SV=1	ARTKQTARKSTGGKAPRKQLASKAARKSAPVSTGIKKPHRYRPGTVALRE	K4me1R8me2R17me1K37me1
Histone H3 OS=Plasmodium falciparum (isolate 3D7) OX=36329 GN=PF3D7_0617900 PE=3 SV=1	ARTKQTARKSTGGKAPRKQLASKAARKSAPVSTGIKKPHRYRPGTVALRE	K14acK18me1		Histone H3 OS=Plasmodium falciparum (isolate 3D7) OX=36329 GN=PF3D7_0617900 PE=3 SV=1	ARTKQTARKSTGGKAPRKQLASKAARKSAPVSTGIKKPHRYRPGTVALRE	K9me2K14ac		Histone H3 OS=Plasmodium falciparum (isolate 3D7) OX=36329 GN=PF3D7_0617900 PE=3 SV=1	ARTKQTARKSTGGKAPRKQLASKAARKSAPVSTGIKKPHRYRPGTVALRE	K9me3K37me1		Histone H3 OS=Plasmodium falciparum (isolate 3D7) OX=36329 GN=PF3D7_0617900 PE=3 SV=1	ARTKQTARKSTGGKAPRKQLASKAARKSAPVSTGIKKPHRYRPGTVALRE	R8me2		Histone H3 OS=Plasmodium falciparum (isolate 3D7) OX=36329 GN=PF3D7_0617900 PE=3 SV=1	ARTKQTARKSTGGKAPRKQLASKAARKSAPVSTGIKKPHRYRPGTVALRE	K9me3K37me1		Histone H3 OS=Plasmodium falciparum (isolate 3D7) OX=36329 GN=PF3D7_0617900 PE=3 SV=1	ARTKQTARKSTGGKAPRKQLASKAARKSAPVSTGIKKPHRYRPGTVALRE	K14me1R17me1		Histone H3 OS=Plasmodium falciparum (isolate 3D7) OX=36329 GN=PF3D7_0617900 PE=3 SV=1	ARTKQTARKSTGGKAPRKQLASKAARKSAPVSTGIKKPHRYRPGTVALRE	K4me3K14me1R40me1
Histone H3 OS=Plasmodium falciparum (isolate 3D7) OX=36329 GN=PF3D7_0617900 PE=3 SV=1	ARTKQTARKSTGGKAPRKQLASKAARKSAPVSTGIKKPHRYRPGTVALRE	K14acR40me1		Histone H3 OS=Plasmodium falciparum (isolate 3D7) OX=36329 GN=PF3D7_0617900 PE=3 SV=1	ARTKQTARKSTGGKAPRKQLASKAARKSAPVSTGIKKPHRYRPGTVALRE	K9me1R17me1K18ac		Histone H3 OS=Plasmodium falciparum (isolate 3D7) OX=36329 GN=PF3D7_0617900 PE=3 SV=1	ARTKQTARKSTGGKAPRKQLASKAARKSAPVSTGIKKPHRYRPGTVALRE	K9me3K18me1		Histone H3 OS=Plasmodium falciparum (isolate 3D7) OX=36329 GN=PF3D7_0617900 PE=3 SV=1	ARTKQTARKSTGGKAPRKQLASKAARKSAPVSTGIKKPHRYRPGTVALRE	K9me2R17me1		Histone H3 OS=Plasmodium falciparum (isolate 3D7) OX=36329 GN=PF3D7_0617900 PE=3 SV=1	ARTKQTARKSTGGKAPRKQLASKAARKSAPVSTGIKKPHRYRPGTVALRE	K14me1R17me1K18me1K23me1		Histone H3 OS=Plasmodium falciparum (isolate 3D7) OX=36329 GN=PF3D7_0617900 PE=3 SV=1	ARTKQTARKSTAGKAPRKQLASKAARKSAPISAGIKKPHRYRPGTVALRE	R17me1K37me1		Histone H3 OS=Plasmodium falciparum (isolate 3D7) OX=36329 GN=PF3D7_0617900 PE=3 SV=1	ARTKQTARKSTGGKAPRKQLASKAARKSAPVSTGIKKPHRYRPGTVALRE	K4me1R8me1K9me1R17me1K37me1
Histone H3 OS=Plasmodium falciparum (isolate 3D7) OX=36329 GN=PF3D7_0617900 PE=3 SV=1	ARTKQTARKSTGGKAPRKQLASKAARKSAPVSTGIKKPHRYRPGTVALRE	K9me3R17me1		Histone H3 OS=Plasmodium falciparum (isolate 3D7) OX=36329 GN=PF3D7_0617900 PE=3 SV=1	ARTKQTARKSTGGKAPRKQLASKAARKSAPVSTGIKKPHRYRPGTVALRE	K9me1R17me1		Histone H3 OS=Plasmodium falciparum (isolate 3D7) OX=36329 GN=PF3D7_0617900 PE=3 SV=1	ARTKQTARKSTGGKAPRKQLASKAARKSAPVSTGIKKPHRYRPGTVALRE	K4me3R17me1K18me1		Histone H3 OS=Plasmodium falciparum (isolate 3D7) OX=36329 GN=PF3D7_0617900 PE=3 SV=1	ARTKQTARKSTGGKAPRKQLASKAARKSAPVSTGIKKPHRYRPGTVALRE	K9me2K14me1		Histone H3 OS=Plasmodium falciparum (isolate 3D7) OX=36329 GN=PF3D7_0617900 PE=3 SV=1	ARTKQTARKSTGGKAPRKQLASKAARKSAPVSTGIKKPHRYRPGTVALRE	K14me1R17me2R40me1		Histone H3 OS=Plasmodium falciparum (isolate 3D7) OX=36329 GN=PF3D7_0617900 PE=3 SV=1	ARTKQTARKSTAGKAPRKQLASKAARKSAPISAGIKKPHRYRPGTVALRE	K14me1R40me1		Histone H3 OS=Plasmodium falciparum (isolate 3D7) OX=36329 GN=PF3D7_0617900 PE=3 SV=1	ARTKQTARKSTGGKAPRKQLASKAARKSAPVSTGIKKPHRYRPGTVALRE	K14me1K18me3R40me1
Histone H3 OS=Plasmodium falciparum (isolate 3D7) OX=36329 GN=PF3D7_0617900 PE=3 SV=1	ARTKQTARKSTGGKAPRKQLASKAARKSAPVSTGIKKPHRYRPGTVALRE	K9me3K18me1		Histone H3 OS=Plasmodium falciparum (isolate 3D7) OX=36329 GN=PF3D7_0617900 PE=3 SV=1	ARTKQTARKSTGGKAPRKQLASKAARKSAPVSTGIKKPHRYRPGTVALRE	K9me1K37me3		Histone H3 OS=Plasmodium falciparum (isolate 3D7) OX=36329 GN=PF3D7_0617900 PE=3 SV=1	ARTKQTARKSTGGKAPRKQLASKAARKSAPVSTGIKKPHRYRPGTVALRE	K9me3K14ac		Histone H3 OS=Plasmodium falciparum (isolate 3D7) OX=36329 GN=PF3D7_0617900 PE=3 SV=1	ARTKQTARKSTGGKAPRKQLASKAARKSAPVSTGIKKPHRYRPGTVALRE	K4me3K37me1		Histone H3 OS=Plasmodium falciparum (isolate 3D7) OX=36329 GN=PF3D7_0617900 PE=3 SV=1	ARTKQTARKSTGGKAPRKQLASKAARKSAPVSTGIKKPHRYRPGTVALRE	K9me3K14me1		Histone H3 OS=Plasmodium falciparum (isolate 3D7) OX=36329 GN=PF3D7_0617900 PE=3 SV=1	ARTKQTARKSTGGKAPRKQLASKAARKSAPVSTGIKKPHRYRPGTVALRE	K9me2		Histone H3 OS=Plasmodium falciparum (isolate 3D7) OX=36329 GN=PF3D7_0617900 PE=3 SV=1	ARTKQTARKSTGGKAPRKQLASKAARKSAPVSTGIKKPHRYRPGTVALRE	K4me3K18me1R40me1
Histone H3 OS=Plasmodium falciparum (isolate 3D7) OX=36329 GN=PF3D7_0617900 PE=3 SV=1	ARTKQTARKSTGGKAPRKQLASKAARKSAPVSTGIKKPHRYRPGTVALRE	R8me1K18me3		Histone H3 OS=Plasmodium falciparum (isolate 3D7) OX=36329 GN=PF3D7_0617900 PE=3 SV=1	ARTKQTARKSTGGKAPRKQLASKAARKSAPVSTGIKKPHRYRPGTVALRE	K9me1K14me1		Histone H3 OS=Plasmodium falciparum (isolate 3D7) OX=36329 GN=PF3D7_0617900 PE=3 SV=1	ARTKQTARKSTGGKAPRKQLASKAARKSAPVSTGIKKPHRYRPGTVALRE	K9acK14me2K18me1		Histone H3 OS=Plasmodium falciparum (isolate 3D7) OX=36329 GN=PF3D7_0617900 PE=3 SV=1	ARTKQTARKSTGGKAPRKQLASKAARKSAPVSTGIKKPHRYRPGTVALRE	K9me3R40me1		Histone H3 OS=Plasmodium falciparum (isolate 3D7) OX=36329 GN=PF3D7_0617900 PE=3 SV=1	ARTKQTARKSTGGKAPRKQLASKAARKSAPVSTGIKKPHRYRPGTVALRE	K4me3R40me1		Histone H3 OS=Plasmodium falciparum (isolate 3D7) OX=36329 GN=PF3D7_0617900 PE=3 SV=1	ARTKQTARKSTGGKAPRKQLASKAARKSAPVSTGIKKPHRYRPGTVALRE	R17me2		Histone H3 OS=Plasmodium falciparum (isolate 3D7) OX=36329 GN=PF3D7_0617900 PE=3 SV=1	ARTKQTARKSTGGKAPRKQLASKAARKSAPVSTGIKKPHRYRPGTVALRE	K9me3K18me1R40me1
Histone H3 OS=Plasmodium falciparum (isolate 3D7) OX=36329 GN=PF3D7_0617900 PE=3 SV=1	ARTKQTARKSTGGKAPRKQLASKAARKSAPVSTGIKKPHRYRPGTVALRE	K9me2K14ac		Histone H3 OS=Plasmodium falciparum (isolate 3D7) OX=36329 GN=PF3D7_0617900 PE=3 SV=1	ARTKQTARKSTGGKAPRKQLASKAARKSAPVSTGIKKPHRYRPGTVALRE	K9me1		Histone H3 OS=Plasmodium falciparum (isolate 3D7) OX=36329 GN=PF3D7_0610400 PE=3 SV=1	ARTKQTARKSTAGKAPRKQLASKAARKSAPISAGIKKPHRYRPGTVALRE	nan		Histone H3 OS=Plasmodium falciparum (isolate 3D7) OX=36329 GN=PF3D7_0617900 PE=3 SV=1	ARTKQTARKSTGGKAPRKQLASKAARKSAPVSTGIKKPHRYRPGTVALRE	K4me3R40me1		Histone H3 OS=Plasmodium falciparum (isolate 3D7) OX=36329 GN=PF3D7_0617900 PE=3 SV=1	ARTKQTARKSTGGKAPRKQLASKAARKSAPVSTGIKKPHRYRPGTVALRE	K9me3R40me1		Histone H3 OS=Plasmodium falciparum (isolate 3D7) OX=36329 GN=PF3D7_0617900 PE=3 SV=1	ARTKQTARKSTGGKAPRKQLASKAARKSAPVSTGIKKPHRYRPGTVALRE	K18me3K37me1		Histone H3 OS=Plasmodium falciparum (isolate 3D7) OX=36329 GN=PF3D7_0617900 PE=3 SV=1	ARTKQTARKSTGGKAPRKQLASKAARKSAPVSTGIKKPHRYRPGTVALRE	K14acK18ac
Histone H3 OS=Plasmodium falciparum (isolate 3D7) OX=36329 GN=PF3D7_0617900 PE=3 SV=1	ARTKQTARKSTGGKAPRKQLASKAARKSAPVSTGIKKPHRYRPGTVALRE	K9me1K14acK18me1		Histone H3 OS=Plasmodium falciparum (isolate 3D7) OX=36329 GN=PF3D7_0617900 PE=3 SV=1	ARTKQTARKSTGGKAPRKQLASKAARKSAPVSTGIKKPHRYRPGTVALRE	K9acK14ac		Histone H3 OS=Plasmodium falciparum (isolate 3D7) OX=36329 GN=PF3D7_0610400 PE=3 SV=1	ARTKQTARKSTGGKAPRKQLASKAARKSAPVSTGIKKPHRYRPGTVALRE	K18me1		Histone H3 OS=Plasmodium falciparum (isolate 3D7) OX=36329 GN=PF3D7_0617900 PE=3 SV=1	ARTKQTARKSTGGKAPRKQLASKAARKSAPVSTGIKKPHRYRPGTVALRE	K9me3K18me1		Histone H3 OS=Plasmodium falciparum (isolate 3D7) OX=36329 GN=PF3D7_0617900 PE=3 SV=1	ARTKQTARKSTGGKAPRKQLASKAARKSAPVSTGIKKPHRYRPGTVALRE	K4me3R17me1		Histone H3 OS=Plasmodium falciparum (isolate 3D7) OX=36329 GN=PF3D7_0617900 PE=3 SV=1	ARTKQTARKSTGGKAPRKQLASKAARKSAPVSTGIKKPHRYRPGTVALRE	K14me2R17me1K37me1		Histone H3 OS=Plasmodium falciparum (isolate 3D7) OX=36329 GN=PF3D7_0617900 PE=3 SV=1	ARTKQTARKSTGGKAPRKQLASKAARKSAPVSTGIKKPHRYRPGTVALRE	K4me2K18me3K37me1
Histone H3 OS=Plasmodium falciparum (isolate 3D7) OX=36329 GN=PF3D7_0610400 PE=3 SV=1	ARTKQTARKSTAGKAPRKQLASKAARKSAPISAGIKKPHRYRPGTVALRE	nan		Histone H3 OS=Plasmodium falciparum (isolate 3D7) OX=36329 GN=PF3D7_0617900 PE=3 SV=1	ARTKQTARKSTGGKAPRKQLASKAARKSAPVSTGIKKPHRYRPGTVALRE	K4me3R17me2K37me1		Histone H3 OS=Plasmodium falciparum (isolate 3D7) OX=36329 GN=PF3D7_0610400 PE=3 SV=1	ARTKQTARKSTGGKAPRKQLASKAARKSAPVSTGIKKPHRYRPGTVALRE	R17me1		Histone H3 OS=Plasmodium falciparum (isolate 3D7) OX=36329 GN=PF3D7_0617900 PE=3 SV=1	ARTKQTARKSTGGKAPRKQLASKAARKSAPVSTGIKKPHRYRPGTVALRE	K9me3K14me1		Histone H3 OS=Plasmodium falciparum (isolate 3D7) OX=36329 GN=PF3D7_0617900 PE=3 SV=1	ARTKQTARKSTGGKAPRKQLASKAARKSAPVSTGIKKPHRYRPGTVALRE	K4me3K18me1		Histone H3 OS=Plasmodium falciparum (isolate 3D7) OX=36329 GN=PF3D7_0617900 PE=3 SV=1	ARTKQTARKSTGGKAPRKQLASKAARKSAPVSTGIKKPHRYRPGTVALRE	K9me3K37me1		Histone H3 OS=Plasmodium falciparum (isolate 3D7) OX=36329 GN=PF3D7_0617900 PE=3 SV=1	ARTKQTARKSTGGKAPRKQLASKAARKSAPVSTGIKKPHRYRPGTVALRE	K4me3R17me2K37me1
Histone H3 OS=Plasmodium falciparum (isolate 3D7) OX=36329 GN=PF3D7_0610400 PE=3 SV=1	ARTKQTARKSTAGKAPRKQLASKAARKSAPISAGIKKPHRYRPGTVALRE	K36me1		Histone H3 OS=Plasmodium falciparum (isolate 3D7) OX=36329 GN=PF3D7_0617900 PE=3 SV=1	ARTKQTARKSTGGKAPRKQLASKAARKSAPVSTGIKKPHRYRPGTVALRE	K4me3R17me2		Histone H3 OS=Plasmodium falciparum (isolate 3D7) OX=36329 GN=PF3D7_0610400 PE=3 SV=1	ARTKQTARKSTAGKAPRKQLASKAARKSAPISAGIKKPHRYRPGTVALRE	K14me1		Histone H3 OS=Plasmodium falciparum (isolate 3D7) OX=36329 GN=PF3D7_0617900 PE=3 SV=1	ARTKQTARKSTGGKAPRKQLASKAARKSAPVSTGIKKPHRYRPGTVALRE	K14me2R17me1K18me1		Histone H3 OS=Plasmodium falciparum (isolate 3D7) OX=36329 GN=PF3D7_0617900 PE=3 SV=1	ARTKQTARKSTGGKAPRKQLASKAARKSAPVSTGIKKPHRYRPGTVALRE	K9me3K18me1		Histone H3 OS=Plasmodium falciparum (isolate 3D7) OX=36329 GN=PF3D7_0617900 PE=3 SV=1	ARTKQTARKSTGGKAPRKQLASKAARKSAPVSTGIKKPHRYRPGTVALRE	R17me2K18me1R40me1		Histone H3 OS=Plasmodium falciparum (isolate 3D7) OX=36329 GN=PF3D7_0617900 PE=3 SV=1	ARTKQTARKSTGGKAPRKQLASKAARKSAPVSTGIKKPHRYRPGTVALRE	K4me3K14me1K18me1R40me1
Histone H3 OS=Plasmodium falciparum (isolate 3D7) OX=36329 GN=PF3D7_0610400 PE=3 SV=1	ARTKQTARKSTAGKAPRKQLASKAARKSAPISAGIKKPHRYRPGTVALRE	K27me1		Histone H3 OS=Plasmodium falciparum (isolate 3D7) OX=36329 GN=PF3D7_0617900 PE=3 SV=1	ARTKQTARKSTGGKAPRKQLASKAARKSAPVSTGIKKPHRYRPGTVALRE	K4me3R17me1		Histone H3 OS=Plasmodium falciparum (isolate 3D7) OX=36329 GN=PF3D7_0610400 PE=3 SV=1	ARTKQTARKSTAGKAPRKQLASKAARKSAPISAGIKKPHRYRPGTVALRE	K23me1		Histone H3 OS=Plasmodium falciparum (isolate 3D7) OX=36329 GN=PF3D7_0617900 PE=3 SV=1	ARTKQTARKSTGGKAPRKQLASKAARKSAPVSTGIKKPHRYRPGTVALRE	K14me1R17me2K18me1		Histone H3 OS=Plasmodium falciparum (isolate 3D7) OX=36329 GN=PF3D7_0617900 PE=3 SV=1	ARTKQTARKSTGGKAPRKQLASKAARKSAPVSTGIKKPHRYRPGTVALRE	K4me3K14me1R40me1		Histone H3 OS=Plasmodium falciparum (isolate 3D7) OX=36329 GN=PF3D7_0617900 PE=3 SV=1	ARTKQTARKSTGGKAPRKQLASKAARKSAPVSTGIKKPHRYRPGTVALRE	K9me2K14me1R40me1		Histone H3 OS=Plasmodium falciparum (isolate 3D7) OX=36329 GN=PF3D7_0617900 PE=3 SV=1	ARTKQTARKSTGGKAPRKQLASKAARKSAPVSTGIKKPHRYRPGTVALRE	K4me3R17me2R40me1
Histone H3 OS=Plasmodium falciparum (isolate 3D7) OX=36329 GN=PF3D7_0610400 PE=3 SV=1	ARTKQTARKSTAGKAPRKQLASKAARKSAPISAGIKKPHRYRPGTVALRE	K37me1		Histone H3 OS=Plasmodium falciparum (isolate 3D7) OX=36329 GN=PF3D7_0617900 PE=3 SV=1	ARTKQTARKSTGGKAPRKQLASKAARKSAPVSTGIKKPHRYRPGTVALRE	K4me3K9acK14me1		Histone H3 OS=Plasmodium falciparum (isolate 3D7) OX=36329 GN=PF3D7_0610400 PE=3 SV=1	ARTKQTARKSTGGKAPRKQLASKAARKSAPVSTGIKKPHRYRPGTVALRE	R26me1		Histone H3 OS=Plasmodium falciparum (isolate 3D7) OX=36329 GN=PF3D7_0617900 PE=3 SV=1	ARTKQTARKSTGGKAPRKQLASKAARKSAPVSTGIKKPHRYRPGTVALRE	K4me3R17me1		Histone H3 OS=Plasmodium falciparum (isolate 3D7) OX=36329 GN=PF3D7_0617900 PE=3 SV=1	ARTKQTARKSTGGKAPRKQLASKAARKSAPVSTGIKKPHRYRPGTVALRE	K9me3K14me1R40me1		Histone H3 OS=Plasmodium falciparum (isolate 3D7) OX=36329 GN=PF3D7_0617900 PE=3 SV=1	ARTKQTARKSTGGKAPRKQLASKAARKSAPVSTGIKKPHRYRPGTVALRE	K9me3K14me1		Histone H3 OS=Plasmodium falciparum (isolate 3D7) OX=36329 GN=PF3D7_0617900 PE=3 SV=1	ARTKQTARKSTGGKAPRKQLASKAARKSAPVSTGIKKPHRYRPGTVALRE	K4me3K18me2K37me1
Histone H3 OS=Plasmodium falciparum (isolate 3D7) OX=36329 GN=PF3D7_0610400 PE=3 SV=1	ARTKQTARKSTGGKAPRKQLASKAARKSAPVSTGIKKPHRYRPGTVALRE	K37me1		Histone H3 OS=Plasmodium falciparum (isolate 3D7) OX=36329 GN=PF3D7_0617900 PE=3 SV=1	ARTKQTARKSTGGKAPRKQLASKAARKSAPVSTGIKKPHRYRPGTVALRE	K4me3K9acK14acK37me1		Histone H3 OS=Plasmodium falciparum (isolate 3D7) OX=36329 GN=PF3D7_0610400 PE=3 SV=1	ARTKQTARKSTGGKAPRKQLASKAARKSAPVSTGIKKPHRYRPGTVALRE	K37me1		Histone H3 OS=Plasmodium falciparum (isolate 3D7) OX=36329 GN=PF3D7_0617900 PE=3 SV=1	ARTKQTARKSTGGKAPRKQLASKAARKSAPVSTGIKKPHRYRPGTVALRE	K14me1K37me3		Histone H3 OS=Plasmodium falciparum (isolate 3D7) OX=36329 GN=PF3D7_0617900 PE=3 SV=1	ARTKQTARKSTGGKAPRKQLASKAARKSAPVSTGIKKPHRYRPGTVALRE	K4me3K14me1R26me1		Histone H3 OS=Plasmodium falciparum (isolate 3D7) OX=36329 GN=PF3D7_0617900 PE=3 SV=1	ARTKQTARKSTGGKAPRKQLASKAARKSAPVSTGIKKPHRYRPGTVALRE	K9me3K18me1		Histone H3 OS=Plasmodium falciparum (isolate 3D7) OX=36329 GN=PF3D7_0617900 PE=3 SV=1	ARTKQTARKSTGGKAPRKQLASKAARKSAPVSTGIKKPHRYRPGTVALRE	K4me1K9me1K14me1R17me2R40me1
Histone H3 OS=Plasmodium falciparum (isolate 3D7) OX=36329 GN=PF3D7_0610400 PE=3 SV=1	ARTKQTARKSTGGKAPRKQLASKAARKSAPVSTGIKKPHRYRPGTVALRE	R17me1		Histone H3 OS=Plasmodium falciparum (isolate 3D7) OX=36329 GN=PF3D7_0617900 PE=3 SV=1	ARTKQTARKSTGGKAPRKQLASKAARKSAPVSTGIKKPHRYRPGTVALRE	K4me3K9acK14acK18me3K36me2K37me1		Histone H3 OS=Plasmodium falciparum (isolate 3D7) OX=36329 GN=PF3D7_0610400 PE=3 SV=1	ARTKQTARKSTAGKAPRKQLASKAARKSAPISAGIKKPHRYRPGTVALRE	K18me1		Histone H3 OS=Plasmodium falciparum (isolate 3D7) OX=36329 GN=PF3D7_0617900 PE=3 SV=1	ARTKQTARKSTGGKAPRKQLASKAARKSAPVSTGIKKPHRYRPGTVALRE	K9me3K37me1		Histone H3 OS=Plasmodium falciparum (isolate 3D7) OX=36329 GN=PF3D7_0617900 PE=3 SV=1	ARTKQTARKSTGGKAPRKQLASKAARKSAPVSTGIKKPHRYRPGTVALRE	R8me2K9me1K14me1R40me1		Histone H3 OS=Plasmodium falciparum (isolate 3D7) OX=36329 GN=PF3D7_0617900 PE=3 SV=1	ARTKQTARKSTAGKAPRKQLASKAARKSAPISAGIKKPHRYRPGTVALRE	K14acK37me1		Histone H3 OS=Plasmodium falciparum (isolate 3D7) OX=36329 GN=PF3D7_0617900 PE=3 SV=1	ARTKQTARKSTGGKAPRKQLASKAARKSAPVSTGIKKPHRYRPGTVALRE	K4me1K9me1K14me2K18me1R40me1
Histone H3 OS=Plasmodium falciparum (isolate 3D7) OX=36329 GN=PF3D7_0610400 PE=3 SV=1	ARTKQTARKSTAGKAPRKQLASKAARKSAPISAGIKKPHRYRPGTVALRE	R17me1K36me1		Histone H3 OS=Plasmodium falciparum (isolate 3D7) OX=36329 GN=PF3D7_0617900 PE=3 SV=1	ARTKQTARKSTGGKAPRKQLASKAARKSAPVSTGIKKPHRYRPGTVALRE	K4me3K37me1		Histone H3 OS=Plasmodium falciparum (isolate 3D7) OX=36329 GN=PF3D7_0610400 PE=3 SV=1	ARTKQTARKSTAGKAPRKQLASKAARKSAPISAGIKKPHRYRPGTVALRE	R17me1		Histone H3 OS=Plasmodium falciparum (isolate 3D7) OX=36329 GN=PF3D7_0617900 PE=3 SV=1	ARTKQTARKSTGGKAPRKQLASKAARKSAPVSTGIKKPHRYRPGTVALRE	K4me3K14me1R40me1		Histone H3 OS=Plasmodium falciparum (isolate 3D7) OX=36329 GN=PF3D7_0617900 PE=3 SV=1	ARTKQTARKSTGGKAPRKQLASKAARKSAPVSTGIKKPHRYRPGTVALRE	K9me1K14acK18me1		Histone H3 OS=Plasmodium falciparum (isolate 3D7) OX=36329 GN=PF3D7_0617900 PE=3 SV=1	ARTKQTARKSTAGKAPRKQLASKAARKSAPISAGIKKPHRYRPGTVALRE	K14acK36me1		Histone H3 OS=Plasmodium falciparum (isolate 3D7) OX=36329 GN=PF3D7_0617900 PE=3 SV=1	ARTKQTARKSTGGKAPRKQLASKAARKSAPVSTGIKKPHRYRPGTVALRE	K9me3R17me2R40me1
Histone H3 OS=Plasmodium falciparum (isolate 3D7) OX=36329 GN=PF3D7_0610400 PE=3 SV=1	ARTKQTARKSTAGKAPRKQLASKAARKSAPISAGIKKPHRYRPGTVALRE	R17me1K37me1		Histone H3 OS=Plasmodium falciparum (isolate 3D7) OX=36329 GN=PF3D7_0617900 PE=3 SV=1	ARTKQTARKSTGGKAPRKQLASKAARKSAPVSTGIKKPHRYRPGTVALRE	K4me3K14me1		Histone H3 OS=Plasmodium falciparum (isolate 3D7) OX=36329 GN=PF3D7_0610400 PE=3 SV=1	ARTKQTARKSTAGKAPRKQLASKAARKSAPISAGIKKPHRYRPGTVALRE	K36me1		Histone H3 OS=Plasmodium falciparum (isolate 3D7) OX=36329 GN=PF3D7_0617900 PE=3 SV=1	ARTKQTARKSTGGKAPRKQLASKAARKSAPVSTGIKKPHRYRPGTVALRE	K9me3K14me1R40me1		Histone H3 OS=Plasmodium falciparum (isolate 3D7) OX=36329 GN=PF3D7_0617900 PE=3 SV=1	ARTKQTARKSTGGKAPRKQLASKAARKSAPVSTGIKKPHRYRPGTVALRE	K9me1K14acR17me1		Histone H3 OS=Plasmodium falciparum (isolate 3D7) OX=36329 GN=PF3D7_0617900 PE=3 SV=1	ARTKQTARKSTAGKAPRKQLASKAARKSAPISAGIKKPHRYRPGTVALRE	K9me3K37me1		Histone H3 OS=Plasmodium falciparum (isolate 3D7) OX=36329 GN=PF3D7_0617900 PE=3 SV=1	ARTKQTARKSTGGKAPRKQLASKAARKSAPVSTGIKKPHRYRPGTVALRE	K4me3K23acR40me1
Histone H3 OS=Plasmodium falciparum (isolate 3D7) OX=36329 GN=PF3D7_0610400 PE=3 SV=1	ARTKQTARKSTGGKAPRKQLASKAARKSAPVSTGIKKPHRYRPGTVALRE	K9me2		Histone H3 OS=Plasmodium falciparum (isolate 3D7) OX=36329 GN=PF3D7_0617900 PE=3 SV=1	ARTKQTARKSTGGKAPRKQLASKAARKSAPVSTGIKKPHRYRPGTVALRE	K4me3K14acR17me2		Histone H3 OS=Plasmodium falciparum (isolate 3D7) OX=36329 GN=PF3D7_0610400 PE=3 SV=1	ARTKQTARKSTAGKAPRKQLASKAARKSAPISAGIKKPHRYRPGTVALRE	K37me1		Histone H3 OS=Plasmodium falciparum (isolate 3D7) OX=36329 GN=PF3D7_0617900 PE=3 SV=1	ARTKQTARKSTGGKAPRKQLASKAARKSAPVSTGIKKPHRYRPGTVALRE	K4me2R8me1R17me1K37me1		Histone H3 OS=Plasmodium falciparum (isolate 3D7) OX=36329 GN=PF3D7_0617900 PE=3 SV=1	ARTKQTARKSTGGKAPRKQLASKAARKSAPVSTGIKKPHRYRPGTVALRE	K4me1K14acK37me1		Histone H3 OS=Plasmodium falciparum (isolate 3D7) OX=36329 GN=PF3D7_0617900 PE=3 SV=1	ARTKQTARKSTGGKAPRKQLASKAARKSAPVSTGIKKPHRYRPGTVALRE	K4me1K9me1K18me2		Histone H3 OS=Plasmodium falciparum (isolate 3D7) OX=36329 GN=PF3D7_0617900 PE=3 SV=1	ARTKQTARKSTGGKAPRKQLASKAARKSAPVSTGIKKPHRYRPGTVALRE	K4me3K18acR40me1
Histone H3 OS=Plasmodium falciparum (isolate 3D7) OX=36329 GN=PF3D7_0610400 PE=3 SV=1	ARTKQTARKSTAGKAPRKQLASKAARKSAPISAGIKKPHRYRPGTVALRE	K9me1R40me1		Histone H3 OS=Plasmodium falciparum (isolate 3D7) OX=36329 GN=PF3D7_0617900 PE=3 SV=1	ARTKQTARKSTGGKAPRKQLASKAARKSAPVSTGIKKPHRYRPGTVALRE	K4me2K14acR17me1		Histone H3 OS=Plasmodium falciparum (isolate 3D7) OX=36329 GN=PF3D7_0610400 PE=3 SV=1	ARTKQTARKSTGGKAPRKQLASKAARKSAPVSTGIKKPHRYRPGTVALRE	K14me1		Histone H3 OS=Plasmodium falciparum (isolate 3D7) OX=36329 GN=PF3D7_0617900 PE=3 SV=1	ARTKQTARKSTGGKAPRKQLASKAARKSAPVSTGIKKPHRYRPGTVALRE	K4me3K18me1R40me1		Histone H3 OS=Plasmodium falciparum (isolate 3D7) OX=36329 GN=PF3D7_0617900 PE=3 SV=1	ARTKQTARKSTGGKAPRKQLASKAARKSAPVSTGIKKPHRYRPGTVALRE	K4me1K9me1K18me2R40me1		Histone H3 OS=Plasmodium falciparum (isolate 3D7) OX=36329 GN=PF3D7_0617900 PE=3 SV=1	ARTKQTARKSTGGKAPRKQLASKAARKSAPVSTGIKKPHRYRPGTVALRE	K4me1R8me1K18me2		Histone H3 OS=Plasmodium falciparum (isolate 3D7) OX=36329 GN=PF3D7_0617900 PE=3 SV=1	ARTKQTARKSTGGKAPRKQLASKAARKSAPVSTGIKKPHRYRPGTVALRE	K9me3K18acK37me1
Histone H3 OS=Plasmodium falciparum (isolate 3D7) OX=36329 GN=PF3D7_0610400 PE=3 SV=1	ARTKQTARKSTAGKAPRKQLASKAARKSAPISAGIKKPHRYRPGTVALRE	R8me1K36me1		Histone H3 OS=Plasmodium falciparum (isolate 3D7) OX=36329 GN=PF3D7_0617900 PE=3 SV=1	ARTKQTARKSTGGKAPRKQLASKAARKSAPVSTGIKKPHRYRPGTVALRE	K4me2K14acK18me1		Histone H3 OS=Plasmodium falciparum (isolate 3D7) OX=36329 GN=PF3D7_0610400 PE=3 SV=1	ARTKQTARKSTAGKAPRKQLASKAARKSAPISAGIKKPHRYRPGTVALRE	K18me1R40me1		Histone H3 OS=Plasmodium falciparum (isolate 3D7) OX=36329 GN=PF3D7_0617900 PE=3 SV=1	ARTKQTARKSTGGKAPRKQLASKAARKSAPVSTGIKKPHRYRPGTVALRE	K9me3K18me1R40me1		Histone H3 OS=Plasmodium falciparum (isolate 3D7) OX=36329 GN=PF3D7_0617900 PE=3 SV=1	ARTKQTARKSTGGKAPRKQLASKAARKSAPVSTGIKKPHRYRPGTVALRE	K14acK18ac		Histone H3 OS=Plasmodium falciparum (isolate 3D7) OX=36329 GN=PF3D7_0617900 PE=3 SV=1	ARTKQTARKSTGGKAPRKQLASKAARKSAPVSTGIKKPHRYRPGTVALRE	K4me3R17me1		Histone H3 OS=Plasmodium falciparum (isolate 3D7) OX=36329 GN=PF3D7_0617900 PE=3 SV=1	ARTKQTARKSTGGKAPRKQLASKAARKSAPVSTGIKKPHRYRPGTVALRE	K4me3K14me1K18me1K23me1R40me1
Histone H3 OS=Plasmodium falciparum (isolate 3D7) OX=36329 GN=PF3D7_0610400 PE=3 SV=1	ARTKQTARKSTAGKAPRKQLASKAARKSAPISAGIKKPHRYRPGTVALRE	K14me2K37me1		Histone H3 OS=Plasmodium falciparum (isolate 3D7) OX=36329 GN=PF3D7_0617900 PE=3 SV=1	ARTKQTARKSTGGKAPRKQLASKAARKSAPVSTGIKKPHRYRPGTVALRE	K37me3		Histone H3 OS=Plasmodium falciparum (isolate 3D7) OX=36329 GN=PF3D7_0610400 PE=3 SV=1	ARTKQTARKSTAGKAPRKQLASKAARKSAPISAGIKKPHRYRPGTVALRE	K14me1K18me1		Histone H3 OS=Plasmodium falciparum (isolate 3D7) OX=36329 GN=PF3D7_0617900 PE=3 SV=1	ARTKQTARKSTGGKAPRKQLASKAARKSAPVSTGIKKPHRYRPGTVALRE	R8me1K9me2R17me1K37me1		Histone H3 OS=Plasmodium falciparum (isolate 3D7) OX=36329 GN=PF3D7_0617900 PE=3 SV=1	ARTKQTARKSTGGKAPRKQLASKAARKSAPVSTGIKKPHRYRPGTVALRE	K9acK14ac		Histone H3 OS=Plasmodium falciparum (isolate 3D7) OX=36329 GN=PF3D7_0617900 PE=3 SV=1	ARTKQTARKSTGGKAPRKQLASKAARKSAPVSTGIKKPHRYRPGTVALRE	K4me3K14me1		Histone H3 OS=Plasmodium falciparum (isolate 3D7) OX=36329 GN=PF3D7_0617900 PE=3 SV=1	ARTKQTARKSTGGKAPRKQLASKAARKSAPVSTGIKKPHRYRPGTVALRE	K4me1R8me2K18me3K37me1
Histone H3 OS=Plasmodium falciparum (isolate 3D7) OX=36329 GN=PF3D7_0610400 PE=3 SV=1	ARTKQTARKSTAGKAPRKQLASKAARKSAPISAGIKKPHRYRPGTVALRE	K14me2K36me1		Histone H3 OS=Plasmodium falciparum (isolate 3D7) OX=36329 GN=PF3D7_0617900 PE=3 SV=1	ARTKQTARKSTGGKAPRKQLASKAARKSAPVSTGIKKPHRYRPGTVALRE	K37me1		Histone H3 OS=Plasmodium falciparum (isolate 3D7) OX=36329 GN=PF3D7_0610400 PE=3 SV=1	ARTKQTARKSTAGKAPRKQLASKAARKSAPISAGIKKPHRYRPGTVALRE	R17me1K18me1		Histone H3 OS=Plasmodium falciparum (isolate 3D7) OX=36329 GN=PF3D7_0617900 PE=3 SV=1	ARTKQTARKSTGGKAPRKQLASKAARKSAPVSTGIKKPHRYRPGTVALRE	K4me3K23me1R40me1		Histone H3 OS=Plasmodium falciparum (isolate 3D7) OX=36329 GN=PF3D7_0617900 PE=3 SV=1	ARTKQTARKSTGGKAPRKQLASKAARKSAPVSTGIKKPHRYRPGTVALRE	K9me3R17me2K37me1		Histone H3 OS=Plasmodium falciparum (isolate 3D7) OX=36329 GN=PF3D7_0617900 PE=3 SV=1	ARTKQTARKSTGGKAPRKQLASKAARKSAPVSTGIKKPHRYRPGTVALRE	K4me3K18me1		Histone H3 OS=Plasmodium falciparum (isolate 3D7) OX=36329 GN=PF3D7_0617900 PE=3 SV=1	ARTKQTARKSTGGKAPRKQLASKAARKSAPVSTGIKKPHRYRPGTVALRE	K4me2K9me1K18me3K37me1
Histone H3 OS=Plasmodium falciparum (isolate 3D7) OX=36329 GN=PF3D7_0610400 PE=3 SV=1	ARTKQTARKSTAGKAPRKQLASKAARKSAPISAGIKKPHRYRPGTVALRE	K9me2K37me1		Histone H3 OS=Plasmodium falciparum (isolate 3D7) OX=36329 GN=PF3D7_0617900 PE=3 SV=1	ARTKQTARKSTGGKAPRKQLASKAARKSAPVSTGIKKPHRYRPGTVALRE	K23me1		Histone H3 OS=Plasmodium falciparum (isolate 3D7) OX=36329 GN=PF3D7_0610400 PE=3 SV=1	ARTKQTARKSTAGKAPRKQLASKAARKSAPISAGIKKPHRYRPGTVALRE	R17me1K37me1		Histone H3 OS=Plasmodium falciparum (isolate 3D7) OX=36329 GN=PF3D7_0617900 PE=3 SV=1	ARTKQTARKSTGGKAPRKQLASKAARKSAPVSTGIKKPHRYRPGTVALRE	K9me2K18ac		Histone H3 OS=Plasmodium falciparum (isolate 3D7) OX=36329 GN=PF3D7_0617900 PE=3 SV=1	ARTKQTARKSTGGKAPRKQLASKAARKSAPVSTGIKKPHRYRPGTVALRE	K4me3R17me2K37me1		Histone H3 OS=Plasmodium falciparum (isolate 3D7) OX=36329 GN=PF3D7_0617900 PE=3 SV=1	ARTKQTARKSTAGKAPRKQLASKAARKSAPISAGIKKPHRYRPGTVALRE	K14acR17me1K37me1		Histone H3 OS=Plasmodium falciparum (isolate 3D7) OX=36329 GN=PF3D7_0617900 PE=3 SV=1	ARTKQTARKSTGGKAPRKQLASKAARKSAPVSTGIKKPHRYRPGTVALRE	K4me1K14acK18me3K37me1
Histone H3 OS=Plasmodium falciparum (isolate 3D7) OX=36329 GN=PF3D7_0610400 PE=3 SV=1	ARTKQTARKSTAGKAPRKQLASKAARKSAPISAGIKKPHRYRPGTVALRE	K9me2K36me1		Histone H3 OS=Plasmodium falciparum (isolate 3D7) OX=36329 GN=PF3D7_0617900 PE=3 SV=1	ARTKQTARKSTGGKAPRKQLASKAARKSAPVSTGIKKPHRYRPGTVALRE	K14me2		Histone H3 OS=Plasmodium falciparum (isolate 3D7) OX=36329 GN=PF3D7_0610400 PE=3 SV=1	ARTKQTARKSTAGKAPRKQLASKAARKSAPISAGIKKPHRYRPGTVALRE	R17me1K36me1		Histone H3 OS=Plasmodium falciparum (isolate 3D7) OX=36329 GN=PF3D7_0617900 PE=3 SV=1	ARTKQTARKSTGGKAPRKQLASKAARKSAPVSTGIKKPHRYRPGTVALRE	R8me1K9me1K18ac		Histone H3 OS=Plasmodium falciparum (isolate 3D7) OX=36329 GN=PF3D7_0617900 PE=3 SV=1	ARTKQTARKSTGGKAPRKQLASKAARKSAPVSTGIKKPHRYRPGTVALRE	K4me2K9me1R17me2K37me1		Histone H3 OS=Plasmodium falciparum (isolate 3D7) OX=36329 GN=PF3D7_0617900 PE=3 SV=1	ARTKQTARKSTAGKAPRKQLASKAARKSAPISAGIKKPHRYRPGTVALRE	K14acR17me1K36me1		Histone H3 OS=Plasmodium falciparum (isolate 3D7) OX=36329 GN=PF3D7_0617900 PE=3 SV=1	ARTKQTARKSTGGKAPRKQLASKAARKSAPVSTGIKKPHRYRPGTVALRE	K4me1K9me1K14acR17me1K18me1K37me1
Histone H3 OS=Plasmodium falciparum (isolate 3D7) OX=36329 GN=PF3D7_0610400 PE=3 SV=1	ARTKQTARKSTAGKAPRKQLASKAARKSAPISAGIKKPHRYRPGTVALRE	K9me2R40me1		Histone H3 OS=Plasmodium falciparum (isolate 3D7) OX=36329 GN=PF3D7_0617900 PE=3 SV=1	ARTKQTARKSTGGKAPRKQLASKAARKSAPVSTGIKKPHRYRPGTVALRE	K14me1R17me1K18me1		Histone H3 OS=Plasmodium falciparum (isolate 3D7) OX=36329 GN=PF3D7_0610400 PE=3 SV=1	ARTKQTARKSTAGKAPRKQLASKAARKSAPISAGIKKPHRYRPGTVALRE	K9me2K37me1		Histone H3 OS=Plasmodium falciparum (isolate 3D7) OX=36329 GN=PF3D7_0617900 PE=3 SV=1	ARTKQTARKSTGGKAPRKQLASKAARKSAPVSTGIKKPHRYRPGTVALRE	K4me3R17me2		Histone H3 OS=Plasmodium falciparum (isolate 3D7) OX=36329 GN=PF3D7_0617900 PE=3 SV=1	ARTKQTARKSTGGKAPRKQLASKAARKSAPVSTGIKKPHRYRPGTVALRE	K4me2K18me3K37me1		Histone H3 OS=Plasmodium falciparum (isolate 3D7) OX=36329 GN=PF3D7_0617900 PE=3 SV=1	ARTKQTARKSTGGKAPRKQLASKAARKSAPVSTGIKKPHRYRPGTVALRE	K14acR17me1K37me1		Histone H3 OS=Plasmodium falciparum (isolate 3D7) OX=36329 GN=PF3D7_0617900 PE=3 SV=1	ARTKQTARKSTGGKAPRKQLASKAARKSAPVSTGIKKPHRYRPGTVALRE	K4me1K9me1K14acR17me2K37me1
Histone H3 OS=Plasmodium falciparum (isolate 3D7) OX=36329 GN=PF3D7_0610400 PE=3 SV=1	ARTKQTARKSTAGKAPRKQLASKAARKSAPISAGIKKPHRYRPGTVALRE	K9me3K37me1		Histone H3 OS=Plasmodium falciparum (isolate 3D7) OX=36329 GN=PF3D7_0617900 PE=3 SV=1	ARTKQTARKSTGGKAPRKQLASKAARKSAPVSTGIKKPHRYRPGTVALRE	K14me1R17me1		Histone H3 OS=Plasmodium falciparum (isolate 3D7) OX=36329 GN=PF3D7_0610400 PE=3 SV=1	ARTKQTARKSTAGKAPRKQLASKAARKSAPISAGIKKPHRYRPGTVALRE	K4me2K37me1		Histone H3 OS=Plasmodium falciparum (isolate 3D7) OX=36329 GN=PF3D7_0617900 PE=3 SV=1	ARTKQTARKSTGGKAPRKQLASKAARKSAPVSTGIKKPHRYRPGTVALRE	K4me3K14me1R17me1		Histone H3 OS=Plasmodium falciparum (isolate 3D7) OX=36329 GN=PF3D7_0617900 PE=3 SV=1	ARTKQTARKSTGGKAPRKQLASKAARKSAPVSTGIKKPHRYRPGTVALRE	K4me3K18me2K37me1		Histone H3 OS=Plasmodium falciparum (isolate 3D7) OX=36329 GN=PF3D7_0617900 PE=3 SV=1	ARTKQTARKSTAGKAPRKQLASKAARKSAPISAGIKKPHRYRPGTVALRE	K14acR26me1K37me1		Histone H3 OS=Plasmodium falciparum (isolate 3D7) OX=36329 GN=PF3D7_0617900 PE=3 SV=1	ARTKQTARKSTGGKAPRKQLASKAARKSAPVSTGIKKPHRYRPGTVALRE	K4me2K9acK18me3K37me1
Histone H3 OS=Plasmodium falciparum (isolate 3D7) OX=36329 GN=PF3D7_0610400 PE=3 SV=1	ARTKQTARKSTAGKAPRKQLASKAARKSAPISAGIKKPHRYRPGTVALRE	K18me3K37me1		Histone H3 OS=Plasmodium falciparum (isolate 3D7) OX=36329 GN=PF3D7_0617900 PE=3 SV=1	ARTKQTARKSTGGKAPRKQLASKAARKSAPVSTGIKKPHRYRPGTVALRE	K14me1K18me1		Histone H3 OS=Plasmodium falciparum (isolate 3D7) OX=36329 GN=PF3D7_0610400 PE=3 SV=1	ARTKQTARKSTAGKAPRKQLASKAARKSAPISAGIKKPHRYRPGTVALRE	R17me2K37me1		Histone H3 OS=Plasmodium falciparum (isolate 3D7) OX=36329 GN=PF3D7_0617900 PE=3 SV=1	ARTKQTARKSTGGKAPRKQLASKAARKSAPVSTGIKKPHRYRPGTVALRE	K14acK18ac		Histone H3 OS=Plasmodium falciparum (isolate 3D7) OX=36329 GN=PF3D7_0617900 PE=3 SV=1	ARTKQTARKSTGGKAPRKQLASKAARKSAPVSTGIKKPHRYRPGTVALRE	K4me2K14me1K18ac		Histone H3 OS=Plasmodium falciparum (isolate 3D7) OX=36329 GN=PF3D7_0617900 PE=3 SV=1	ARTKQTARKSTGGKAPRKQLASKAARKSAPVSTGIKKPHRYRPGTVALRE	K4me3K18me1R40me1		Histone H3 OS=Plasmodium falciparum (isolate 3D7) OX=36329 GN=PF3D7_0617900 PE=3 SV=1	ARTKQTARKSTGGKAPRKQLASKAARKSAPVSTGIKKPHRYRPGTVALRE	K4acK14me2K18me3K37me1
Histone H3 OS=Plasmodium falciparum (isolate 3D7) OX=36329 GN=PF3D7_0610400 PE=3 SV=1	ARTKQTARKSTAGKAPRKQLASKAARKSAPISAGIKKPHRYRPGTVALRE	R17me2K18me1R40me1		Histone H3 OS=Plasmodium falciparum (isolate 3D7) OX=36329 GN=PF3D7_0610400 PE=3 SV=1	ARTKQTARKSTAGKAPRKQLASKAARKSAPISAGIKKPHRYRPGTVALRE	R8me2K9acK37me1		Histone H3 OS=Plasmodium falciparum (isolate 3D7) OX=36329 GN=PF3D7_0610400 PE=3 SV=1	ARTKQTARKSTGGKAPRKQLASKAARKSAPVSTGIKKPHRYRPGTVALRE	K9me3		Histone H3 OS=Plasmodium falciparum (isolate 3D7) OX=36329 GN=PF3D7_0617900 PE=3 SV=1	ARTKQTARKSTGGKAPRKQLASKAARKSAPVSTGIKKPHRYRPGTVALRE	K9acK14ac		Histone H3 OS=Plasmodium falciparum (isolate 3D7) OX=36329 GN=PF3D7_0617900 PE=3 SV=1	ARTKQTARKSTGGKAPRKQLASKAARKSAPVSTGIKKPHRYRPGTVALRE	K4me3K14me1K18me1R40me1		Histone H3 OS=Plasmodium falciparum (isolate 3D7) OX=36329 GN=PF3D7_0617900 PE=3 SV=1	ARTKQTARKSTGGKAPRKQLASKAARKSAPVSTGIKKPHRYRPGTVALRE	K9me3K18me1R40me1		Histone H3 OS=Plasmodium falciparum (isolate 3D7) OX=36329 GN=PF3D7_0617900 PE=3 SV=1	ARTKQTARKSTGGKAPRKQLASKAARKSAPVSTGIKKPHRYRPGTVALRE	K4me1R8me2K9acR17me2K37me1
Histone H3 OS=Plasmodium falciparum (isolate 3D7) OX=36329 GN=PF3D7_0610400 PE=3 SV=1	ARTKQTARKSTGGKAPRKQLASKAARKSAPVSTGIKKPHRYRPGTVALRE	K9me3K14me1		Histone H3 OS=Plasmodium falciparum (isolate 3D7) OX=36329 GN=PF3D7_0610400 PE=3 SV=1	ARTKQTARKSTAGKAPRKQLASKAARKSAPISAGIKKPHRYRPGTVALRE	R8me2K9acK36me1		Histone H3 OS=Plasmodium falciparum (isolate 3D7) OX=36329 GN=PF3D7_0610400 PE=3 SV=1	ARTKQTARKSTAGKAPRKQLASKAARKSAPISAGIKKPHRYRPGTVALRE	R17me2K36me1		Histone H3 OS=Plasmodium falciparum (isolate 3D7) OX=36329 GN=PF3D7_0617900 PE=3 SV=1	ARTKQTARKSTGGKAPRKQLASKAARKSAPVSTGIKKPHRYRPGTVALRE	K4me3R17me2K37me1		Histone H3 OS=Plasmodium falciparum (isolate 3D7) OX=36329 GN=PF3D7_0617900 PE=3 SV=1	ARTKQTARKSTGGKAPRKQLASKAARKSAPVSTGIKKPHRYRPGTVALRE	K4me3R17me2R40me1		Histone H3 OS=Plasmodium falciparum (isolate 3D7) OX=36329 GN=PF3D7_0617900 PE=3 SV=1	ARTKQTARKSTGGKAPRKQLASKAARKSAPVSTGIKKPHRYRPGTVALRE	K4me3K14me1R40me1		Histone H3 OS=Plasmodium falciparum (isolate 3D7) OX=36329 GN=PF3D7_0617900 PE=3 SV=1	ARTKQTARKSTGGKAPRKQLASKAARKSAPVSTGIKKPHRYRPGTVALRE	K9acK14me3K18me3K37me1
Histone H3 OS=Plasmodium falciparum (isolate 3D7) OX=36329 GN=PF3D7_0610400 PE=3 SV=1	ARTKQTARKSTGGKAPRKQLASKAARKSAPVSTGIKKPHRYRPGTVALRE	K9me3K37me1		Histone H3 OS=Plasmodium falciparum (isolate 3D7) OX=36329 GN=PF3D7_0610400 PE=3 SV=1	ARTKQTARKSTAGKAPRKQLASKAARKSAPISAGIKKPHRYRPGTVALRE	R8me2K14acK36me1K37me1		Histone H3 OS=Plasmodium falciparum (isolate 3D7) OX=36329 GN=PF3D7_0610400 PE=3 SV=1	ARTKQTARKSTAGKAPRKQLASKAARKSAPISAGIKKPHRYRPGTVALRE	K9me2K14me1R40me1		Histone H3 OS=Plasmodium falciparum (isolate 3D7) OX=36329 GN=PF3D7_0617900 PE=3 SV=1	ARTKQTARKSTGGKAPRKQLASKAARKSAPVSTGIKKPHRYRPGTVALRE	K4me3K14me1K18me1R42me1		Histone H3 OS=Plasmodium falciparum (isolate 3D7) OX=36329 GN=PF3D7_0617900 PE=3 SV=1	ARTKQTARKSTGGKAPRKQLASKAARKSAPVSTGIKKPHRYRPGTVALRE	K4me1K9acR17me2K37me1		Histone H3 OS=Plasmodium falciparum (isolate 3D7) OX=36329 GN=PF3D7_0617900 PE=3 SV=1	ARTKQTARKSTGGKAPRKQLASKAARKSAPVSTGIKKPHRYRPGTVALRE	K9me3K14me1R40me1		Histone H3 OS=Plasmodium falciparum (isolate 3D7) OX=36329 GN=PF3D7_0617900 PE=3 SV=1	ARTKQTARKSTGGKAPRKQLASKAARKSAPVSTGIKKPHRYRPGTVALRE	K4me3K14acK18acK36me1K37me1
Histone H3 OS=Plasmodium falciparum (isolate 3D7) OX=36329 GN=PF3D7_0610400 PE=3 SV=1	ARTKQTARKSTGGKAPRKQLASKAARKSAPVSTGIKKPHRYRPGTVALRE	K9me2K14ac		Histone H3 OS=Plasmodium falciparum (isolate 3D7) OX=36329 GN=PF3D7_0610400 PE=3 SV=1	ARTKQTARKSTGGKAPRKQLASKAARKSAPVSTGIKKPHRYRPGTVALRE	R8me2		Histone H3 OS=Plasmodium falciparum (isolate 3D7) OX=36329 GN=PF3D7_0610400 PE=3 SV=1	ARTKQTARKSTAGKAPRKQLASKAARKSAPISAGIKKPHRYRPGTVALRE	K9me2K18me1R40me1		Histone H3 OS=Plasmodium falciparum (isolate 3D7) OX=36329 GN=PF3D7_0617900 PE=3 SV=1	ARTKQTARKSTGGKAPRKQLASKAARKSAPVSTGIKKPHRYRPGTVALRE	K4me3K18me2K37me1		Histone H3 OS=Plasmodium falciparum (isolate 3D7) OX=36329 GN=PF3D7_0617900 PE=3 SV=1	ARTKQTARKSTGGKAPRKQLASKAARKSAPVSTGIKKPHRYRPGTVALRE	K14acK18me3R40me1		Histone H3 OS=Plasmodium falciparum (isolate 3D7) OX=36329 GN=PF3D7_0617900 PE=3 SV=1	ARTKQTARKSTGGKAPRKQLASKAARKSAPVSTGIKKPHRYRPGTVALRE	K4me1R8me2R17me1K37me1		Histone H3 OS=Plasmodium falciparum (isolate 3D7) OX=36329 GN=PF3D7_0617900 PE=3 SV=1	ARTKQTARKSTGGKAPRKQLASKAARKSAPVSTGIKKPHRYRPGTVALRE	K4me3K9acK14acK18me3K37me1
Histone H3 OS=Plasmodium falciparum (isolate 3D7) OX=36329 GN=PF3D7_0610400 PE=3 SV=1	ARTKQTARKSTAGKAPRKQLASKAARKSAPISAGIKKPHRYRPGTVALRE	K4me1R8me1K18me2K37me1		Histone H3 OS=Plasmodium falciparum (isolate 3D7) OX=36329 GN=PF3D7_0610400 PE=3 SV=1	ARTKQTARKSTAGKAPRKQLASKAARKSAPISAGIKKPHRYRPGTVALRE	R8me1K9me2R17me1K37me1		Histone H3 OS=Plasmodium falciparum (isolate 3D7) OX=36329 GN=PF3D7_0610400 PE=3 SV=1	ARTKQTARKSTAGKAPRKQLASKAARKSAPISAGIKKPHRYRPGTVALRE	K4me3K37me1		Histone H3 OS=Plasmodium falciparum (isolate 3D7) OX=36329 GN=PF3D7_0617900 PE=3 SV=1	ARTKQTARKSTGGKAPRKQLASKAARKSAPVSTGIKKPHRYRPGTVALRE	K9me3K14me1K18me1R40me1		Histone H3 OS=Plasmodium falciparum (isolate 3D7) OX=36329 GN=PF3D7_0617900 PE=3 SV=1	ARTKQTARKSTGGKAPRKQLASKAARKSAPVSTGIKKPHRYRPGTVALRE	K4me2K14me1K18me3R40me1		Histone H3 OS=Plasmodium falciparum (isolate 3D7) OX=36329 GN=PF3D7_0617900 PE=3 SV=1	ARTKQTARKSTGGKAPRKQLASKAARKSAPVSTGIKKPHRYRPGTVALRE	K4me1K9me2R17me1K37me1		Histone H3 OS=Plasmodium falciparum (isolate 3D7) OX=36329 GN=PF3D7_0617900 PE=3 SV=1	ARTKQTARKSTGGKAPRKQLASKAARKSAPVSTGIKKPHRYRPGTVALRE	K4me3K9acK14acK18me3K36me2K37me1
Histone H3 OS=Plasmodium falciparum (isolate 3D7) OX=36329 GN=PF3D7_0610400 PE=3 SV=1	ARTKQTARKSTGGKAPRKQLASKAARKSAPVSTGIKKPHRYRPGTVALRE	K4me3K14me1R40me1		Histone H3 OS=Plasmodium falciparum (isolate 3D7) OX=36329 GN=PF3D7_0610400 PE=3 SV=1	ARTKQTARKSTAGKAPRKQLASKAARKSAPISAGIKKPHRYRPGTVALRE	R8me1K9me2K37me1		Histone H3 OS=Plasmodium falciparum (isolate 3D7) OX=36329 GN=PF3D7_0610400 PE=3 SV=1	ARTKQTARKSTAGKAPRKQLASKAARKSAPISAGIKKPHRYRPGTVALRE	K9me3K37me1		Histone H3 OS=Plasmodium falciparum (isolate 3D7) OX=36329 GN=PF3D7_0617900 PE=3 SV=1	ARTKQTARKSTGGKAPRKQLASKAARKSAPVSTGIKKPHRYRPGTVALRE	K9me3K14me1K18me2		Histone H3 OS=Plasmodium falciparum (isolate 3D7) OX=36329 GN=PF3D7_0617900 PE=3 SV=1	ARTKQTARKSTGGKAPRKQLASKAARKSAPVSTGIKKPHRYRPGTVALRE	K4me2K9me1K18me3R40me1		Histone H3 OS=Plasmodium falciparum (isolate 3D7) OX=36329 GN=PF3D7_0617900 PE=3 SV=1	ARTKQTARKSTGGKAPRKQLASKAARKSAPVSTGIKKPHRYRPGTVALRE	K9me2R17me2K37me1		Histone H3 OS=Plasmodium falciparum (isolate 3D7) OX=36329 GN=PF3D7_0610400 PE=3 SV=1	ARTKQTARKSTAGKAPRKQLASKAARKSAPISAGIKKPHRYRPGTVALRE	nan
Histone H3 OS=Plasmodium falciparum (isolate 3D7) OX=36329 GN=PF3D7_0610400 PE=3 SV=1	ARTKQTARKSTGGKAPRKQLASKAARKSAPVSTGIKKPHRYRPGTVALRE	K4me3K9me1R40me1		Histone H3 OS=Plasmodium falciparum (isolate 3D7) OX=36329 GN=PF3D7_0610400 PE=3 SV=1	ARTKQTARKSTAGKAPRKQLASKAARKSAPISAGIKKPHRYRPGTVALRE	R8me1K9me2K36me1		Histone H3 OS=Plasmodium falciparum (isolate 3D7) OX=36329 GN=PF3D7_0610400 PE=3 SV=1	ARTKQTARKSTAGKAPRKQLASKAARKSAPISAGIKKPHRYRPGTVALRE	K4me2K18me1R40me1		Histone H3 OS=Plasmodium falciparum (isolate 3D7) OX=36329 GN=PF3D7_0617900 PE=3 SV=1	ARTKQTARKSTGGKAPRKQLASKAARKSAPVSTGIKKPHRYRPGTVALRE	K9me3K18me2K37me1		Histone H3 OS=Plasmodium falciparum (isolate 3D7) OX=36329 GN=PF3D7_0617900 PE=3 SV=1	ARTKQTARKSTGGKAPRKQLASKAARKSAPVSTGIKKPHRYRPGTVALRE	K4me2K14me3K18me1R40me1		Histone H3 OS=Plasmodium falciparum (isolate 3D7) OX=36329 GN=PF3D7_0617900 PE=3 SV=1	ARTKQTARKSTAGKAPRKQLASKAARKSAPISAGIKKPHRYRPGTVALRE	K4me2K9me1R17me1K37me1		Histone H3 OS=Plasmodium falciparum (isolate 3D7) OX=36329 GN=PF3D7_0610400 PE=3 SV=1	ARTKQTARKSTAGKAPRKQLASKAARKSAPISAGIKKPHRYRPGTVALRE	R40me1
Histone H3 OS=Plasmodium falciparum (isolate 3D7) OX=36329 GN=PF3D7_0610400 PE=3 SV=1	ARTKQTARKSTAGKAPRKQLASKAARKSAPISAGIKKPHRYRPGTVALRE	K4me3K18me1R40me1		Histone H3 OS=Plasmodium falciparum (isolate 3D7) OX=36329 GN=PF3D7_0610400 PE=3 SV=1	ARTKQTARKSTAGKAPRKQLASKAARKSAPISAGIKKPHRYRPGTVALRE	R40me1		Histone H3 OS=Plasmodium falciparum (isolate 3D7) OX=36329 GN=PF3D7_0610400 PE=3 SV=1	ARTKQTARKSTAGKAPRKQLASKAARKSAPISAGIKKPHRYRPGTVALRE	K4me2K9me1K37me1		Histone H3 OS=Plasmodium falciparum (isolate 3D7) OX=36329 GN=PF3D7_0617900 PE=3 SV=1	ARTKQTARKSTGGKAPRKQLASKAARKSAPVSTGIKKPHRYRPGTVALRE	K9me3R17me2K37me1		Histone H3 OS=Plasmodium falciparum (isolate 3D7) OX=36329 GN=PF3D7_0617900 PE=3 SV=1	ARTKQTARKSTGGKAPRKQLASKAARKSAPVSTGIKKPHRYRPGTVALRE	K4me1R8me2K18me3K37me1		Histone H3 OS=Plasmodium falciparum (isolate 3D7) OX=36329 GN=PF3D7_0617900 PE=3 SV=1	ARTKQTARKSTAGKAPRKQLASKAARKSAPISAGIKKPHRYRPGTVALRE	K4me2R8me1R17me1K37me1		Histone H3 OS=Plasmodium falciparum (isolate 3D7) OX=36329 GN=PF3D7_0610400 PE=3 SV=1	ARTKQTARKSTAGKAPRKQLASKAARKSAPISAGIKKPHRYRPGTVALRE	K37me1
Histone H3 OS=Plasmodium falciparum (isolate 3D7) OX=36329 GN=PF3D7_0610400 PE=3 SV=1	ARTKQTARKSTGGKAPRKQLASKAARKSAPVSTGIKKPHRYRPGTVALRE	K4me3R17me1K18me1		Histone H3 OS=Plasmodium falciparum (isolate 3D7) OX=36329 GN=PF3D7_0610400 PE=3 SV=1	ARTKQTARKSTAGKAPRKQLASKAARKSAPISAGIKKPHRYRPGTVALRE	R17me2R40me1		Histone H3 OS=Plasmodium falciparum (isolate 3D7) OX=36329 GN=PF3D7_0610400 PE=3 SV=1	ARTKQTARKSTGGKAPRKQLASKAARKSAPVSTGIKKPHRYRPGTVALRE	K9me2K14ac		Histone H3 OS=Plasmodium falciparum (isolate 3D7) OX=36329 GN=PF3D7_0617900 PE=3 SV=1	ARTKQTARKSTGGKAPRKQLASKAARKSAPVSTGIKKPHRYRPGTVALRE	K4me2K9me1R17me2K37me1		Histone H3 OS=Plasmodium falciparum (isolate 3D7) OX=36329 GN=PF3D7_0617900 PE=3 SV=1	ARTKQTARKSTGGKAPRKQLASKAARKSAPVSTGIKKPHRYRPGTVALRE	K4me3K14me1R17me1K18me1R26me1		Histone H3 OS=Plasmodium falciparum (isolate 3D7) OX=36329 GN=PF3D7_0617900 PE=3 SV=1	ARTKQTARKSTGGKAPRKQLASKAARKSAPVSTGIKKPHRYRPGTVALRE	K4me1K14me3R40me1		Histone H3 OS=Plasmodium falciparum (isolate 3D7) OX=36329 GN=PF3D7_0610400 PE=3 SV=1	ARTKQTARKSTAGKAPRKQLASKAARKSAPISAGIKKPHRYRPGTVALRE	K36me1
Histone H3 OS=Plasmodium falciparum (isolate 3D7) OX=36329 GN=PF3D7_0610400 PE=3 SV=1	ARTKQTARKSTAGKAPRKQLASKAARKSAPISAGIKKPHRYRPGTVALRE	K4me2R8me1R17me1K37me1		Histone H3 OS=Plasmodium falciparum (isolate 3D7) OX=36329 GN=PF3D7_0610400 PE=3 SV=1	ARTKQTARKSTAGKAPRKQLASKAARKSAPISAGIKKPHRYRPGTVALRE	R17me2K37me1		Histone H3 OS=Plasmodium falciparum (isolate 3D7) OX=36329 GN=PF3D7_0610400 PE=3 SV=1	ARTKQTARKSTAGKAPRKQLASKAARKSAPISAGIKKPHRYRPGTVALRE	K14acR17me1K37me1		Histone H3 OS=Plasmodium falciparum (isolate 3D7) OX=36329 GN=PF3D7_0617900 PE=3 SV=1	ARTKQTARKSTGGKAPRKQLASKAARKSAPVSTGIKKPHRYRPGTVALRE	K4me1R8me2K18me3K37me1		Histone H3 OS=Plasmodium falciparum (isolate 3D7) OX=36329 GN=PF3D7_0617900 PE=3 SV=1	ARTKQTARKSTGGKAPRKQLASKAARKSAPVSTGIKKPHRYRPGTVALRE	K4me3K9acK37me1		Histone H3 OS=Plasmodium falciparum (isolate 3D7) OX=36329 GN=PF3D7_0617900 PE=3 SV=1	ARTKQTARKSTGGKAPRKQLASKAARKSAPVSTGIKKPHRYRPGTVALRE	K4me1K9me1K14me2R40me1		Histone H3 OS=Plasmodium falciparum (isolate 3D7) OX=36329 GN=PF3D7_0610400 PE=3 SV=1	ARTKQTARKSTAGKAPRKQLASKAARKSAPISAGIKKPHRYRPGTVALRE	K18me1
Histone H3 OS=Plasmodium falciparum (isolate 3D7) OX=36329 GN=PF3D7_0610400 PE=3 SV=1	ARTKQTARKSTGGKAPRKQLASKAARKSAPVSTGIKKPHRYRPGTVALRE	K4me3K14me1R17me1		Histone H3 OS=Plasmodium falciparum (isolate 3D7) OX=36329 GN=PF3D7_0610400 PE=3 SV=1	ARTKQTARKSTAGKAPRKQLASKAARKSAPISAGIKKPHRYRPGTVALRE	R17me2K18me1R40me1		Histone H3 OS=Plasmodium falciparum (isolate 3D7) OX=36329 GN=PF3D7_0610400 PE=3 SV=1	ARTKQTARKSTGGKAPRKQLASKAARKSAPVSTGIKKPHRYRPGTVALRE	K9me1K14acK18me1		Histone H3 OS=Plasmodium falciparum (isolate 3D7) OX=36329 GN=PF3D7_0617900 PE=3 SV=1	ARTKQTARKSTGGKAPRKQLASKAARKSAPVSTGIKKPHRYRPGTVALRE	K4me3R17me2K36me1K37me1		Histone H3 OS=Plasmodium falciparum (isolate 3D7) OX=36329 GN=PF3D7_0617900 PE=3 SV=1	ARTKQTARKSTGGKAPRKQLASKAARKSAPVSTGIKKPHRYRPGTVALRE	K4me3K9acK14me1		Histone H3 OS=Plasmodium falciparum (isolate 3D7) OX=36329 GN=PF3D7_0617900 PE=3 SV=1	ARTKQTARKSTGGKAPRKQLASKAARKSAPVSTGIKKPHRYRPGTVALRE	K9me1K14me1K18ac		Histone H3 OS=Plasmodium falciparum (isolate 3D7) OX=36329 GN=PF3D7_0610400 PE=3 SV=1	ARTKQTARKSTGGKAPRKQLASKAARKSAPVSTGIKKPHRYRPGTVALRE	R17me1
Histone H3 OS=Plasmodium falciparum (isolate 3D7) OX=36329 GN=PF3D7_0610400 PE=3 SV=1	ARTKQTARKSTAGKAPRKQLASKAARKSAPISAGIKKPHRYRPGTVALRE	K4me2R17me2K37me1		Histone H3 OS=Plasmodium falciparum (isolate 3D7) OX=36329 GN=PF3D7_0610400 PE=3 SV=1	ARTKQTARKSTAGKAPRKQLASKAARKSAPISAGIKKPHRYRPGTVALRE	R17me1K37me1		Histone H3 OS=Plasmodium falciparum (isolate 3D7) OX=36329 GN=PF3D7_0610400 PE=3 SV=1	ARTKQTARKSTAGKAPRKQLASKAARKSAPISAGIKKPHRYRPGTVALRE	K4me3K18me1R40me1		Histone H3 OS=Plasmodium falciparum (isolate 3D7) OX=36329 GN=PF3D7_0617900 PE=3 SV=1	ARTKQTARKSTGGKAPRKQLASKAARKSAPVSTGIKKPHRYRPGTVALRE	K4me3R17me2K37me2		Histone H3 OS=Plasmodium falciparum (isolate 3D7) OX=36329 GN=PF3D7_0617900 PE=3 SV=1	ARTKQTARKSTGGKAPRKQLASKAARKSAPVSTGIKKPHRYRPGTVALRE	K4me3K14acK18me1		Histone H3 OS=Plasmodium falciparum (isolate 3D7) OX=36329 GN=PF3D7_0617900 PE=3 SV=1	ARTKQTARKSTGGKAPRKQLASKAARKSAPVSTGIKKPHRYRPGTVALRE	K14me2K18ac		Histone H3 OS=Plasmodium falciparum (isolate 3D7) OX=36329 GN=PF3D7_0610400 PE=3 SV=1	ARTKQTARKSTGGKAPRKQLASKAARKSAPVSTGIKKPHRYRPGTVALRE	K18me1
Histone H3 OS=Plasmodium falciparum (isolate 3D7) OX=36329 GN=PF3D7_0610400 PE=3 SV=1	ARTKQTARKSTAGKAPRKQLASKAARKSAPISAGIKKPHRYRPGTVALRE	K14acK18me1R40me1		Histone H3 OS=Plasmodium falciparum (isolate 3D7) OX=36329 GN=PF3D7_0610400 PE=3 SV=1	ARTKQTARKSTAGKAPRKQLASKAARKSAPISAGIKKPHRYRPGTVALRE	R17me1K36me1		Histone H3 OS=Plasmodium falciparum (isolate 3D7) OX=36329 GN=PF3D7_0610400 PE=3 SV=1	ARTKQTARKSTGGKAPRKQLASKAARKSAPVSTGIKKPHRYRPGTVALRE	K4me3R17me2		Histone H3 OS=Plasmodium falciparum (isolate 3D7) OX=36329 GN=PF3D7_0617900 PE=3 SV=1	ARTKQTARKSTGGKAPRKQLASKAARKSAPVSTGIKKPHRYRPGTVALRE	K4me2K9me1K18me3R40me1		Histone H3 OS=Plasmodium falciparum (isolate 3D7) OX=36329 GN=PF3D7_0617900 PE=3 SV=1	ARTKQTARKSTGGKAPRKQLASKAARKSAPVSTGIKKPHRYRPGTVALRE	K4me3K14acK37me1		Histone H3 OS=Plasmodium falciparum (isolate 3D7) OX=36329 GN=PF3D7_0617900 PE=3 SV=1	ARTKQTARKSTGGKAPRKQLASKAARKSAPVSTGIKKPHRYRPGTVALRE	K14acR17me2		Histone H3 OS=Plasmodium falciparum (isolate 3D7) OX=36329 GN=PF3D7_0610400 PE=3 SV=1	ARTKQTARKSTAGKAPRKQLASKAARKSAPISAGIKKPHRYRPGTVALRE	R17me1K37me1
Histone H3 OS=Plasmodium falciparum (isolate 3D7) OX=36329 GN=PF3D7_0610400 PE=3 SV=1	ARTKQTARKSTGGKAPRKQLASKAARKSAPVSTGIKKPHRYRPGTVALRE	K9me1K14acK18me1		Histone H3 OS=Plasmodium falciparum (isolate 3D7) OX=36329 GN=PF3D7_0610400 PE=3 SV=1	ARTKQTARKSTAGKAPRKQLASKAARKSAPISAGIKKPHRYRPGTVALRE	R17me1K18me2K37me1		Histone H3 OS=Plasmodium falciparum (isolate 3D7) OX=36329 GN=PF3D7_0610400 PE=3 SV=1	ARTKQTARKSTAGKAPRKQLASKAARKSAPISAGIKKPHRYRPGTVALRE	K4me2R17me2K37me1		Histone H3 OS=Plasmodium falciparum (isolate 3D7) OX=36329 GN=PF3D7_0617900 PE=3 SV=1	ARTKQTARKSTGGKAPRKQLASKAARKSAPVSTGIKKPHRYRPGTVALRE	R8me2K14me1R17me2K18me1R40me1		Histone H3 OS=Plasmodium falciparum (isolate 3D7) OX=36329 GN=PF3D7_0617900 PE=3 SV=1	ARTKQTARKSTGGKAPRKQLASKAARKSAPVSTGIKKPHRYRPGTVALRE	K4me3K23acK27me1		Histone H3 OS=Plasmodium falciparum (isolate 3D7) OX=36329 GN=PF3D7_0617900 PE=3 SV=1	ARTKQTARKSTGGKAPRKQLASKAARKSAPVSTGIKKPHRYRPGTVALRE	K4me3K14me1K18me1R40me1		Histone H3 OS=Plasmodium falciparum (isolate 3D7) OX=36329 GN=PF3D7_0610400 PE=3 SV=1	ARTKQTARKSTAGKAPRKQLASKAARKSAPISAGIKKPHRYRPGTVALRE	K18me1R40me1
Histone H3 OS=Plasmodium falciparum (isolate 3D7) OX=36329 GN=PF3D7_0610400 PE=3 SV=1	ARTKQTARKSTAGKAPRKQLASKAARKSAPISAGIKKPHRYRPGTVALRE	K9me1K14acR40me1		Histone H3 OS=Plasmodium falciparum (isolate 3D7) OX=36329 GN=PF3D7_0610400 PE=3 SV=1	ARTKQTARKSTGGKAPRKQLASKAARKSAPVSTGIKKPHRYRPGTVALRE	R17me1		Histone H3 OS=Plasmodium falciparum (isolate 3D7) OX=36329 GN=PF3D7_0610400 PE=3 SV=1	ARTKQTARKSTAGKAPRKQLASKAARKSAPISAGIKKPHRYRPGTVALRE	K4me1R8me1R17me2K37me1		Histone H3 OS=Plasmodium falciparum (isolate 3D7) OX=36329 GN=PF3D7_0617900 PE=3 SV=1	ARTKQTARKSTGGKAPRKQLASKAARKSAPVSTGIKKPHRYRPGTVALRE	K4me2K14me1K18me3R40me1		Histone H3 OS=Plasmodium falciparum (isolate 3D7) OX=36329 GN=PF3D7_0617900 PE=3 SV=1	ARTKQTARKSTGGKAPRKQLASKAARKSAPVSTGIKKPHRYRPGTVALRE	K4me2K9me1K18me3K37me1		Histone H3 OS=Plasmodium falciparum (isolate 3D7) OX=36329 GN=PF3D7_0617900 PE=3 SV=1	ARTKQTARKSTGGKAPRKQLASKAARKSAPVSTGIKKPHRYRPGTVALRE	K9me3K14me1K18me1R40me1		Histone H3 OS=Plasmodium falciparum (isolate 3D7) OX=36329 GN=PF3D7_0610400 PE=3 SV=1	ARTKQTARKSTAGKAPRKQLASKAARKSAPISAGIKKPHRYRPGTVALRE	K14me1R40me1
Histone H3 OS=Plasmodium falciparum (isolate 3D7) OX=36329 GN=PF3D7_0610400 PE=3 SV=1	ARTKQTARKSTAGKAPRKQLASKAARKSAPISAGIKKPHRYRPGTVALRE	K14acR17me1K37me1		Histone H3 OS=Plasmodium falciparum (isolate 3D7) OX=36329 GN=PF3D7_0610400 PE=3 SV=1	ARTKQTARKSTAGKAPRKQLASKAARKSAPISAGIKKPHRYRPGTVALRE	nan		Histone H3 OS=Plasmodium falciparum (isolate 3D7) OX=36329 GN=PF3D7_0610400 PE=3 SV=1	ARTKQTARKSTAGKAPRKQLASKAARKSAPISAGIKKPHRYRPGTVALRE	K4me2K9me1R17me1K37me1		Histone H3 OS=Plasmodium falciparum (isolate 3D7) OX=36329 GN=PF3D7_0617900 PE=3 SV=1	ARTKQTARKSTGGKAPRKQLASKAARKSAPVSTGIKKPHRYRPGTVALRE	K14acK18acK23me1		Histone H3 OS=Plasmodium falciparum (isolate 3D7) OX=36329 GN=PF3D7_0617900 PE=3 SV=1	ARTKQTARKSTGGKAPRKQLASKAARKSAPVSTGIKKPHRYRPGTVALRE	K4me3K18acK37me2		Histone H3 OS=Plasmodium falciparum (isolate 3D7) OX=36329 GN=PF3D7_0617900 PE=3 SV=1	ARTKQTARKSTAGKAPRKQLASKAARKSAPISAGIKKPHRYRPGTVALRE	R17me2K18acK37me1		Histone H3 OS=Plasmodium falciparum (isolate 3D7) OX=36329 GN=PF3D7_0610400 PE=3 SV=1	ARTKQTARKSTAGKAPRKQLASKAARKSAPISAGIKKPHRYRPGTVALRE	K18me2
Histone H3 OS=Plasmodium falciparum (isolate 3D7) OX=36329 GN=PF3D7_0610400 PE=3 SV=1	ARTKQTARKSTAGKAPRKQLASKAARKSAPISAGIKKPHRYRPGTVALRE	K14acR17me1K36me1		Histone H3 OS=Plasmodium falciparum (isolate 3D7) OX=36329 GN=PF3D7_0610400 PE=3 SV=1	ARTKQTARKSTAGKAPRKQLASKAARKSAPISAGIKKPHRYRPGTVALRE	K9me3R40me1		Histone H3 OS=Plasmodium falciparum (isolate 3D7) OX=36329 GN=PF3D7_0610400 PE=3 SV=1	ARTKQTARKSTGGKAPRKQLASKAARKSAPVSTGIKKPHRYRPGTVALRE	K4me3R17me2K37me1		Histone H3 OS=Plasmodium falciparum (isolate 3D7) OX=36329 GN=PF3D7_0617900 PE=3 SV=1	ARTKQTARKSTGGKAPRKQLASKAARKSAPVSTGIKKPHRYRPGTVALRE	K4me3R17me1K18ac		Histone H3 OS=Plasmodium falciparum (isolate 3D7) OX=36329 GN=PF3D7_0617900 PE=3 SV=1	ARTKQTARKSTGGKAPRKQLASKAARKSAPVSTGIKKPHRYRPGTVALRE	K4me3R17me2K18ac		Histone H3 OS=Plasmodium falciparum (isolate 3D7) OX=36329 GN=PF3D7_0617900 PE=3 SV=1	ARTKQTARKSTGGKAPRKQLASKAARKSAPVSTGIKKPHRYRPGTVALRE	K4me3K18me2K37me1		Histone H3 OS=Plasmodium falciparum (isolate 3D7) OX=36329 GN=PF3D7_0610400 PE=3 SV=1	ARTKQTARKSTAGKAPRKQLASKAARKSAPISAGIKKPHRYRPGTVALRE	K9me2K37me1
Histone H3 OS=Plasmodium falciparum (isolate 3D7) OX=36329 GN=PF3D7_0610400 PE=3 SV=1	ARTKQTARKSTAGKAPRKQLASKAARKSAPISAGIKKPHRYRPGTVALRE	K14acR17me2K37me1		Histone H3 OS=Plasmodium falciparum (isolate 3D7) OX=36329 GN=PF3D7_0610400 PE=3 SV=1	ARTKQTARKSTGGKAPRKQLASKAARKSAPVSTGIKKPHRYRPGTVALRE	K9me3R17me1						Histone H3 OS=Plasmodium falciparum (isolate 3D7) OX=36329 GN=PF3D7_0617900 PE=3 SV=1	ARTKQTARKSTGGKAPRKQLASKAARKSAPVSTGIKKPHRYRPGTVALRE	K4me3K14me1K18ac		Histone H3 OS=Plasmodium falciparum (isolate 3D7) OX=36329 GN=PF3D7_0617900 PE=3 SV=1	ARTKQTARKSTGGKAPRKQLASKAARKSAPVSTGIKKPHRYRPGTVALRE	K4me3K14acK18me2		Histone H3 OS=Plasmodium falciparum (isolate 3D7) OX=36329 GN=PF3D7_0617900 PE=3 SV=1	ARTKQTARKSTGGKAPRKQLASKAARKSAPVSTGIKKPHRYRPGTVALRE	K4me3R17me2K37me1		Histone H3 OS=Plasmodium falciparum (isolate 3D7) OX=36329 GN=PF3D7_0610400 PE=3 SV=1	ARTKQTARKSTAGKAPRKQLASKAARKSAPISAGIKKPHRYRPGTVALRE	K14me2K37me1
Histone H3 OS=Plasmodium falciparum (isolate 3D7) OX=36329 GN=PF3D7_0610400 PE=3 SV=1	ARTKQTARKSTAGKAPRKQLASKAARKSAPISAGIKKPHRYRPGTVALRE	K14acR17me2K36me1		Histone H3 OS=Plasmodium falciparum (isolate 3D7) OX=36329 GN=PF3D7_0610400 PE=3 SV=1	ARTKQTARKSTAGKAPRKQLASKAARKSAPISAGIKKPHRYRPGTVALRE	K9me3K37me1						Histone H3 OS=Plasmodium falciparum (isolate 3D7) OX=36329 GN=PF3D7_0617900 PE=3 SV=1	ARTKQTARKSTGGKAPRKQLASKAARKSAPVSTGIKKPHRYRPGTVALRE	K4me3K18acR40me1		Histone H3 OS=Plasmodium falciparum (isolate 3D7) OX=36329 GN=PF3D7_0617900 PE=3 SV=1	ARTKQTARKSTGGKAPRKQLASKAARKSAPVSTGIKKPHRYRPGTVALRE	K4me3K9me1K14me3R40me1		Histone H3 OS=Plasmodium falciparum (isolate 3D7) OX=36329 GN=PF3D7_0617900 PE=3 SV=1	ARTKQTARKSTGGKAPRKQLASKAARKSAPVSTGIKKPHRYRPGTVALRE	K4me2K18me3K37me1		Histone H3 OS=Plasmodium falciparum (isolate 3D7) OX=36329 GN=PF3D7_0610400 PE=3 SV=1	ARTKQTARKSTAGKAPRKQLASKAARKSAPISAGIKKPHRYRPGTVALRE	K9me2R40me1
Histone H3 OS=Plasmodium falciparum (isolate 3D7) OX=36329 GN=PF3D7_0610400 PE=3 SV=1	ARTKQTARKSTAGKAPRKQLASKAARKSAPISAGIKKPHRYRPGTVALRE	K9me2K14acK36me1		Histone H3 OS=Plasmodium falciparum (isolate 3D7) OX=36329 GN=PF3D7_0610400 PE=3 SV=1	ARTKQTARKSTGGKAPRKQLASKAARKSAPVSTGIKKPHRYRPGTVALRE	K9me3K37me1						Histone H3 OS=Plasmodium falciparum (isolate 3D7) OX=36329 GN=PF3D7_0617900 PE=3 SV=1	ARTKQTARKSTGGKAPRKQLASKAARKSAPVSTGIKKPHRYRPGTVALRE	K4me3K14acR40me1		Histone H3 OS=Plasmodium falciparum (isolate 3D7) OX=36329 GN=PF3D7_0617900 PE=3 SV=1	ARTKQTARKSTGGKAPRKQLASKAARKSAPVSTGIKKPHRYRPGTVALRE	K4me1R8me2K9acK14me1K37me1		Histone H3 OS=Plasmodium falciparum (isolate 3D7) OX=36329 GN=PF3D7_0617900 PE=3 SV=1	ARTKQTARKSTGGKAPRKQLASKAARKSAPVSTGIKKPHRYRPGTVALRE	K9me2K18me3R40me1		Histone H3 OS=Plasmodium falciparum (isolate 3D7) OX=36329 GN=PF3D7_0610400 PE=3 SV=1	ARTKQTARKSTAGKAPRKQLASKAARKSAPISAGIKKPHRYRPGTVALRE	K14me2R40me1
Histone H3 OS=Plasmodium falciparum (isolate 3D7) OX=36329 GN=PF3D7_0610400 PE=3 SV=1	ARTKQTARKSTGGKAPRKQLASKAARKSAPVSTGIKKPHRYRPGTVALRE	K9me2K14acK18me1		Histone H3 OS=Plasmodium falciparum (isolate 3D7) OX=36329 GN=PF3D7_0610400 PE=3 SV=1	ARTKQTARKSTAGKAPRKQLASKAARKSAPISAGIKKPHRYRPGTVALRE	K9me3K36me1						Histone H3 OS=Plasmodium falciparum (isolate 3D7) OX=36329 GN=PF3D7_0617900 PE=3 SV=1	ARTKQTARKSTGGKAPRKQLASKAARKSAPVSTGIKKPHRYRPGTVALRE	R8me1K14acR17me1K18me1K23me1		Histone H3 OS=Plasmodium falciparum (isolate 3D7) OX=36329 GN=PF3D7_0617900 PE=3 SV=1	ARTKQTARKSTGGKAPRKQLASKAARKSAPVSTGIKKPHRYRPGTVALRE	K4me1K14acK18me3K37me1		Histone H3 OS=Plasmodium falciparum (isolate 3D7) OX=36329 GN=PF3D7_0617900 PE=3 SV=1	ARTKQTARKSTGGKAPRKQLASKAARKSAPVSTGIKKPHRYRPGTVALRE	K14acK18ac		Histone H3 OS=Plasmodium falciparum (isolate 3D7) OX=36329 GN=PF3D7_0610400 PE=3 SV=1	ARTKQTARKSTAGKAPRKQLASKAARKSAPISAGIKKPHRYRPGTVALRE	K4me3K37me1
Histone H3 OS=Plasmodium falciparum (isolate 3D7) OX=36329 GN=PF3D7_0610400 PE=3 SV=1	ARTKQTARKSTAGKAPRKQLASKAARKSAPISAGIKKPHRYRPGTVALRE	K9acK14ac		Histone H3 OS=Plasmodium falciparum (isolate 3D7) OX=36329 GN=PF3D7_0610400 PE=3 SV=1	ARTKQTARKSTAGKAPRKQLASKAARKSAPISAGIKKPHRYRPGTVALRE	K9me3K18me1R40me1						Histone H3 OS=Plasmodium falciparum (isolate 3D7) OX=36329 GN=PF3D7_0617900 PE=3 SV=1	ARTKQTARKSTGGKAPRKQLASKAARKSAPVSTGIKKPHRYRPGTVALRE	R8me1K14acK18me3		Histone H3 OS=Plasmodium falciparum (isolate 3D7) OX=36329 GN=PF3D7_0617900 PE=3 SV=1	ARTKQTARKSTGGKAPRKQLASKAARKSAPVSTGIKKPHRYRPGTVALRE	K4me1K9me1K14acR17me1K18me1K37me1		Histone H3 OS=Plasmodium falciparum (isolate 3D7) OX=36329 GN=PF3D7_0617900 PE=3 SV=1	ARTKQTARKSTGGKAPRKQLASKAARKSAPVSTGIKKPHRYRPGTVALRE	K14acR17me2R40me1		Histone H3 OS=Plasmodium falciparum (isolate 3D7) OX=36329 GN=PF3D7_0610400 PE=3 SV=1	ARTKQTARKSTAGKAPRKQLASKAARKSAPISAGIKKPHRYRPGTVALRE	K9me3K37me1
Histone H3 OS=Plasmodium falciparum (isolate 3D7) OX=36329 GN=PF3D7_0610400 PE=3 SV=1	ARTKQTARKSTAGKAPRKQLASKAARKSAPISAGIKKPHRYRPGTVALRE	K9me2K14acK37me1		Histone H3 OS=Plasmodium falciparum (isolate 3D7) OX=36329 GN=PF3D7_0610400 PE=3 SV=1	ARTKQTARKSTGGKAPRKQLASKAARKSAPVSTGIKKPHRYRPGTVALRE	K9me3K18me1						Histone H3 OS=Plasmodium falciparum (isolate 3D7) OX=36329 GN=PF3D7_0617900 PE=3 SV=1	ARTKQTARKSTGGKAPRKQLASKAARKSAPVSTGIKKPHRYRPGTVALRE	K9me3K14me1K18me1K23me1R40me1		Histone H3 OS=Plasmodium falciparum (isolate 3D7) OX=36329 GN=PF3D7_0617900 PE=3 SV=1	ARTKQTARKSTGGKAPRKQLASKAARKSAPVSTGIKKPHRYRPGTVALRE	K4me1R8me1K9me1K14acR17me1K18me1K37me1		Histone H3 OS=Plasmodium falciparum (isolate 3D7) OX=36329 GN=PF3D7_0617900 PE=3 SV=1	ARTKQTARKSTGGKAPRKQLASKAARKSAPVSTGIKKPHRYRPGTVALRE	K4me1K14acR17me1K37me1		Histone H3 OS=Plasmodium falciparum (isolate 3D7) OX=36329 GN=PF3D7_0610400 PE=3 SV=1	ARTKQTARKSTAGKAPRKQLASKAARKSAPISAGIKKPHRYRPGTVALRE	K9me3R40me1
Histone H3 OS=Plasmodium falciparum (isolate 3D7) OX=36329 GN=PF3D7_0610400 PE=3 SV=1	ARTKQTARKSTAGKAPRKQLASKAARKSAPISAGIKKPHRYRPGTVALRE	K14acR17me2R40me1		Histone H3 OS=Plasmodium falciparum (isolate 3D7) OX=36329 GN=PF3D7_0610400 PE=3 SV=1	ARTKQTARKSTGGKAPRKQLASKAARKSAPVSTGIKKPHRYRPGTVALRE	K9me3K14me1R40me1						Histone H3 OS=Plasmodium falciparum (isolate 3D7) OX=36329 GN=PF3D7_0617900 PE=3 SV=1	ARTKQTARKSTGGKAPRKQLASKAARKSAPVSTGIKKPHRYRPGTVALRE	K4me3K14acK18me1K23me1		Histone H3 OS=Plasmodium falciparum (isolate 3D7) OX=36329 GN=PF3D7_0617900 PE=3 SV=1	ARTKQTARKSTGGKAPRKQLASKAARKSAPVSTGIKKPHRYRPGTVALRE	K4me2K9acK14me2K18me1K37me1		Histone H3 OS=Plasmodium falciparum (isolate 3D7) OX=36329 GN=PF3D7_0617900 PE=3 SV=1	ARTKQTARKSTGGKAPRKQLASKAARKSAPVSTGIKKPHRYRPGTVALRE	K4me3K18me2R40me1		Histone H3 OS=Plasmodium falciparum (isolate 3D7) OX=36329 GN=PF3D7_0610400 PE=3 SV=1	ARTKQTARKSTAGKAPRKQLASKAARKSAPISAGIKKPHRYRPGTVALRE	K4me3R40me1
Histone H3 OS=Plasmodium falciparum (isolate 3D7) OX=36329 GN=PF3D7_0610400 PE=3 SV=1	ARTKQTARKSTAGKAPRKQLASKAARKSAPISAGIKKPHRYRPGTVALRE	K9me3K18acR40me1		Histone H3 OS=Plasmodium falciparum (isolate 3D7) OX=36329 GN=PF3D7_0610400 PE=3 SV=1	ARTKQTARKSTGGKAPRKQLASKAARKSAPVSTGIKKPHRYRPGTVALRE	K9me3K14me1						Histone H3 OS=Plasmodium falciparum (isolate 3D7) OX=36329 GN=PF3D7_0617900 PE=3 SV=1	ARTKQTARKSTGGKAPRKQLASKAARKSAPVSTGIKKPHRYRPGTVALRE	K4me3R17me2K18ac		Histone H3 OS=Plasmodium falciparum (isolate 3D7) OX=36329 GN=PF3D7_0617900 PE=3 SV=1	ARTKQTARKSTGGKAPRKQLASKAARKSAPVSTGIKKPHRYRPGTVALRE	K4me2K9acK18me3K37me1		Histone H3 OS=Plasmodium falciparum (isolate 3D7) OX=36329 GN=PF3D7_0617900 PE=3 SV=1	ARTKQTARKSTGGKAPRKQLASKAARKSAPVSTGIKKPHRYRPGTVALRE	K9me3K18me2R40me1		Histone H3 OS=Plasmodium falciparum (isolate 3D7) OX=36329 GN=PF3D7_0610400 PE=3 SV=1	ARTKQTARKSTAGKAPRKQLASKAARKSAPISAGIKKPHRYRPGTVALRE	K14me3R40me1
Histone H3 OS=Plasmodium falciparum (isolate 3D7) OX=36329 GN=PF3D7_0610400 PE=3 SV=1	ARTKQTARKSTAGKAPRKQLASKAARKSAPISAGIKKPHRYRPGTVALRE	K9me3K14acR40me1		Histone H3 OS=Plasmodium falciparum (isolate 3D7) OX=36329 GN=PF3D7_0610400 PE=3 SV=1	ARTKQTARKSTAGKAPRKQLASKAARKSAPISAGIKKPHRYRPGTVALRE	K9me2R49me1						Histone H3 OS=Plasmodium falciparum (isolate 3D7) OX=36329 GN=PF3D7_0617900 PE=3 SV=1	ARTKQTARKSTGGKAPRKQLASKAARKSAPVSTGIKKPHRYRPGTVALRE	K4me3K14acR17me1R26me1R40me1		Histone H3 OS=Plasmodium falciparum (isolate 3D7) OX=36329 GN=PF3D7_0617900 PE=3 SV=1	ARTKQTARKSTGGKAPRKQLASKAARKSAPVSTGIKKPHRYRPGTVALRE	A0acK14me2K18me3K37me1		Histone H3 OS=Plasmodium falciparum (isolate 3D7) OX=36329 GN=PF3D7_0617900 PE=3 SV=1	ARTKQTARKSTGGKAPRKQLASKAARKSAPVSTGIKKPHRYRPGTVALRE	K9me1K14acR17me2		Histone H3 OS=Plasmodium falciparum (isolate 3D7) OX=36329 GN=PF3D7_0610400 PE=3 SV=1	ARTKQTARKSTAGKAPRKQLASKAARKSAPISAGIKKPHRYRPGTVALRE	K9me2R17me1K37me1
Histone H3 OS=Plasmodium falciparum (isolate 3D7) OX=36329 GN=PF3D7_0610400 PE=3 SV=1	ARTKQTARKSTAGKAPRKQLASKAARKSAPISAGIKKPHRYRPGTVALRE	K14acK18me3K37me1		Histone H3 OS=Plasmodium falciparum (isolate 3D7) OX=36329 GN=PF3D7_0610400 PE=3 SV=1	ARTKQTARKSTAGKAPRKQLASKAARKSAPISAGIKKPHRYRPGTVALRE	K9me2R40me1						Histone H3 OS=Plasmodium falciparum (isolate 3D7) OX=36329 GN=PF3D7_0617900 PE=3 SV=1	ARTKQTARKSTGGKAPRKQLASKAARKSAPVSTGIKKPHRYRPGTVALRE	K4me3R17me1K18acR26me1R40me1		Histone H3 OS=Plasmodium falciparum (isolate 3D7) OX=36329 GN=PF3D7_0617900 PE=3 SV=1	ARTKQTARKSTGGKAPRKQLASKAARKSAPVSTGIKKPHRYRPGTVALRE	K4acK14me3R17me2K37me1		Histone H3 OS=Plasmodium falciparum (isolate 3D7) OX=36329 GN=PF3D7_0617900 PE=3 SV=1	ARTKQTARKSTGGKAPRKQLASKAARKSAPVSTGIKKPHRYRPGTVALRE	K14acK18me3		Histone H3 OS=Plasmodium falciparum (isolate 3D7) OX=36329 GN=PF3D7_0610400 PE=3 SV=1	ARTKQTARKSTAGKAPRKQLASKAARKSAPISAGIKKPHRYRPGTVALRE	K14me1R17me2R40me1
Histone H3 OS=Plasmodium falciparum (isolate 3D7) OX=36329 GN=PF3D7_0610400 PE=3 SV=1	ARTKQTARKSTAGKAPRKQLASKAARKSAPISAGIKKPHRYRPGTVALRE	K14acK18me3R40me1		Histone H3 OS=Plasmodium falciparum (isolate 3D7) OX=36329 GN=PF3D7_0610400 PE=3 SV=1	ARTKQTARKSTAGKAPRKQLASKAARKSAPISAGIKKPHRYRPGTVALRE	K9me2R17me1R26me1						Histone H3 OS=Plasmodium falciparum (isolate 3D7) OX=36329 GN=PF3D7_0617900 PE=3 SV=1	ARTKQTARKSTGGKAPRKQLASKAARKSAPVSTGIKKPHRYRPGTVALRE	K4acK9me2K14me1R17me1K18me1K37me1		Histone H3 OS=Plasmodium falciparum (isolate 3D7) OX=36329 GN=PF3D7_0617900 PE=3 SV=1	ARTKQTARKSTGGKAPRKQLASKAARKSAPVSTGIKKPHRYRPGTVALRE	K4me3K9me3K18me2K37me1		Histone H3 OS=Plasmodium falciparum (isolate 3D7) OX=36329 GN=PF3D7_0617900 PE=3 SV=1	ARTKQTARKSTGGKAPRKQLASKAARKSAPVSTGIKKPHRYRPGTVALRE	K4me2K14acK37me1		Histone H3 OS=Plasmodium falciparum (isolate 3D7) OX=36329 GN=PF3D7_0610400 PE=3 SV=1	ARTKQTARKSTAGKAPRKQLASKAARKSAPISAGIKKPHRYRPGTVALRE	K14me1K18me2R40me1
Histone H3 OS=Plasmodium falciparum (isolate 3D7) OX=36329 GN=PF3D7_0610400 PE=3 SV=1	ARTKQTARKSTAGKAPRKQLASKAARKSAPISAGIKKPHRYRPGTVALRE	K4me3K14acK37me1		Histone H3 OS=Plasmodium falciparum (isolate 3D7) OX=36329 GN=PF3D7_0610400 PE=3 SV=1	ARTKQTARKSTAGKAPRKQLASKAARKSAPISAGIKKPHRYRPGTVALRE	K9me2R17me1K37me1						Histone H3 OS=Plasmodium falciparum (isolate 3D7) OX=36329 GN=PF3D7_0617900 PE=3 SV=1	ARTKQTARKSTGGKAPRKQLASKAARKSAPVSTGIKKPHRYRPGTVALRE	K4acK9me1K14me2R17me1K18me1K37me1		Histone H3 OS=Plasmodium falciparum (isolate 3D7) OX=36329 GN=PF3D7_0617900 PE=3 SV=1	ARTKQTARKSTGGKAPRKQLASKAARKSAPVSTGIKKPHRYRPGTVALRE	K4me1K9acK14me1K18me3K37me1		Histone H3 OS=Plasmodium falciparum (isolate 3D7) OX=36329 GN=PF3D7_0617900 PE=3 SV=1	ARTKQTARKSTGGKAPRKQLASKAARKSAPVSTGIKKPHRYRPGTVALRE	K4me2K9acK37me1		Histone H3 OS=Plasmodium falciparum (isolate 3D7) OX=36329 GN=PF3D7_0610400 PE=3 SV=1	ARTKQTARKSTGGKAPRKQLASKAARKSAPVSTGIKKPHRYRPGTVALRE	K9me3R26me1
Histone H3 OS=Plasmodium falciparum (isolate 3D7) OX=36329 GN=PF3D7_0610400 PE=3 SV=1	ARTKQTARKSTAGKAPRKQLASKAARKSAPISAGIKKPHRYRPGTVALRE	K4me3K14acK36me1		Histone H3 OS=Plasmodium falciparum (isolate 3D7) OX=36329 GN=PF3D7_0610400 PE=3 SV=1	ARTKQTARKSTGGKAPRKQLASKAARKSAPVSTGIKKPHRYRPGTVALRE	K9me2R17me1						Histone H3 OS=Plasmodium falciparum (isolate 3D7) OX=36329 GN=PF3D7_0617900 PE=3 SV=1	ARTKQTARKSTGGKAPRKQLASKAARKSAPVSTGIKKPHRYRPGTVALRE	K4me2K9me2K14acK18me1K37me1		Histone H3 OS=Plasmodium falciparum (isolate 3D7) OX=36329 GN=PF3D7_0617900 PE=3 SV=1	ARTKQTARKSTGGKAPRKQLASKAARKSAPVSTGIKKPHRYRPGTVALRE	K9acK14me3K18me3K37me1		Histone H3 OS=Plasmodium falciparum (isolate 3D7) OX=36329 GN=PF3D7_0617900 PE=3 SV=1	ARTKQTARKSTGGKAPRKQLASKAARKSAPVSTGIKKPHRYRPGTVALRE	K4me2K9me1R17me2K37me1		Histone H3 OS=Plasmodium falciparum (isolate 3D7) OX=36329 GN=PF3D7_0610400 PE=3 SV=1	ARTKQTARKSTAGKAPRKQLASKAARKSAPISAGIKKPHRYRPGTVALRE	K14me2R26me1K37me1
Histone H3 OS=Plasmodium falciparum (isolate 3D7) OX=36329 GN=PF3D7_0610400 PE=3 SV=1	ARTKQTARKSTAGKAPRKQLASKAARKSAPISAGIKKPHRYRPGTVALRE	K14acR17me2R26me1R40me1		Histone H3 OS=Plasmodium falciparum (isolate 3D7) OX=36329 GN=PF3D7_0610400 PE=3 SV=1	ARTKQTARKSTAGKAPRKQLASKAARKSAPISAGIKKPHRYRPGTVALRE	K9me2K37me1						Histone H3 OS=Plasmodium falciparum (isolate 3D7) OX=36329 GN=PF3D7_0617900 PE=3 SV=1	ARTKQTARKSTGGKAPRKQLASKAARKSAPVSTGIKKPHRYRPGTVALRE	K4me1R8me2K9acK14me1K18me1K37me1		Histone H3 OS=Plasmodium falciparum (isolate 3D7) OX=36329 GN=PF3D7_0617900 PE=3 SV=1	ARTKQTARKSTGGKAPRKQLASKAARKSAPVSTGIKKPHRYRPGTVALRE	K9me3K14acK18me3K37me1		Histone H3 OS=Plasmodium falciparum (isolate 3D7) OX=36329 GN=PF3D7_0617900 PE=3 SV=1	ARTKQTARKSTGGKAPRKQLASKAARKSAPVSTGIKKPHRYRPGTVALRE	K4me2K9me1K14me1K18me1K37me1		Histone H3 OS=Plasmodium falciparum (isolate 3D7) OX=36329 GN=PF3D7_0610400 PE=3 SV=1	ARTKQTARKSTGGKAPRKQLASKAARKSAPVSTGIKKPHRYRPGTVALRE	K14me1K37me3
Histone H3 OS=Plasmodium falciparum (isolate 3D7) OX=36329 GN=PF3D7_0610400 PE=3 SV=1	ARTKQTARKSTAGKAPRKQLASKAARKSAPISAGIKKPHRYRPGTVALRE	K14acR17me1K18me1R26me1R40me1		Histone H3 OS=Plasmodium falciparum (isolate 3D7) OX=36329 GN=PF3D7_0610400 PE=3 SV=1	ARTKQTARKSTGGKAPRKQLASKAARKSAPVSTGIKKPHRYRPGTVALRE	K9me2K37me1						Histone H3 OS=Plasmodium falciparum (isolate 3D7) OX=36329 GN=PF3D7_0617900 PE=3 SV=1	ARTKQTARKSTGGKAPRKQLASKAARKSAPVSTGIKKPHRYRPGTVALRE	K4me1R8me2K14me3R17me2K37me1		Histone H3 OS=Plasmodium falciparum (isolate 3D7) OX=36329 GN=PF3D7_0617900 PE=3 SV=1	ARTKQTARKSTGGKAPRKQLASKAARKSAPVSTGIKKPHRYRPGTVALRE	K4me3K14acR17me2K18ac		Histone H3 OS=Plasmodium falciparum (isolate 3D7) OX=36329 GN=PF3D7_0617900 PE=3 SV=1	ARTKQTARKSTGGKAPRKQLASKAARKSAPVSTGIKKPHRYRPGTVALRE	K9me2K18me3R42me1		Histone H3 OS=Plasmodium falciparum (isolate 3D7) OX=36329 GN=PF3D7_0610400 PE=3 SV=1	ARTKQTARKSTGGKAPRKQLASKAARKSAPVSTGIKKPHRYRPGTVALRE	K4me3K37me1
Histone H3 OS=Plasmodium falciparum (isolate 3D7) OX=36329 GN=PF3D7_0610400 PE=3 SV=1	ARTKQTARKSTAGKAPRKQLASKAARKSAPISAGIKKPHRYRPGTVALRE	K4me1K9acK14me1K18me2K37me1		Histone H3 OS=Plasmodium falciparum (isolate 3D7) OX=36329 GN=PF3D7_0610400 PE=3 SV=1	ARTKQTARKSTAGKAPRKQLASKAARKSAPISAGIKKPHRYRPGTVALRE	K9me2K36me1						Histone H3 OS=Plasmodium falciparum (isolate 3D7) OX=36329 GN=PF3D7_0617900 PE=3 SV=1	ARTKQTARKSTGGKAPRKQLASKAARKSAPVSTGIKKPHRYRPGTVALRE	K4me1R8me2K14acR17me2K37me1		Histone H3 OS=Plasmodium falciparum (isolate 3D7) OX=36329 GN=PF3D7_0617900 PE=3 SV=1	ARTKQTARKSTGGKAPRKQLASKAARKSAPVSTGIKKPHRYRPGTVALRE	K4me3K9me1K14me3K18me3R40me1		Histone H3 OS=Plasmodium falciparum (isolate 3D7) OX=36329 GN=PF3D7_0617900 PE=3 SV=1	ARTKQTARKSTGGKAPRKQLASKAARKSAPVSTGIKKPHRYRPGTVALRE	R8me2R17me2K18me1R42me1		Histone H3 OS=Plasmodium falciparum (isolate 3D7) OX=36329 GN=PF3D7_0610400 PE=3 SV=1	ARTKQTARKSTGGKAPRKQLASKAARKSAPVSTGIKKPHRYRPGTVALRE	K9me3K37me1
Histone H3 OS=Plasmodium falciparum (isolate 3D7) OX=36329 GN=PF3D7_0610400 PE=3 SV=1	ARTKQTARKSTAGKAPRKQLASKAARKSAPISAGIKKPHRYRPGTVALRE	K4me3K14acK36me1K37me1		Histone H3 OS=Plasmodium falciparum (isolate 3D7) OX=36329 GN=PF3D7_0610400 PE=3 SV=1	ARTKQTARKSTGGKAPRKQLASKAARKSAPVSTGIKKPHRYRPGTVALRE	K9me2K23me1						Histone H3 OS=Plasmodium falciparum (isolate 3D7) OX=36329 GN=PF3D7_0617900 PE=3 SV=1	ARTKQTARKSTGGKAPRKQLASKAARKSAPVSTGIKKPHRYRPGTVALRE	K4me3K14acK18acR40me1		Histone H3 OS=Plasmodium falciparum (isolate 3D7) OX=36329 GN=PF3D7_0617900 PE=3 SV=1	ARTKQTARKSTGGKAPRKQLASKAARKSAPVSTGIKKPHRYRPGTVALRE	K4me3K14acK18acK36me1K37me1		Histone H3 OS=Plasmodium falciparum (isolate 3D7) OX=36329 GN=PF3D7_0617900 PE=3 SV=1	ARTKQTARKSTGGKAPRKQLASKAARKSAPVSTGIKKPHRYRPGTVALRE	K4me3K18acK37me1		Histone H3 OS=Plasmodium falciparum (isolate 3D7) OX=36329 GN=PF3D7_0610400 PE=3 SV=1	ARTKQTARKSTAGKAPRKQLASKAARKSAPISAGIKKPHRYRPGTVALRE	K9me2R17me1K36me1K37me1
Histone H3 OS=Plasmodium falciparum (isolate 3D7) OX=36329 GN=PF3D7_0610400 PE=3 SV=1	ARTKQTARKSTAGKAPRKQLASKAARKSAPISAGIKKPHRYRPGTVALRE	K4me2K9me1K14acK36me1K37me1		Histone H3 OS=Plasmodium falciparum (isolate 3D7) OX=36329 GN=PF3D7_0610400 PE=3 SV=1	ARTKQTARKSTGGKAPRKQLASKAARKSAPVSTGIKKPHRYRPGTVALRE	K9me2K14me1K18ac						Histone H3 OS=Plasmodium falciparum (isolate 3D7) OX=36329 GN=PF3D7_0617900 PE=3 SV=1	ARTKQTARKSTGGKAPRKQLASKAARKSAPVSTGIKKPHRYRPGTVALRE	K4me3K9acK14me1K18me1K23me1R40me1		Histone H3 OS=Plasmodium falciparum (isolate 3D7) OX=36329 GN=PF3D7_0617900 PE=3 SV=1	ARTKQTARKSTGGKAPRKQLASKAARKSAPVSTGIKKPHRYRPGTVALRE	K4me3K9acK14acK18me3K37me1		Histone H3 OS=Plasmodium falciparum (isolate 3D7) OX=36329 GN=PF3D7_0617900 PE=3 SV=1	ARTKQTARKSTGGKAPRKQLASKAARKSAPVSTGIKKPHRYRPGTVALRE	K4me3K18acK36me1		Histone H3 OS=Plasmodium falciparum (isolate 3D7) OX=36329 GN=PF3D7_0610400 PE=3 SV=1	ARTKQTARKSTAGKAPRKQLASKAARKSAPISAGIKKPHRYRPGTVALRE	R8me2R17me1K36me1K37me1
Histone H3 OS=Plasmodium falciparum (isolate 3D7) OX=36329 GN=PF3D7_0610400 PE=3 SV=1	ARTKQTARKSTGGKAPRKQLASKAARKSAPVSTGIKKPHRYRPGTVALRE	K4me3K14acR17me2		Histone H3 OS=Plasmodium falciparum (isolate 3D7) OX=36329 GN=PF3D7_0610400 PE=3 SV=1	ARTKQTARKSTAGKAPRKQLASKAARKSAPISAGIKKPHRYRPGTVALRE	K9me2K14acK37me1						Histone H3 OS=Plasmodium falciparum (isolate 3D7) OX=36329 GN=PF3D7_0617900 PE=3 SV=1	ARTKQTARKSTGGKAPRKQLASKAARKSAPVSTGIKKPHRYRPGTVALRE	K9me3K14acK18me3R40me1		Histone H3 OS=Plasmodium falciparum (isolate 3D7) OX=36329 GN=PF3D7_0617900 PE=3 SV=1	ARTKQTARKSTGGKAPRKQLASKAARKSAPVSTGIKKPHRYRPGTVALRE	K4me3K9acK14acK18me3R42me1		Histone H3 OS=Plasmodium falciparum (isolate 3D7) OX=36329 GN=PF3D7_0617900 PE=3 SV=1	ARTKQTARKSTAGKAPRKQLASKAARKSAPISAGIKKPHRYRPGTVALRE	K14acK18acK37me1		Histone H3 OS=Plasmodium falciparum (isolate 3D7) OX=36329 GN=PF3D7_0610400 PE=3 SV=1	ARTKQTARKSTAGKAPRKQLASKAARKSAPISAGIKKPHRYRPGTVALRE	K4me1K14acK37me1
Histone H3 OS=Plasmodium falciparum (isolate 3D7) OX=36329 GN=PF3D7_0610400 PE=3 SV=1	ARTKQTARKSTAGKAPRKQLASKAARKSAPISAGIKKPHRYRPGTVALRE	K4me3K9acK14acK36me3K37me1		Histone H3 OS=Plasmodium falciparum (isolate 3D7) OX=36329 GN=PF3D7_0610400 PE=3 SV=1	ARTKQTARKSTAGKAPRKQLASKAARKSAPISAGIKKPHRYRPGTVALRE	K9me2K14acK36me1K37me1						Histone H3 OS=Plasmodium falciparum (isolate 3D7) OX=36329 GN=PF3D7_0617900 PE=3 SV=1	ARTKQTARKSTGGKAPRKQLASKAARKSAPVSTGIKKPHRYRPGTVALRE	K4me3K9acK14me2K18me2K37me1		Histone H3 OS=Plasmodium falciparum (isolate 3D7) OX=36329 GN=PF3D7_0617900 PE=3 SV=1	ARTKQTARKSTGGKAPRKQLASKAARKSAPVSTGIKKPHRYRPGTVALRE	K4me3K9acK14acK18me3R40me1		Histone H3 OS=Plasmodium falciparum (isolate 3D7) OX=36329 GN=PF3D7_0617900 PE=3 SV=1	ARTKQTARKSTAGKAPRKQLASKAARKSAPISAGIKKPHRYRPGTVALRE	K14acK18acK36me1		Histone H3 OS=Plasmodium falciparum (isolate 3D7) OX=36329 GN=PF3D7_0610400 PE=3 SV=1	ARTKQTARKSTAGKAPRKQLASKAARKSAPISAGIKKPHRYRPGTVALRE	K14acR17me1K37me1
				Histone H3 OS=Plasmodium falciparum (isolate 3D7) OX=36329 GN=PF3D7_0610400 PE=3 SV=1	ARTKQTARKSTAGKAPRKQLASKAARKSAPISAGIKKPHRYRPGTVALRE	K9me2K14acK18acK37me1						Histone H3 OS=Plasmodium falciparum (isolate 3D7) OX=36329 GN=PF3D7_0617900 PE=3 SV=1	ARTKQTARKSTGGKAPRKQLASKAARKSAPVSTGIKKPHRYRPGTVALRE	K4me1R8me2K14acR17me2K18acK37me1		Histone H3 OS=Plasmodium falciparum (isolate 3D7) OX=36329 GN=PF3D7_0617900 PE=3 SV=1	ARTKQTARKSTGGKAPRKQLASKAARKSAPVSTGIKKPHRYRPGTVALRE	K4me3K9acK14acR17me2K18acK37me1		Histone H3 OS=Plasmodium falciparum (isolate 3D7) OX=36329 GN=PF3D7_0617900 PE=3 SV=1	ARTKQTARKSTAGKAPRKQLASKAARKSAPISAGIKKPHRYRPGTVALRE	K14acK18me3R40me1		Histone H3 OS=Plasmodium falciparum (isolate 3D7) OX=36329 GN=PF3D7_0610400 PE=3 SV=1	ARTKQTARKSTAGKAPRKQLASKAARKSAPISAGIKKPHRYRPGTVALRE	K9me1K14acR40me1
				Histone H3 OS=Plasmodium falciparum (isolate 3D7) OX=36329 GN=PF3D7_0610400 PE=3 SV=1	ARTKQTARKSTGGKAPRKQLASKAARKSAPVSTGIKKPHRYRPGTVALRE	K9me2										Histone H3 OS=Plasmodium falciparum (isolate 3D7) OX=36329 GN=PF3D7_0617900 PE=3 SV=1	ARTKQTARKSTGGKAPRKQLASKAARKSAPVSTGIKKPHRYRPGTVALRE	K4me3K9acK14acK18me3K23me2K37me1		Histone H3 OS=Plasmodium falciparum (isolate 3D7) OX=36329 GN=PF3D7_0617900 PE=3 SV=1	ARTKQTARKSTGGKAPRKQLASKAARKSAPVSTGIKKPHRYRPGTVALRE	K14acK18me3R40me1		Histone H3 OS=Plasmodium falciparum (isolate 3D7) OX=36329 GN=PF3D7_0610400 PE=3 SV=1	ARTKQTARKSTGGKAPRKQLASKAARKSAPVSTGIKKPHRYRPGTVALRE	K4me3R17me1K18me1
				Histone H3 OS=Plasmodium falciparum (isolate 3D7) OX=36329 GN=PF3D7_0610400 PE=3 SV=1	ARTKQTARKSTAGKAPRKQLASKAARKSAPISAGIKKPHRYRPGTVALRE	K9me1K14acR26me1										Histone H3 OS=Plasmodium falciparum (isolate 3D7) OX=36329 GN=PF3D7_0610400 PE=3 SV=1	ARTKQTARKSTAGKAPRKQLASKAARKSAPISAGIKKPHRYRPGTVALRE	nan		Histone H3 OS=Plasmodium falciparum (isolate 3D7) OX=36329 GN=PF3D7_0617900 PE=3 SV=1	ARTKQTARKSTGGKAPRKQLASKAARKSAPVSTGIKKPHRYRPGTVALRE	K4me2K14me1K18me3R40me1		Histone H3 OS=Plasmodium falciparum (isolate 3D7) OX=36329 GN=PF3D7_0610400 PE=3 SV=1	ARTKQTARKSTAGKAPRKQLASKAARKSAPISAGIKKPHRYRPGTVALRE	K4me3K18me1R40me1
				Histone H3 OS=Plasmodium falciparum (isolate 3D7) OX=36329 GN=PF3D7_0610400 PE=3 SV=1	ARTKQTARKSTAGKAPRKQLASKAARKSAPISAGIKKPHRYRPGTVALRE	K9me1K14acK18me1R40me1										Histone H3 OS=Plasmodium falciparum (isolate 3D7) OX=36329 GN=PF3D7_0610400 PE=3 SV=1	ARTKQTARKSTAGKAPRKQLASKAARKSAPISAGIKKPHRYRPGTVALRE	R40me1		Histone H3 OS=Plasmodium falciparum (isolate 3D7) OX=36329 GN=PF3D7_0617900 PE=3 SV=1	ARTKQTARKSTGGKAPRKQLASKAARKSAPVSTGIKKPHRYRPGTVALRE	K4me2K9me1K18me3R40me1		Histone H3 OS=Plasmodium falciparum (isolate 3D7) OX=36329 GN=PF3D7_0610400 PE=3 SV=1	ARTKQTARKSTAGKAPRKQLASKAARKSAPISAGIKKPHRYRPGTVALRE	K4me3K23me1R40me1
				Histone H3 OS=Plasmodium falciparum (isolate 3D7) OX=36329 GN=PF3D7_0610400 PE=3 SV=1	ARTKQTARKSTAGKAPRKQLASKAARKSAPISAGIKKPHRYRPGTVALRE	K9me1K14acK18me1										Histone H3 OS=Plasmodium falciparum (isolate 3D7) OX=36329 GN=PF3D7_0610400 PE=3 SV=1	ARTKQTARKSTAGKAPRKQLASKAARKSAPISAGIKKPHRYRPGTVALRE	K37me1		Histone H3 OS=Plasmodium falciparum (isolate 3D7) OX=36329 GN=PF3D7_0617900 PE=3 SV=1	ARTKQTARKSTGGKAPRKQLASKAARKSAPVSTGIKKPHRYRPGTVALRE	K4me1R8me2K18me3K37me1		Histone H3 OS=Plasmodium falciparum (isolate 3D7) OX=36329 GN=PF3D7_0610400 PE=3 SV=1	ARTKQTARKSTGGKAPRKQLASKAARKSAPVSTGIKKPHRYRPGTVALRE	K4me3K14me1R40me1
				Histone H3 OS=Plasmodium falciparum (isolate 3D7) OX=36329 GN=PF3D7_0610400 PE=3 SV=1	ARTKQTARKSTAGKAPRKQLASKAARKSAPISAGIKKPHRYRPGTVALRE	K9me1K14acK18acK23me1R40me1										Histone H3 OS=Plasmodium falciparum (isolate 3D7) OX=36329 GN=PF3D7_0610400 PE=3 SV=1	ARTKQTARKSTAGKAPRKQLASKAARKSAPISAGIKKPHRYRPGTVALRE	K36me1		Histone H3 OS=Plasmodium falciparum (isolate 3D7) OX=36329 GN=PF3D7_0617900 PE=3 SV=1	ARTKQTARKSTGGKAPRKQLASKAARKSAPVSTGIKKPHRYRPGTVALRE	R8me2K14me1R17me2K18me1R40me1		Histone H3 OS=Plasmodium falciparum (isolate 3D7) OX=36329 GN=PF3D7_0610400 PE=3 SV=1	ARTKQTARKSTAGKAPRKQLASKAARKSAPISAGIKKPHRYRPGTVALRE	K4me3K36me1K37me1
				Histone H3 OS=Plasmodium falciparum (isolate 3D7) OX=36329 GN=PF3D7_0610400 PE=3 SV=1	ARTKQTARKSTAGKAPRKQLASKAARKSAPISAGIKKPHRYRPGTVALRE	K9acR17me1K36me1										Histone H3 OS=Plasmodium falciparum (isolate 3D7) OX=36329 GN=PF3D7_0610400 PE=3 SV=1	ARTKQTARKSTGGKAPRKQLASKAARKSAPVSTGIKKPHRYRPGTVALRE	K14me1		Histone H3 OS=Plasmodium falciparum (isolate 3D7) OX=36329 GN=PF3D7_0617900 PE=3 SV=1	ARTKQTARKSTAGKAPRKQLASKAARKSAPISAGIKKPHRYRPGTVALRE	K9me2K18me3K36me1K37me1		Histone H3 OS=Plasmodium falciparum (isolate 3D7) OX=36329 GN=PF3D7_0610400 PE=3 SV=1	ARTKQTARKSTAGKAPRKQLASKAARKSAPISAGIKKPHRYRPGTVALRE	K4me2R17me2K37me1
				Histone H3 OS=Plasmodium falciparum (isolate 3D7) OX=36329 GN=PF3D7_0610400 PE=3 SV=1	ARTKQTARKSTAGKAPRKQLASKAARKSAPISAGIKKPHRYRPGTVALRE	K9acK14me2K37me1										Histone H3 OS=Plasmodium falciparum (isolate 3D7) OX=36329 GN=PF3D7_0610400 PE=3 SV=1	ARTKQTARKSTAGKAPRKQLASKAARKSAPISAGIKKPHRYRPGTVALRE	K27me1		Histone H3 OS=Plasmodium falciparum (isolate 3D7) OX=36329 GN=PF3D7_0617900 PE=3 SV=1	ARTKQTARKSTGGKAPRKQLASKAARKSAPVSTGIKKPHRYRPGTVALRE	K4me2K9me1K18me3K37me1		Histone H3 OS=Plasmodium falciparum (isolate 3D7) OX=36329 GN=PF3D7_0610400 PE=3 SV=1	ARTKQTARKSTAGKAPRKQLASKAARKSAPISAGIKKPHRYRPGTVALRE	K4me1R8me1R17me2K37me1
				Histone H3 OS=Plasmodium falciparum (isolate 3D7) OX=36329 GN=PF3D7_0610400 PE=3 SV=1	ARTKQTARKSTAGKAPRKQLASKAARKSAPISAGIKKPHRYRPGTVALRE	K9acK14acK36me1										Histone H3 OS=Plasmodium falciparum (isolate 3D7) OX=36329 GN=PF3D7_0610400 PE=3 SV=1	ARTKQTARKSTAGKAPRKQLASKAARKSAPISAGIKKPHRYRPGTVALRE	K18me1R40me1		Histone H3 OS=Plasmodium falciparum (isolate 3D7) OX=36329 GN=PF3D7_0617900 PE=3 SV=1	ARTKQTARKSTGGKAPRKQLASKAARKSAPVSTGIKKPHRYRPGTVALRE	K4me3R17me2K36me1K37me1		Histone H3 OS=Plasmodium falciparum (isolate 3D7) OX=36329 GN=PF3D7_0610400 PE=3 SV=1	ARTKQTARKSTAGKAPRKQLASKAARKSAPISAGIKKPHRYRPGTVALRE	R8me1K9acK37me1
				Histone H3 OS=Plasmodium falciparum (isolate 3D7) OX=36329 GN=PF3D7_0610400 PE=3 SV=1	ARTKQTARKSTAGKAPRKQLASKAARKSAPISAGIKKPHRYRPGTVALRE	K4me3R40me1										Histone H3 OS=Plasmodium falciparum (isolate 3D7) OX=36329 GN=PF3D7_0610400 PE=3 SV=1	ARTKQTARKSTAGKAPRKQLASKAARKSAPISAGIKKPHRYRPGTVALRE	K37me2		Histone H3 OS=Plasmodium falciparum (isolate 3D7) OX=36329 GN=PF3D7_0617900 PE=3 SV=1	ARTKQTARKSTGGKAPRKQLASKAARKSAPVSTGIKKPHRYRPGTVALRE	K14acK18me3K37me1		Histone H3 OS=Plasmodium falciparum (isolate 3D7) OX=36329 GN=PF3D7_0610400 PE=3 SV=1	ARTKQTARKSTAGKAPRKQLASKAARKSAPISAGIKKPHRYRPGTVALRE	K14acR17me1K36me1
				Histone H3 OS=Plasmodium falciparum (isolate 3D7) OX=36329 GN=PF3D7_0610400 PE=3 SV=1	ARTKQTARKSTAGKAPRKQLASKAARKSAPISAGIKKPHRYRPGTVALRE	K4me3R17me2K37me1										Histone H3 OS=Plasmodium falciparum (isolate 3D7) OX=36329 GN=PF3D7_0610400 PE=3 SV=1	ARTKQTARKSTAGKAPRKQLASKAARKSAPISAGIKKPHRYRPGTVALRE	K37me1R40me1		Histone H3 OS=Plasmodium falciparum (isolate 3D7) OX=36329 GN=PF3D7_0617900 PE=3 SV=1	ARTKQTARKSTGGKAPRKQLASKAARKSAPVSTGIKKPHRYRPGTVALRE	K4me1R8me1K9me1K14acK18me1K37me1		Histone H3 OS=Plasmodium falciparum (isolate 3D7) OX=36329 GN=PF3D7_0610400 PE=3 SV=1	ARTKQTARKSTAGKAPRKQLASKAARKSAPISAGIKKPHRYRPGTVALRE	K14acK18me1R40me1
				Histone H3 OS=Plasmodium falciparum (isolate 3D7) OX=36329 GN=PF3D7_0610400 PE=3 SV=1	ARTKQTARKSTAGKAPRKQLASKAARKSAPISAGIKKPHRYRPGTVALRE	K4me3K9acR40me1										Histone H3 OS=Plasmodium falciparum (isolate 3D7) OX=36329 GN=PF3D7_0610400 PE=3 SV=1	ARTKQTARKSTAGKAPRKQLASKAARKSAPISAGIKKPHRYRPGTVALRE	R17me1K37me1		Histone H3 OS=Plasmodium falciparum (isolate 3D7) OX=36329 GN=PF3D7_0617900 PE=3 SV=1	ARTKQTARKSTGGKAPRKQLASKAARKSAPVSTGIKKPHRYRPGTVALRE	K4me1K14acK18me3K37me1		Histone H3 OS=Plasmodium falciparum (isolate 3D7) OX=36329 GN=PF3D7_0610400 PE=3 SV=1	ARTKQTARKSTAGKAPRKQLASKAARKSAPISAGIKKPHRYRPGTVALRE	K9me3K36me1K37me1
				Histone H3 OS=Plasmodium falciparum (isolate 3D7) OX=36329 GN=PF3D7_0610400 PE=3 SV=1	ARTKQTARKSTGGKAPRKQLASKAARKSAPVSTGIKKPHRYRPGTVALRE	K4me3K9acR40me1										Histone H3 OS=Plasmodium falciparum (isolate 3D7) OX=36329 GN=PF3D7_0610400 PE=3 SV=1	ARTKQTARKSTAGKAPRKQLASKAARKSAPISAGIKKPHRYRPGTVALRE	R17me1K36me1		Histone H3 OS=Plasmodium falciparum (isolate 3D7) OX=36329 GN=PF3D7_0617900 PE=3 SV=1	ARTKQTARKSTGGKAPRKQLASKAARKSAPVSTGIKKPHRYRPGTVALRE	R8me2K14acR17me2K37me1		Histone H3 OS=Plasmodium falciparum (isolate 3D7) OX=36329 GN=PF3D7_0610400 PE=3 SV=1	ARTKQTARKSTAGKAPRKQLASKAARKSAPISAGIKKPHRYRPGTVALRE	R17me1K18acK37me1
				Histone H3 OS=Plasmodium falciparum (isolate 3D7) OX=36329 GN=PF3D7_0610400 PE=3 SV=1	ARTKQTARKSTAGKAPRKQLASKAARKSAPISAGIKKPHRYRPGTVALRE	K4me3K9acK37me1										Histone H3 OS=Plasmodium falciparum (isolate 3D7) OX=36329 GN=PF3D7_0610400 PE=3 SV=1	ARTKQTARKSTAGKAPRKQLASKAARKSAPISAGIKKPHRYRPGTVALRE	K14me1R40me1		Histone H3 OS=Plasmodium falciparum (isolate 3D7) OX=36329 GN=PF3D7_0617900 PE=3 SV=1	ARTKQTARKSTGGKAPRKQLASKAARKSAPVSTGIKKPHRYRPGTVALRE	K4me1K9me1K14acR17me1K18me1K37me1		Histone H3 OS=Plasmodium falciparum (isolate 3D7) OX=36329 GN=PF3D7_0610400 PE=3 SV=1	ARTKQTARKSTGGKAPRKQLASKAARKSAPVSTGIKKPHRYRPGTVALRE	K9me1K18me3R40me1
				Histone H3 OS=Plasmodium falciparum (isolate 3D7) OX=36329 GN=PF3D7_0610400 PE=3 SV=1	ARTKQTARKSTAGKAPRKQLASKAARKSAPISAGIKKPHRYRPGTVALRE	K4me3K9acK36me1										Histone H3 OS=Plasmodium falciparum (isolate 3D7) OX=36329 GN=PF3D7_0610400 PE=3 SV=1	ARTKQTARKSTAGKAPRKQLASKAARKSAPISAGIKKPHRYRPGTVALRE	R17me1K23me1		Histone H3 OS=Plasmodium falciparum (isolate 3D7) OX=36329 GN=PF3D7_0617900 PE=3 SV=1	ARTKQTARKSTGGKAPRKQLASKAARKSAPVSTGIKKPHRYRPGTVALRE	K4me1K9me2K14acK18me1K37me1		Histone H3 OS=Plasmodium falciparum (isolate 3D7) OX=36329 GN=PF3D7_0610400 PE=3 SV=1	ARTKQTARKSTGGKAPRKQLASKAARKSAPVSTGIKKPHRYRPGTVALRE	K9me3K14me1R40me1
				Histone H3 OS=Plasmodium falciparum (isolate 3D7) OX=36329 GN=PF3D7_0610400 PE=3 SV=1	ARTKQTARKSTGGKAPRKQLASKAARKSAPVSTGIKKPHRYRPGTVALRE	K4me3K9acK27me1										Histone H3 OS=Plasmodium falciparum (isolate 3D7) OX=36329 GN=PF3D7_0610400 PE=3 SV=1	ARTKQTARKSTGGKAPRKQLASKAARKSAPVSTGIKKPHRYRPGTVALRE	K9me2		Histone H3 OS=Plasmodium falciparum (isolate 3D7) OX=36329 GN=PF3D7_0617900 PE=3 SV=1	ARTKQTARKSTGGKAPRKQLASKAARKSAPVSTGIKKPHRYRPGTVALRE	K4me2K9acK18me3K37me1		Histone H3 OS=Plasmodium falciparum (isolate 3D7) OX=36329 GN=PF3D7_0610400 PE=3 SV=1	ARTKQTARKSTGGKAPRKQLASKAARKSAPVSTGIKKPHRYRPGTVALRE	K9me3K14me1K18me1
				Histone H3 OS=Plasmodium falciparum (isolate 3D7) OX=36329 GN=PF3D7_0610400 PE=3 SV=1	ARTKQTARKSTGGKAPRKQLASKAARKSAPVSTGIKKPHRYRPGTVALRE	K4me3K9acK14acR17me2										Histone H3 OS=Plasmodium falciparum (isolate 3D7) OX=36329 GN=PF3D7_0610400 PE=3 SV=1	ARTKQTARKSTAGKAPRKQLASKAARKSAPISAGIKKPHRYRPGTVALRE	K14me1K18me1		Histone H3 OS=Plasmodium falciparum (isolate 3D7) OX=36329 GN=PF3D7_0617900 PE=3 SV=1	ARTKQTARKSTGGKAPRKQLASKAARKSAPVSTGIKKPHRYRPGTVALRE	K9me2K14acK18acK37me1		Histone H3 OS=Plasmodium falciparum (isolate 3D7) OX=36329 GN=PF3D7_0610400 PE=3 SV=1	ARTKQTARKSTGGKAPRKQLASKAARKSAPVSTGIKKPHRYRPGTVALRE	K4me1K18me3K37me1
				Histone H3 OS=Plasmodium falciparum (isolate 3D7) OX=36329 GN=PF3D7_0610400 PE=3 SV=1	ARTKQTARKSTAGKAPRKQLASKAARKSAPISAGIKKPHRYRPGTVALRE	K4me3K9acK14acR17me1R26me1										Histone H3 OS=Plasmodium falciparum (isolate 3D7) OX=36329 GN=PF3D7_0610400 PE=3 SV=1	ARTKQTARKSTAGKAPRKQLASKAARKSAPISAGIKKPHRYRPGTVALRE	K9me2		Histone H3 OS=Plasmodium falciparum (isolate 3D7) OX=36329 GN=PF3D7_0617900 PE=3 SV=1	ARTKQTARKSTGGKAPRKQLASKAARKSAPVSTGIKKPHRYRPGTVALRE	R8me2K14acK18acK37me1		Histone H3 OS=Plasmodium falciparum (isolate 3D7) OX=36329 GN=PF3D7_0610400 PE=3 SV=1	ARTKQTARKSTGGKAPRKQLASKAARKSAPVSTGIKKPHRYRPGTVALRE	K4me1K9me1R17me2K37me1
				Histone H3 OS=Plasmodium falciparum (isolate 3D7) OX=36329 GN=PF3D7_0610400 PE=3 SV=1	ARTKQTARKSTAGKAPRKQLASKAARKSAPISAGIKKPHRYRPGTVALRE	K4me3K9acK14acK37me1										Histone H3 OS=Plasmodium falciparum (isolate 3D7) OX=36329 GN=PF3D7_0610400 PE=3 SV=1	ARTKQTARKSTAGKAPRKQLASKAARKSAPISAGIKKPHRYRPGTVALRE	K9me2R40me1		Histone H3 OS=Plasmodium falciparum (isolate 3D7) OX=36329 GN=PF3D7_0617900 PE=3 SV=1	ARTKQTARKSTGGKAPRKQLASKAARKSAPVSTGIKKPHRYRPGTVALRE	K4me2K9me2K14acK18me1K37me1		Histone H3 OS=Plasmodium falciparum (isolate 3D7) OX=36329 GN=PF3D7_0610400 PE=3 SV=1	ARTKQTARKSTAGKAPRKQLASKAARKSAPISAGIKKPHRYRPGTVALRE	K4me2R17me2K36me1K37me1
				Histone H3 OS=Plasmodium falciparum (isolate 3D7) OX=36329 GN=PF3D7_0610400 PE=3 SV=1	ARTKQTARKSTAGKAPRKQLASKAARKSAPISAGIKKPHRYRPGTVALRE	K4me3K9acK14acK36me3K37me1										Histone H3 OS=Plasmodium falciparum (isolate 3D7) OX=36329 GN=PF3D7_0610400 PE=3 SV=1	ARTKQTARKSTAGKAPRKQLASKAARKSAPISAGIKKPHRYRPGTVALRE	K14me2R40me1		Histone H3 OS=Plasmodium falciparum (isolate 3D7) OX=36329 GN=PF3D7_0617900 PE=3 SV=1	ARTKQTARKSTGGKAPRKQLASKAARKSAPVSTGIKKPHRYRPGTVALRE	K4me3K14acK18acR40me1		Histone H3 OS=Plasmodium falciparum (isolate 3D7) OX=36329 GN=PF3D7_0610400 PE=3 SV=1	ARTKQTARKSTGGKAPRKQLASKAARKSAPVSTGIKKPHRYRPGTVALRE	K4me3R17me2K37me1
				Histone H3 OS=Plasmodium falciparum (isolate 3D7) OX=36329 GN=PF3D7_0610400 PE=3 SV=1	ARTKQTARKSTAGKAPRKQLASKAARKSAPISAGIKKPHRYRPGTVALRE	K4me3K9acK14acK36me1										Histone H3 OS=Plasmodium falciparum (isolate 3D7) OX=36329 GN=PF3D7_0610400 PE=3 SV=1	ARTKQTARKSTAGKAPRKQLASKAARKSAPISAGIKKPHRYRPGTVALRE	K9me2K37me1		Histone H3 OS=Plasmodium falciparum (isolate 3D7) OX=36329 GN=PF3D7_0610400 PE=3 SV=1	ARTKQTARKSTAGKAPRKQLASKAARKSAPISAGIKKPHRYRPGTVALRE	nan		Histone H3 OS=Plasmodium falciparum (isolate 3D7) OX=36329 GN=PF3D7_0610400 PE=3 SV=1	ARTKQTARKSTAGKAPRKQLASKAARKSAPISAGIKKPHRYRPGTVALRE	K4me3K18acK23ac
				Histone H3 OS=Plasmodium falciparum (isolate 3D7) OX=36329 GN=PF3D7_0610400 PE=3 SV=1	ARTKQTARKSTAGKAPRKQLASKAARKSAPISAGIKKPHRYRPGTVALRE	K4me3K37me1										Histone H3 OS=Plasmodium falciparum (isolate 3D7) OX=36329 GN=PF3D7_0610400 PE=3 SV=1	ARTKQTARKSTAGKAPRKQLASKAARKSAPISAGIKKPHRYRPGTVALRE	K14ac		Histone H3 OS=Plasmodium falciparum (isolate 3D7) OX=36329 GN=PF3D7_0610400 PE=3 SV=1	ARTKQTARKSTAGKAPRKQLASKAARKSAPISAGIKKPHRYRPGTVALRE	K36me1		Histone H3 OS=Plasmodium falciparum (isolate 3D7) OX=36329 GN=PF3D7_0610400 PE=3 SV=1	ARTKQTARKSTAGKAPRKQLASKAARKSAPISAGIKKPHRYRPGTVALRE	K4me3K18acK36me1
				Histone H3 OS=Plasmodium falciparum (isolate 3D7) OX=36329 GN=PF3D7_0610400 PE=3 SV=1	ARTKQTARKSTAGKAPRKQLASKAARKSAPISAGIKKPHRYRPGTVALRE	K4me3K23me1R40me1										Histone H3 OS=Plasmodium falciparum (isolate 3D7) OX=36329 GN=PF3D7_0610400 PE=3 SV=1	ARTKQTARKSTGGKAPRKQLASKAARKSAPVSTGIKKPHRYRPGTVALRE	K18ac		Histone H3 OS=Plasmodium falciparum (isolate 3D7) OX=36329 GN=PF3D7_0610400 PE=3 SV=1	ARTKQTARKSTAGKAPRKQLASKAARKSAPISAGIKKPHRYRPGTVALRE	K37me1		Histone H3 OS=Plasmodium falciparum (isolate 3D7) OX=36329 GN=PF3D7_0610400 PE=3 SV=1	ARTKQTARKSTAGKAPRKQLASKAARKSAPISAGIKKPHRYRPGTVALRE	K14acR17me2R26me1R40me1
				Histone H3 OS=Plasmodium falciparum (isolate 3D7) OX=36329 GN=PF3D7_0610400 PE=3 SV=1	ARTKQTARKSTAGKAPRKQLASKAARKSAPISAGIKKPHRYRPGTVALRE	K4me3K18me1R40me1										Histone H3 OS=Plasmodium falciparum (isolate 3D7) OX=36329 GN=PF3D7_0610400 PE=3 SV=1	ARTKQTARKSTAGKAPRKQLASKAARKSAPISAGIKKPHRYRPGTVALRE	K9ac		Histone H3 OS=Plasmodium falciparum (isolate 3D7) OX=36329 GN=PF3D7_0610400 PE=3 SV=1	ARTKQTARKSTAGKAPRKQLASKAARKSAPISAGIKKPHRYRPGTVALRE	K27me1R40me1		Histone H3 OS=Plasmodium falciparum (isolate 3D7) OX=36329 GN=PF3D7_0610400 PE=3 SV=1	ARTKQTARKSTAGKAPRKQLASKAARKSAPISAGIKKPHRYRPGTVALRE	K14acK18me3R40me1
				Histone H3 OS=Plasmodium falciparum (isolate 3D7) OX=36329 GN=PF3D7_0610400 PE=3 SV=1	ARTKQTARKSTAGKAPRKQLASKAARKSAPISAGIKKPHRYRPGTVALRE	K4me3K14acR40me1										Histone H3 OS=Plasmodium falciparum (isolate 3D7) OX=36329 GN=PF3D7_0610400 PE=3 SV=1	ARTKQTARKSTAGKAPRKQLASKAARKSAPISAGIKKPHRYRPGTVALRE	K9me2K18me1R40me1		Histone H3 OS=Plasmodium falciparum (isolate 3D7) OX=36329 GN=PF3D7_0610400 PE=3 SV=1	ARTKQTARKSTAGKAPRKQLASKAARKSAPISAGIKKPHRYRPGTVALRE	K23me1R40me1		Histone H3 OS=Plasmodium falciparum (isolate 3D7) OX=36329 GN=PF3D7_0610400 PE=3 SV=1	ARTKQTARKSTAGKAPRKQLASKAARKSAPISAGIKKPHRYRPGTVALRE	K9me3K14acR40me1
				Histone H3 OS=Plasmodium falciparum (isolate 3D7) OX=36329 GN=PF3D7_0610400 PE=3 SV=1	ARTKQTARKSTAGKAPRKQLASKAARKSAPISAGIKKPHRYRPGTVALRE	K4me3K14acK37me1										Histone H3 OS=Plasmodium falciparum (isolate 3D7) OX=36329 GN=PF3D7_0610400 PE=3 SV=1	ARTKQTARKSTAGKAPRKQLASKAARKSAPISAGIKKPHRYRPGTVALRE	K9me3R40me1		Histone H3 OS=Plasmodium falciparum (isolate 3D7) OX=36329 GN=PF3D7_0610400 PE=3 SV=1	ARTKQTARKSTAGKAPRKQLASKAARKSAPISAGIKKPHRYRPGTVALRE	R17me1K37me1		Histone H3 OS=Plasmodium falciparum (isolate 3D7) OX=36329 GN=PF3D7_0610400 PE=3 SV=1	ARTKQTARKSTGGKAPRKQLASKAARKSAPVSTGIKKPHRYRPGTVALRE	K4me3R17me2K36me1K37me1
				Histone H3 OS=Plasmodium falciparum (isolate 3D7) OX=36329 GN=PF3D7_0610400 PE=3 SV=1	ARTKQTARKSTAGKAPRKQLASKAARKSAPISAGIKKPHRYRPGTVALRE	K4me3K14acK18acR40me1										Histone H3 OS=Plasmodium falciparum (isolate 3D7) OX=36329 GN=PF3D7_0610400 PE=3 SV=1	ARTKQTARKSTAGKAPRKQLASKAARKSAPISAGIKKPHRYRPGTVALRE	K4me2K18me1R40me1		Histone H3 OS=Plasmodium falciparum (isolate 3D7) OX=36329 GN=PF3D7_0610400 PE=3 SV=1	ARTKQTARKSTAGKAPRKQLASKAARKSAPISAGIKKPHRYRPGTVALRE	K18me1R40me1		Histone H3 OS=Plasmodium falciparum (isolate 3D7) OX=36329 GN=PF3D7_0610400 PE=3 SV=1	ARTKQTARKSTAGKAPRKQLASKAARKSAPISAGIKKPHRYRPGTVALRE	K4me3K14acK36me1K37me1
				Histone H3 OS=Plasmodium falciparum (isolate 3D7) OX=36329 GN=PF3D7_0610400 PE=3 SV=1	ARTKQTARKSTAGKAPRKQLASKAARKSAPISAGIKKPHRYRPGTVALRE	K4me3K14acK18acK37me1										Histone H3 OS=Plasmodium falciparum (isolate 3D7) OX=36329 GN=PF3D7_0610400 PE=3 SV=1	ARTKQTARKSTAGKAPRKQLASKAARKSAPISAGIKKPHRYRPGTVALRE	K4me2K9me1R40me1		Histone H3 OS=Plasmodium falciparum (isolate 3D7) OX=36329 GN=PF3D7_0610400 PE=3 SV=1	ARTKQTARKSTAGKAPRKQLASKAARKSAPISAGIKKPHRYRPGTVALRE	R17me1K36me1		Histone H3 OS=Plasmodium falciparum (isolate 3D7) OX=36329 GN=PF3D7_0610400 PE=3 SV=1	ARTKQTARKSTAGKAPRKQLASKAARKSAPISAGIKKPHRYRPGTVALRE	K4me3K9acK36me1K37me1
				Histone H3 OS=Plasmodium falciparum (isolate 3D7) OX=36329 GN=PF3D7_0610400 PE=3 SV=1	ARTKQTARKSTAGKAPRKQLASKAARKSAPISAGIKKPHRYRPGTVALRE	K4me2R8me1K9acK14acR17me1K37me1										Histone H3 OS=Plasmodium falciparum (isolate 3D7) OX=36329 GN=PF3D7_0610400 PE=3 SV=1	ARTKQTARKSTAGKAPRKQLASKAARKSAPISAGIKKPHRYRPGTVALRE	K9me1K18me2R40me1		Histone H3 OS=Plasmodium falciparum (isolate 3D7) OX=36329 GN=PF3D7_0610400 PE=3 SV=1	ARTKQTARKSTAGKAPRKQLASKAARKSAPISAGIKKPHRYRPGTVALRE	K9me2R40me1		Histone H3 OS=Plasmodium falciparum (isolate 3D7) OX=36329 GN=PF3D7_0610400 PE=3 SV=1	ARTKQTARKSTAGKAPRKQLASKAARKSAPISAGIKKPHRYRPGTVALRE	K4me1R8me1K9me1K14acR17me1K37me1
				Histone H3 OS=Plasmodium falciparum (isolate 3D7) OX=36329 GN=PF3D7_0610400 PE=3 SV=1	ARTKQTARKSTAGKAPRKQLASKAARKSAPISAGIKKPHRYRPGTVALRE	K4me2R8me1K9acK14acR17me1K36me1										Histone H3 OS=Plasmodium falciparum (isolate 3D7) OX=36329 GN=PF3D7_0610400 PE=3 SV=1	ARTKQTARKSTAGKAPRKQLASKAARKSAPISAGIKKPHRYRPGTVALRE	K18me3K37me1		Histone H3 OS=Plasmodium falciparum (isolate 3D7) OX=36329 GN=PF3D7_0610400 PE=3 SV=1	ARTKQTARKSTAGKAPRKQLASKAARKSAPISAGIKKPHRYRPGTVALRE	K4me2K37me1		Histone H3 OS=Plasmodium falciparum (isolate 3D7) OX=36329 GN=PF3D7_0610400 PE=3 SV=1	ARTKQTARKSTGGKAPRKQLASKAARKSAPVSTGIKKPHRYRPGTVALRE	K4me1R8me2K14acR17me2K37me1
				Histone H3 OS=Plasmodium falciparum (isolate 3D7) OX=36329 GN=PF3D7_0610400 PE=3 SV=1	ARTKQTARKSTAGKAPRKQLASKAARKSAPISAGIKKPHRYRPGTVALRE	K4me2R40me1										Histone H3 OS=Plasmodium falciparum (isolate 3D7) OX=36329 GN=PF3D7_0610400 PE=3 SV=1	ARTKQTARKSTAGKAPRKQLASKAARKSAPISAGIKKPHRYRPGTVALRE	K9me2R17me1K37me1		Histone H3 OS=Plasmodium falciparum (isolate 3D7) OX=36329 GN=PF3D7_0610400 PE=3 SV=1	ARTKQTARKSTAGKAPRKQLASKAARKSAPISAGIKKPHRYRPGTVALRE	K4me2R40me1		Histone H3 OS=Plasmodium falciparum (isolate 3D7) OX=36329 GN=PF3D7_0610400 PE=3 SV=1	ARTKQTARKSTAGKAPRKQLASKAARKSAPISAGIKKPHRYRPGTVALRE	K4me3K14acK27me1K36me1K37me1
				Histone H3 OS=Plasmodium falciparum (isolate 3D7) OX=36329 GN=PF3D7_0610400 PE=3 SV=1	ARTKQTARKSTAGKAPRKQLASKAARKSAPISAGIKKPHRYRPGTVALRE	K4me2R17me2K37me1										Histone H3 OS=Plasmodium falciparum (isolate 3D7) OX=36329 GN=PF3D7_0610400 PE=3 SV=1	ARTKQTARKSTAGKAPRKQLASKAARKSAPISAGIKKPHRYRPGTVALRE	K9me2K23me1R40me1		Histone H3 OS=Plasmodium falciparum (isolate 3D7) OX=36329 GN=PF3D7_0610400 PE=3 SV=1	ARTKQTARKSTAGKAPRKQLASKAARKSAPISAGIKKPHRYRPGTVALRE	K9me2K37me1		Histone H3 OS=Plasmodium falciparum (isolate 3D7) OX=36329 GN=PF3D7_0610400 PE=3 SV=1	ARTKQTARKSTGGKAPRKQLASKAARKSAPVSTGIKKPHRYRPGTVALRE	K4me3K9acK14me2K18me2K37me1
				Histone H3 OS=Plasmodium falciparum (isolate 3D7) OX=36329 GN=PF3D7_0610400 PE=3 SV=1	ARTKQTARKSTAGKAPRKQLASKAARKSAPISAGIKKPHRYRPGTVALRE	K4me2K37me1										Histone H3 OS=Plasmodium falciparum (isolate 3D7) OX=36329 GN=PF3D7_0610400 PE=3 SV=1	ARTKQTARKSTAGKAPRKQLASKAARKSAPISAGIKKPHRYRPGTVALRE	R17me1K18me2K37me1		Histone H3 OS=Plasmodium falciparum (isolate 3D7) OX=36329 GN=PF3D7_0610400 PE=3 SV=1	ARTKQTARKSTAGKAPRKQLASKAARKSAPISAGIKKPHRYRPGTVALRE	K9me1K18me2R40me1		Histone H3 OS=Plasmodium falciparum (isolate 3D7) OX=36329 GN=PF3D7_0610400 PE=3 SV=1	ARTKQTARKSTAGKAPRKQLASKAARKSAPISAGIKKPHRYRPGTVALRE	K4me3K9acK14acK18acR40me1
				Histone H3 OS=Plasmodium falciparum (isolate 3D7) OX=36329 GN=PF3D7_0610400 PE=3 SV=1	ARTKQTARKSTAGKAPRKQLASKAARKSAPISAGIKKPHRYRPGTVALRE	K4me2K36me1										Histone H3 OS=Plasmodium falciparum (isolate 3D7) OX=36329 GN=PF3D7_0610400 PE=3 SV=1	ARTKQTARKSTAGKAPRKQLASKAARKSAPISAGIKKPHRYRPGTVALRE	R17me2K18me1R40me1		Histone H3 OS=Plasmodium falciparum (isolate 3D7) OX=36329 GN=PF3D7_0610400 PE=3 SV=1	ARTKQTARKSTAGKAPRKQLASKAARKSAPISAGIKKPHRYRPGTVALRE	K9me3R40me1
				Histone H3 OS=Plasmodium falciparum (isolate 3D7) OX=36329 GN=PF3D7_0610400 PE=3 SV=1	ARTKQTARKSTAGKAPRKQLASKAARKSAPISAGIKKPHRYRPGTVALRE	K4me2K18me1R40me1										Histone H3 OS=Plasmodium falciparum (isolate 3D7) OX=36329 GN=PF3D7_0610400 PE=3 SV=1	ARTKQTARKSTAGKAPRKQLASKAARKSAPISAGIKKPHRYRPGTVALRE	K4me3K37me1		Histone H3 OS=Plasmodium falciparum (isolate 3D7) OX=36329 GN=PF3D7_0610400 PE=3 SV=1	ARTKQTARKSTAGKAPRKQLASKAARKSAPISAGIKKPHRYRPGTVALRE	K9me3K37me1
				Histone H3 OS=Plasmodium falciparum (isolate 3D7) OX=36329 GN=PF3D7_0610400 PE=3 SV=1	ARTKQTARKSTAGKAPRKQLASKAARKSAPISAGIKKPHRYRPGTVALRE	K4me2K14me1R40me1										Histone H3 OS=Plasmodium falciparum (isolate 3D7) OX=36329 GN=PF3D7_0610400 PE=3 SV=1	ARTKQTARKSTAGKAPRKQLASKAARKSAPISAGIKKPHRYRPGTVALRE	K9me3K37me1		Histone H3 OS=Plasmodium falciparum (isolate 3D7) OX=36329 GN=PF3D7_0610400 PE=3 SV=1	ARTKQTARKSTAGKAPRKQLASKAARKSAPISAGIKKPHRYRPGTVALRE	R17me1K18me2K37me1
				Histone H3 OS=Plasmodium falciparum (isolate 3D7) OX=36329 GN=PF3D7_0610400 PE=3 SV=1	ARTKQTARKSTAGKAPRKQLASKAARKSAPISAGIKKPHRYRPGTVALRE	K4me1R17me2K37me1										Histone H3 OS=Plasmodium falciparum (isolate 3D7) OX=36329 GN=PF3D7_0610400 PE=3 SV=1	ARTKQTARKSTAGKAPRKQLASKAARKSAPISAGIKKPHRYRPGTVALRE	K14me3R40me1		Histone H3 OS=Plasmodium falciparum (isolate 3D7) OX=36329 GN=PF3D7_0610400 PE=3 SV=1	ARTKQTARKSTAGKAPRKQLASKAARKSAPISAGIKKPHRYRPGTVALRE	K4me1K14me2K37me1
				Histone H3 OS=Plasmodium falciparum (isolate 3D7) OX=36329 GN=PF3D7_0610400 PE=3 SV=1	ARTKQTARKSTGGKAPRKQLASKAARKSAPVSTGIKKPHRYRPGTVALRE	K4me1K9me1R17me2K37me1										Histone H3 OS=Plasmodium falciparum (isolate 3D7) OX=36329 GN=PF3D7_0610400 PE=3 SV=1	ARTKQTARKSTAGKAPRKQLASKAARKSAPISAGIKKPHRYRPGTVALRE	R17me2K23me1R40me1		Histone H3 OS=Plasmodium falciparum (isolate 3D7) OX=36329 GN=PF3D7_0610400 PE=3 SV=1	ARTKQTARKSTAGKAPRKQLASKAARKSAPISAGIKKPHRYRPGTVALRE	K4me2K9me1K37me1
				Histone H3 OS=Plasmodium falciparum (isolate 3D7) OX=36329 GN=PF3D7_0610400 PE=3 SV=1	ARTKQTARKSTGGKAPRKQLASKAARKSAPVSTGIKKPHRYRPGTVALRE	K4me1K9me1K14me1R17me1K37me1										Histone H3 OS=Plasmodium falciparum (isolate 3D7) OX=36329 GN=PF3D7_0610400 PE=3 SV=1	ARTKQTARKSTAGKAPRKQLASKAARKSAPISAGIKKPHRYRPGTVALRE	K4me3R40me1		Histone H3 OS=Plasmodium falciparum (isolate 3D7) OX=36329 GN=PF3D7_0610400 PE=3 SV=1	ARTKQTARKSTAGKAPRKQLASKAARKSAPISAGIKKPHRYRPGTVALRE	K4me2K18me1R40me1
				Histone H3 OS=Plasmodium falciparum (isolate 3D7) OX=36329 GN=PF3D7_0610400 PE=3 SV=1	ARTKQTARKSTGGKAPRKQLASKAARKSAPVSTGIKKPHRYRPGTVALRE	K4me1K14me3										Histone H3 OS=Plasmodium falciparum (isolate 3D7) OX=36329 GN=PF3D7_0610400 PE=3 SV=1	ARTKQTARKSTAGKAPRKQLASKAARKSAPISAGIKKPHRYRPGTVALRE	K18me1K37me3		Histone H3 OS=Plasmodium falciparum (isolate 3D7) OX=36329 GN=PF3D7_0610400 PE=3 SV=1	ARTKQTARKSTAGKAPRKQLASKAARKSAPISAGIKKPHRYRPGTVALRE	R17me1K18me1R26me1R40me1
				Histone H3 OS=Plasmodium falciparum (isolate 3D7) OX=36329 GN=PF3D7_0610400 PE=3 SV=1	ARTKQTARKSTAGKAPRKQLASKAARKSAPISAGIKKPHRYRPGTVALRE	K37me1										Histone H3 OS=Plasmodium falciparum (isolate 3D7) OX=36329 GN=PF3D7_0610400 PE=3 SV=1	ARTKQTARKSTAGKAPRKQLASKAARKSAPISAGIKKPHRYRPGTVALRE	K4me1R17me2R40me1		Histone H3 OS=Plasmodium falciparum (isolate 3D7) OX=36329 GN=PF3D7_0610400 PE=3 SV=1	ARTKQTARKSTAGKAPRKQLASKAARKSAPISAGIKKPHRYRPGTVALRE	K14me1K18me1R26me1R40me1
				Histone H3 OS=Plasmodium falciparum (isolate 3D7) OX=36329 GN=PF3D7_0610400 PE=3 SV=1	ARTKQTARKSTAGKAPRKQLASKAARKSAPISAGIKKPHRYRPGTVALRE	K36me1										Histone H3 OS=Plasmodium falciparum (isolate 3D7) OX=36329 GN=PF3D7_0610400 PE=3 SV=1	ARTKQTARKSTAGKAPRKQLASKAARKSAPISAGIKKPHRYRPGTVALRE	K4me1R17me2K37me1		Histone H3 OS=Plasmodium falciparum (isolate 3D7) OX=36329 GN=PF3D7_0610400 PE=3 SV=1	ARTKQTARKSTAGKAPRKQLASKAARKSAPISAGIKKPHRYRPGTVALRE	K4me3K37me1
				Histone H3 OS=Plasmodium falciparum (isolate 3D7) OX=36329 GN=PF3D7_0610400 PE=3 SV=1	ARTKQTARKSTAGKAPRKQLASKAARKSAPISAGIKKPHRYRPGTVALRE	K27me1										Histone H3 OS=Plasmodium falciparum (isolate 3D7) OX=36329 GN=PF3D7_0610400 PE=3 SV=1	ARTKQTARKSTAGKAPRKQLASKAARKSAPISAGIKKPHRYRPGTVALRE	K14acK37me1		Histone H3 OS=Plasmodium falciparum (isolate 3D7) OX=36329 GN=PF3D7_0610400 PE=3 SV=1	ARTKQTARKSTAGKAPRKQLASKAARKSAPISAGIKKPHRYRPGTVALRE	K9me3K36me1K37me1
				Histone H3 OS=Plasmodium falciparum (isolate 3D7) OX=36329 GN=PF3D7_0610400 PE=3 SV=1	ARTKQTARKSTGGKAPRKQLASKAARKSAPVSTGIKKPHRYRPGTVALRE	K23me1										Histone H3 OS=Plasmodium falciparum (isolate 3D7) OX=36329 GN=PF3D7_0610400 PE=3 SV=1	ARTKQTARKSTAGKAPRKQLASKAARKSAPISAGIKKPHRYRPGTVALRE	K14acK36me1		Histone H3 OS=Plasmodium falciparum (isolate 3D7) OX=36329 GN=PF3D7_0610400 PE=3 SV=1	ARTKQTARKSTAGKAPRKQLASKAARKSAPISAGIKKPHRYRPGTVALRE	K4me3K36me1K37me1
				Histone H3 OS=Plasmodium falciparum (isolate 3D7) OX=36329 GN=PF3D7_0610400 PE=3 SV=1	ARTKQTARKSTAGKAPRKQLASKAARKSAPISAGIKKPHRYRPGTVALRE	K18me1R40me1										Histone H3 OS=Plasmodium falciparum (isolate 3D7) OX=36329 GN=PF3D7_0610400 PE=3 SV=1	ARTKQTARKSTGGKAPRKQLASKAARKSAPVSTGIKKPHRYRPGTVALRE	K4me3K37me1		Histone H3 OS=Plasmodium falciparum (isolate 3D7) OX=36329 GN=PF3D7_0610400 PE=3 SV=1	ARTKQTARKSTAGKAPRKQLASKAARKSAPISAGIKKPHRYRPGTVALRE	K14acR17me1K37me1
				Histone H3 OS=Plasmodium falciparum (isolate 3D7) OX=36329 GN=PF3D7_0610400 PE=3 SV=1	ARTKQTARKSTGGKAPRKQLASKAARKSAPVSTGIKKPHRYRPGTVALRE	K18me1										Histone H3 OS=Plasmodium falciparum (isolate 3D7) OX=36329 GN=PF3D7_0610400 PE=3 SV=1	ARTKQTARKSTGGKAPRKQLASKAARKSAPVSTGIKKPHRYRPGTVALRE	K9me3K14me1		Histone H3 OS=Plasmodium falciparum (isolate 3D7) OX=36329 GN=PF3D7_0610400 PE=3 SV=1	ARTKQTARKSTAGKAPRKQLASKAARKSAPISAGIKKPHRYRPGTVALRE	K14acK18me1R40me1
				Histone H3 OS=Plasmodium falciparum (isolate 3D7) OX=36329 GN=PF3D7_0610400 PE=3 SV=1	ARTKQTARKSTAGKAPRKQLASKAARKSAPISAGIKKPHRYRPGTVALRE	K18acK23me1R26me1										Histone H3 OS=Plasmodium falciparum (isolate 3D7) OX=36329 GN=PF3D7_0610400 PE=3 SV=1	ARTKQTARKSTGGKAPRKQLASKAARKSAPVSTGIKKPHRYRPGTVALRE	K9me3R17me1		Histone H3 OS=Plasmodium falciparum (isolate 3D7) OX=36329 GN=PF3D7_0610400 PE=3 SV=1	ARTKQTARKSTAGKAPRKQLASKAARKSAPISAGIKKPHRYRPGTVALRE	K9acR17me1K37me1
				Histone H3 OS=Plasmodium falciparum (isolate 3D7) OX=36329 GN=PF3D7_0610400 PE=3 SV=1	ARTKQTARKSTAGKAPRKQLASKAARKSAPISAGIKKPHRYRPGTVALRE	K18acK23me1K27me1										Histone H3 OS=Plasmodium falciparum (isolate 3D7) OX=36329 GN=PF3D7_0610400 PE=3 SV=1	ARTKQTARKSTAGKAPRKQLASKAARKSAPISAGIKKPHRYRPGTVALRE	K4me3K36me1K37me1		Histone H3 OS=Plasmodium falciparum (isolate 3D7) OX=36329 GN=PF3D7_0610400 PE=3 SV=1	ARTKQTARKSTAGKAPRKQLASKAARKSAPISAGIKKPHRYRPGTVALRE	K14acK23me1R40me1
				Histone H3 OS=Plasmodium falciparum (isolate 3D7) OX=36329 GN=PF3D7_0610400 PE=3 SV=1	ARTKQTARKSTAGKAPRKQLASKAARKSAPISAGIKKPHRYRPGTVALRE	K18acK23ac										Histone H3 OS=Plasmodium falciparum (isolate 3D7) OX=36329 GN=PF3D7_0610400 PE=3 SV=1	ARTKQTARKSTAGKAPRKQLASKAARKSAPISAGIKKPHRYRPGTVALRE	K9me3K36me1K37me1		Histone H3 OS=Plasmodium falciparum (isolate 3D7) OX=36329 GN=PF3D7_0610400 PE=3 SV=1	ARTKQTARKSTAGKAPRKQLASKAARKSAPISAGIKKPHRYRPGTVALRE	K4me3K18me1R40me1
				Histone H3 OS=Plasmodium falciparum (isolate 3D7) OX=36329 GN=PF3D7_0610400 PE=3 SV=1	ARTKQTARKSTAGKAPRKQLASKAARKSAPISAGIKKPHRYRPGTVALRE	K14me3K37me1										Histone H3 OS=Plasmodium falciparum (isolate 3D7) OX=36329 GN=PF3D7_0610400 PE=3 SV=1	ARTKQTARKSTAGKAPRKQLASKAARKSAPISAGIKKPHRYRPGTVALRE	K14acR17me1K37me1		Histone H3 OS=Plasmodium falciparum (isolate 3D7) OX=36329 GN=PF3D7_0610400 PE=3 SV=1	ARTKQTARKSTAGKAPRKQLASKAARKSAPISAGIKKPHRYRPGTVALRE	K4me3R26me1R40me1
				Histone H3 OS=Plasmodium falciparum (isolate 3D7) OX=36329 GN=PF3D7_0610400 PE=3 SV=1	ARTKQTARKSTGGKAPRKQLASKAARKSAPVSTGIKKPHRYRPGTVALRE	K14me3K37me1										Histone H3 OS=Plasmodium falciparum (isolate 3D7) OX=36329 GN=PF3D7_0610400 PE=3 SV=1	ARTKQTARKSTAGKAPRKQLASKAARKSAPISAGIKKPHRYRPGTVALRE	K14acR17me1K36me1		Histone H3 OS=Plasmodium falciparum (isolate 3D7) OX=36329 GN=PF3D7_0610400 PE=3 SV=1	ARTKQTARKSTAGKAPRKQLASKAARKSAPISAGIKKPHRYRPGTVALRE	K4me1R8me1R17me1K18me2K37me1
				Histone H3 OS=Plasmodium falciparum (isolate 3D7) OX=36329 GN=PF3D7_0610400 PE=3 SV=1	ARTKQTARKSTAGKAPRKQLASKAARKSAPISAGIKKPHRYRPGTVALRE	K14me2R17me1K37me1										Histone H3 OS=Plasmodium falciparum (isolate 3D7) OX=36329 GN=PF3D7_0610400 PE=3 SV=1	ARTKQTARKSTAGKAPRKQLASKAARKSAPISAGIKKPHRYRPGTVALRE	K14acR26me1K36me1		Histone H3 OS=Plasmodium falciparum (isolate 3D7) OX=36329 GN=PF3D7_0610400 PE=3 SV=1	ARTKQTARKSTAGKAPRKQLASKAARKSAPISAGIKKPHRYRPGTVALRE	K4me1R17me2K18me2K37me1
				Histone H3 OS=Plasmodium falciparum (isolate 3D7) OX=36329 GN=PF3D7_0610400 PE=3 SV=1	ARTKQTARKSTAGKAPRKQLASKAARKSAPISAGIKKPHRYRPGTVALRE	K14me2K37me1										Histone H3 OS=Plasmodium falciparum (isolate 3D7) OX=36329 GN=PF3D7_0610400 PE=3 SV=1	ARTKQTARKSTAGKAPRKQLASKAARKSAPISAGIKKPHRYRPGTVALRE	K14acR26me1K37me1		Histone H3 OS=Plasmodium falciparum (isolate 3D7) OX=36329 GN=PF3D7_0610400 PE=3 SV=1	ARTKQTARKSTAGKAPRKQLASKAARKSAPISAGIKKPHRYRPGTVALRE	K4me3K23acK37me1
				Histone H3 OS=Plasmodium falciparum (isolate 3D7) OX=36329 GN=PF3D7_0610400 PE=3 SV=1	ARTKQTARKSTAGKAPRKQLASKAARKSAPISAGIKKPHRYRPGTVALRE	K14me2K36me1										Histone H3 OS=Plasmodium falciparum (isolate 3D7) OX=36329 GN=PF3D7_0610400 PE=3 SV=1	ARTKQTARKSTAGKAPRKQLASKAARKSAPISAGIKKPHRYRPGTVALRE	K14acR17me1K27me1		Histone H3 OS=Plasmodium falciparum (isolate 3D7) OX=36329 GN=PF3D7_0610400 PE=3 SV=1	ARTKQTARKSTAGKAPRKQLASKAARKSAPISAGIKKPHRYRPGTVALRE	K4me3K9acK37me1
				Histone H3 OS=Plasmodium falciparum (isolate 3D7) OX=36329 GN=PF3D7_0610400 PE=3 SV=1	ARTKQTARKSTAGKAPRKQLASKAARKSAPISAGIKKPHRYRPGTVALRE	K14me2K18me1R40me1										Histone H3 OS=Plasmodium falciparum (isolate 3D7) OX=36329 GN=PF3D7_0610400 PE=3 SV=1	ARTKQTARKSTAGKAPRKQLASKAARKSAPISAGIKKPHRYRPGTVALRE	K9me1K14acR40me1		Histone H3 OS=Plasmodium falciparum (isolate 3D7) OX=36329 GN=PF3D7_0610400 PE=3 SV=1	ARTKQTARKSTAGKAPRKQLASKAARKSAPISAGIKKPHRYRPGTVALRE	K9me3K14acK37me1
				Histone H3 OS=Plasmodium falciparum (isolate 3D7) OX=36329 GN=PF3D7_0610400 PE=3 SV=1	ARTKQTARKSTAGKAPRKQLASKAARKSAPISAGIKKPHRYRPGTVALRE	K14me2K18acK37me1										Histone H3 OS=Plasmodium falciparum (isolate 3D7) OX=36329 GN=PF3D7_0610400 PE=3 SV=1	ARTKQTARKSTAGKAPRKQLASKAARKSAPISAGIKKPHRYRPGTVALRE	K14acK18me1R40me1		Histone H3 OS=Plasmodium falciparum (isolate 3D7) OX=36329 GN=PF3D7_0610400 PE=3 SV=1	ARTKQTARKSTAGKAPRKQLASKAARKSAPISAGIKKPHRYRPGTVALRE	K4me3K14acK36me1K37me1
				Histone H3 OS=Plasmodium falciparum (isolate 3D7) OX=36329 GN=PF3D7_0610400 PE=3 SV=1	ARTKQTARKSTAGKAPRKQLASKAARKSAPISAGIKKPHRYRPGTVALRE	K14me1R40me1										Histone H3 OS=Plasmodium falciparum (isolate 3D7) OX=36329 GN=PF3D7_0610400 PE=3 SV=1	ARTKQTARKSTAGKAPRKQLASKAARKSAPISAGIKKPHRYRPGTVALRE	K4me1K9acK37me1		Histone H3 OS=Plasmodium falciparum (isolate 3D7) OX=36329 GN=PF3D7_0610400 PE=3 SV=1	ARTKQTARKSTAGKAPRKQLASKAARKSAPISAGIKKPHRYRPGTVALRE	K4me3K9acK36me1K37me1
				Histone H3 OS=Plasmodium falciparum (isolate 3D7) OX=36329 GN=PF3D7_0610400 PE=3 SV=1	ARTKQTARKSTAGKAPRKQLASKAARKSAPISAGIKKPHRYRPGTVALRE	K14me1K18me2R40me1										Histone H3 OS=Plasmodium falciparum (isolate 3D7) OX=36329 GN=PF3D7_0610400 PE=3 SV=1	ARTKQTARKSTAGKAPRKQLASKAARKSAPISAGIKKPHRYRPGTVALRE	K4me1K14acR40me1		Histone H3 OS=Plasmodium falciparum (isolate 3D7) OX=36329 GN=PF3D7_0610400 PE=3 SV=1	MARTKQTARKSTAGKAPRKQLASKAARKSAPISAGIKKPHRYRPGTVALRE	K38me1
				Histone H3 OS=Plasmodium falciparum (isolate 3D7) OX=36329 GN=PF3D7_0610400 PE=3 SV=1	ARTKQTARKSTAGKAPRKQLASKAARKSAPISAGIKKPHRYRPGTVALRE	K14acR17me2K37me1										Histone H3 OS=Plasmodium falciparum (isolate 3D7) OX=36329 GN=PF3D7_0610400 PE=3 SV=1	ARTKQTARKSTAGKAPRKQLASKAARKSAPISAGIKKPHRYRPGTVALRE	K4me1K14acK37me1
				Histone H3 OS=Plasmodium falciparum (isolate 3D7) OX=36329 GN=PF3D7_0610400 PE=3 SV=1	ARTKQTARKSTAGKAPRKQLASKAARKSAPISAGIKKPHRYRPGTVALRE	K14acR17me1R26me1										Histone H3 OS=Plasmodium falciparum (isolate 3D7) OX=36329 GN=PF3D7_0610400 PE=3 SV=1	ARTKQTARKSTGGKAPRKQLASKAARKSAPVSTGIKKPHRYRPGTVALRE	K9me1K14acR40me1
				Histone H3 OS=Plasmodium falciparum (isolate 3D7) OX=36329 GN=PF3D7_0610400 PE=3 SV=1	ARTKQTARKSTAGKAPRKQLASKAARKSAPISAGIKKPHRYRPGTVALRE	K14acR17me1K37me1										Histone H3 OS=Plasmodium falciparum (isolate 3D7) OX=36329 GN=PF3D7_0610400 PE=3 SV=1	ARTKQTARKSTAGKAPRKQLASKAARKSAPISAGIKKPHRYRPGTVALRE	K14acK36me1K37me1
				Histone H3 OS=Plasmodium falciparum (isolate 3D7) OX=36329 GN=PF3D7_0610400 PE=3 SV=1	ARTKQTARKSTAGKAPRKQLASKAARKSAPISAGIKKPHRYRPGTVALRE	K14acR17me1K36me1										Histone H3 OS=Plasmodium falciparum (isolate 3D7) OX=36329 GN=PF3D7_0610400 PE=3 SV=1	ARTKQTARKSTGGKAPRKQLASKAARKSAPVSTGIKKPHRYRPGTVALRE	K4me3K14me1R40me1
				Histone H3 OS=Plasmodium falciparum (isolate 3D7) OX=36329 GN=PF3D7_0610400 PE=3 SV=1	ARTKQTARKSTAGKAPRKQLASKAARKSAPISAGIKKPHRYRPGTVALRE	K14acK18me1R40me1										Histone H3 OS=Plasmodium falciparum (isolate 3D7) OX=36329 GN=PF3D7_0610400 PE=3 SV=1	ARTKQTARKSTGGKAPRKQLASKAARKSAPVSTGIKKPHRYRPGTVALRE	R8me1K9me2R17me1K37me1
				Histone H3 OS=Plasmodium falciparum (isolate 3D7) OX=36329 GN=PF3D7_0610400 PE=3 SV=1	ARTKQTARKSTAGKAPRKQLASKAARKSAPISAGIKKPHRYRPGTVALRE	K14acK18me1R26me1										Histone H3 OS=Plasmodium falciparum (isolate 3D7) OX=36329 GN=PF3D7_0610400 PE=3 SV=1	ARTKQTARKSTAGKAPRKQLASKAARKSAPISAGIKKPHRYRPGTVALRE	K14acK23me1R40me1
				Histone H3 OS=Plasmodium falciparum (isolate 3D7) OX=36329 GN=PF3D7_0610400 PE=3 SV=1	ARTKQTARKSTAGKAPRKQLASKAARKSAPISAGIKKPHRYRPGTVALRE	K14acK18acK36me2										Histone H3 OS=Plasmodium falciparum (isolate 3D7) OX=36329 GN=PF3D7_0610400 PE=3 SV=1	ARTKQTARKSTGGKAPRKQLASKAARKSAPVSTGIKKPHRYRPGTVALRE	K4me3K18me1R40me1
																Histone H3 OS=Plasmodium falciparum (isolate 3D7) OX=36329 GN=PF3D7_0610400 PE=3 SV=1	ARTKQTARKSTGGKAPRKQLASKAARKSAPVSTGIKKPHRYRPGTVALRE	K4me2R8me1R17me1K37me1
																Histone H3 OS=Plasmodium falciparum (isolate 3D7) OX=36329 GN=PF3D7_0610400 PE=3 SV=1	ARTKQTARKSTGGKAPRKQLASKAARKSAPVSTGIKKPHRYRPGTVALRE	K4me3R17me1K23me1
																Histone H3 OS=Plasmodium falciparum (isolate 3D7) OX=36329 GN=PF3D7_0610400 PE=3 SV=1	ARTKQTARKSTGGKAPRKQLASKAARKSAPVSTGIKKPHRYRPGTVALRE	K4me3K18me1K23me1
																Histone H3 OS=Plasmodium falciparum (isolate 3D7) OX=36329 GN=PF3D7_0610400 PE=3 SV=1	ARTKQTARKSTGGKAPRKQLASKAARKSAPVSTGIKKPHRYRPGTVALRE	K4me3K36me1K37me1
																Histone H3 OS=Plasmodium falciparum (isolate 3D7) OX=36329 GN=PF3D7_0610400 PE=3 SV=1	ARTKQTARKSTGGKAPRKQLASKAARKSAPVSTGIKKPHRYRPGTVALRE	K4me3K23me1R40me1
																Histone H3 OS=Plasmodium falciparum (isolate 3D7) OX=36329 GN=PF3D7_0610400 PE=3 SV=1	ARTKQTARKSTAGKAPRKQLASKAARKSAPISAGIKKPHRYRPGTVALRE	K4me3K18me1R40me1
																Histone H3 OS=Plasmodium falciparum (isolate 3D7) OX=36329 GN=PF3D7_0610400 PE=3 SV=1	ARTKQTARKSTAGKAPRKQLASKAARKSAPISAGIKKPHRYRPGTVALRE	K4me3R26me1R40me1
																Histone H3 OS=Plasmodium falciparum (isolate 3D7) OX=36329 GN=PF3D7_0610400 PE=3 SV=1	ARTKQTARKSTAGKAPRKQLASKAARKSAPISAGIKKPHRYRPGTVALRE	K4me3K18me1R49me1
																Histone H3 OS=Plasmodium falciparum (isolate 3D7) OX=36329 GN=PF3D7_0610400 PE=3 SV=1	ARTKQTARKSTAGKAPRKQLASKAARKSAPISAGIKKPHRYRPGTVALRE	K4me3K23me1R49me1
																Histone H3 OS=Plasmodium falciparum (isolate 3D7) OX=36329 GN=PF3D7_0610400 PE=3 SV=1	ARTKQTARKSTAGKAPRKQLASKAARKSAPISAGIKKPHRYRPGTVALRE	K4me2R8me1R17me1K37me1
																Histone H3 OS=Plasmodium falciparum (isolate 3D7) OX=36329 GN=PF3D7_0610400 PE=3 SV=1	ARTKQTARKSTAGKAPRKQLASKAARKSAPISAGIKKPHRYRPGTVALRE	K4me2K9me1R17me1K37me1
																Histone H3 OS=Plasmodium falciparum (isolate 3D7) OX=36329 GN=PF3D7_0610400 PE=3 SV=1	ARTKQTARKSTAGKAPRKQLASKAARKSAPISAGIKKPHRYRPGTVALRE	K9me2R17me2K37me1
																Histone H3 OS=Plasmodium falciparum (isolate 3D7) OX=36329 GN=PF3D7_0610400 PE=3 SV=1	ARTKQTARKSTAGKAPRKQLASKAARKSAPISAGIKKPHRYRPGTVALRE	K14me2R17me2K37me1
																Histone H3 OS=Plasmodium falciparum (isolate 3D7) OX=36329 GN=PF3D7_0610400 PE=3 SV=1	ARTKQTARKSTGGKAPRKQLASKAARKSAPVSTGIKKPHRYRPGTVALRE	K4me1K18me3R40me1
																Histone H3 OS=Plasmodium falciparum (isolate 3D7) OX=36329 GN=PF3D7_0610400 PE=3 SV=1	ARTKQTARKSTAGKAPRKQLASKAARKSAPISAGIKKPHRYRPGTVALRE	K4me1R17me1K18me2K37me1
																Histone H3 OS=Plasmodium falciparum (isolate 3D7) OX=36329 GN=PF3D7_0610400 PE=3 SV=1	ARTKQTARKSTAGKAPRKQLASKAARKSAPISAGIKKPHRYRPGTVALRE	K4me1R8me2R17me1K37me1
																Histone H3 OS=Plasmodium falciparum (isolate 3D7) OX=36329 GN=PF3D7_0610400 PE=3 SV=1	ARTKQTARKSTGGKAPRKQLASKAARKSAPVSTGIKKPHRYRPGTVALRE	K4me1R8me1K9me1R17me1K37me1
																Histone H3 OS=Plasmodium falciparum (isolate 3D7) OX=36329 GN=PF3D7_0610400 PE=3 SV=1	ARTKQTARKSTGGKAPRKQLASKAARKSAPVSTGIKKPHRYRPGTVALRE	K9me1K14acK18me1
																Histone H3 OS=Plasmodium falciparum (isolate 3D7) OX=36329 GN=PF3D7_0610400 PE=3 SV=1	ARTKQTARKSTAGKAPRKQLASKAARKSAPISAGIKKPHRYRPGTVALRE	K4me3K23me1R40me1
																Histone H3 OS=Plasmodium falciparum (isolate 3D7) OX=36329 GN=PF3D7_0610400 PE=3 SV=1	ARTKQTARKSTAGKAPRKQLASKAARKSAPISAGIKKPHRYRPGTVALRE	K4me3K9me1R40me1
																Histone H3 OS=Plasmodium falciparum (isolate 3D7) OX=36329 GN=PF3D7_0610400 PE=3 SV=1	ARTKQTARKSTAGKAPRKQLASKAARKSAPISAGIKKPHRYRPGTVALRE	K14acK23me1K27me1
																Histone H3 OS=Plasmodium falciparum (isolate 3D7) OX=36329 GN=PF3D7_0610400 PE=3 SV=1	ARTKQTARKSTGGKAPRKQLASKAARKSAPVSTGIKKPHRYRPGTVALRE	R17me2K18ac
																Histone H3 OS=Plasmodium falciparum (isolate 3D7) OX=36329 GN=PF3D7_0610400 PE=3 SV=1	ARTKQTARKSTGGKAPRKQLASKAARKSAPVSTGIKKPHRYRPGTVALRE	K4me1R8me1K14me2K37me1
																Histone H3 OS=Plasmodium falciparum (isolate 3D7) OX=36329 GN=PF3D7_0610400 PE=3 SV=1	ARTKQTARKSTGGKAPRKQLASKAARKSAPVSTGIKKPHRYRPGTVALRE	K4me1R8me1R17me2K37me1
																Histone H3 OS=Plasmodium falciparum (isolate 3D7) OX=36329 GN=PF3D7_0610400 PE=3 SV=1	ARTKQTARKSTAGKAPRKQLASKAARKSAPISAGIKKPHRYRPGTVALRE	K9acK14ac
																Histone H3 OS=Plasmodium falciparum (isolate 3D7) OX=36329 GN=PF3D7_0610400 PE=3 SV=1	ARTKQTARKSTAGKAPRKQLASKAARKSAPISAGIKKPHRYRPGTVALRE	K14acK18ac
																Histone H3 OS=Plasmodium falciparum (isolate 3D7) OX=36329 GN=PF3D7_0610400 PE=3 SV=1	ARTKQTARKSTAGKAPRKQLASKAARKSAPISAGIKKPHRYRPGTVALRE	K14acR17me2K37me1
																Histone H3 OS=Plasmodium falciparum (isolate 3D7) OX=36329 GN=PF3D7_0610400 PE=3 SV=1	ARTKQTARKSTAGKAPRKQLASKAARKSAPISAGIKKPHRYRPGTVALRE	K9me2K14acK37me1
																Histone H3 OS=Plasmodium falciparum (isolate 3D7) OX=36329 GN=PF3D7_0610400 PE=3 SV=1	ARTKQTARKSTGGKAPRKQLASKAARKSAPVSTGIKKPHRYRPGTVALRE	K4me3R17me2K37me1
																Histone H3 OS=Plasmodium falciparum (isolate 3D7) OX=36329 GN=PF3D7_0610400 PE=3 SV=1	ARTKQTARKSTGGKAPRKQLASKAARKSAPVSTGIKKPHRYRPGTVALRE	K4me3R17me2R42me1
																Histone H3 OS=Plasmodium falciparum (isolate 3D7) OX=36329 GN=PF3D7_0610400 PE=3 SV=1	ARTKQTARKSTAGKAPRKQLASKAARKSAPISAGIKKPHRYRPGTVALRE	K4me3K18me2K37me1
																Histone H3 OS=Plasmodium falciparum (isolate 3D7) OX=36329 GN=PF3D7_0610400 PE=3 SV=1	ARTKQTARKSTAGKAPRKQLASKAARKSAPISAGIKKPHRYRPGTVALRE	K4me3R17me2K37me1
																Histone H3 OS=Plasmodium falciparum (isolate 3D7) OX=36329 GN=PF3D7_0610400 PE=3 SV=1	ARTKQTARKSTAGKAPRKQLASKAARKSAPISAGIKKPHRYRPGTVALRE	K4me2K18me3K37me1
																Histone H3 OS=Plasmodium falciparum (isolate 3D7) OX=36329 GN=PF3D7_0610400 PE=3 SV=1	ARTKQTARKSTAGKAPRKQLASKAARKSAPISAGIKKPHRYRPGTVALRE	K4me1R8me1R17me1K18me2K37me1
																Histone H3 OS=Plasmodium falciparum (isolate 3D7) OX=36329 GN=PF3D7_0610400 PE=3 SV=1	ARTKQTARKSTGGKAPRKQLASKAARKSAPVSTGIKKPHRYRPGTVALRE	K9me3K14me1K18me1R40me1
																Histone H3 OS=Plasmodium falciparum (isolate 3D7) OX=36329 GN=PF3D7_0610400 PE=3 SV=1	ARTKQTARKSTGGKAPRKQLASKAARKSAPVSTGIKKPHRYRPGTVALRE	K4me3K14me1K18me1R40me1
																Histone H3 OS=Plasmodium falciparum (isolate 3D7) OX=36329 GN=PF3D7_0610400 PE=3 SV=1	ARTKQTARKSTGGKAPRKQLASKAARKSAPVSTGIKKPHRYRPGTVALRE	K14acK18ac
																Histone H3 OS=Plasmodium falciparum (isolate 3D7) OX=36329 GN=PF3D7_0610400 PE=3 SV=1	ARTKQTARKSTGGKAPRKQLASKAARKSAPVSTGIKKPHRYRPGTVALRE	K9acK14ac
																Histone H3 OS=Plasmodium falciparum (isolate 3D7) OX=36329 GN=PF3D7_0610400 PE=3 SV=1	ARTKQTARKSTAGKAPRKQLASKAARKSAPISAGIKKPHRYRPGTVALRE	K4me2K14acR40me1
																Histone H3 OS=Plasmodium falciparum (isolate 3D7) OX=36329 GN=PF3D7_0610400 PE=3 SV=1	ARTKQTARKSTAGKAPRKQLASKAARKSAPISAGIKKPHRYRPGTVALRE	K4me2K14acK37me1
																Histone H3 OS=Plasmodium falciparum (isolate 3D7) OX=36329 GN=PF3D7_0610400 PE=3 SV=1	ARTKQTARKSTAGKAPRKQLASKAARKSAPISAGIKKPHRYRPGTVALRE	K4me3K18me1K23me1R40me1
																Histone H3 OS=Plasmodium falciparum (isolate 3D7) OX=36329 GN=PF3D7_0610400 PE=3 SV=1	ARTKQTARKSTAGKAPRKQLASKAARKSAPISAGIKKPHRYRPGTVALRE	K4me3K18me2R40me1
																Histone H3 OS=Plasmodium falciparum (isolate 3D7) OX=36329 GN=PF3D7_0610400 PE=3 SV=1	ARTKQTARKSTAGKAPRKQLASKAARKSAPISAGIKKPHRYRPGTVALRE	K4me1K9me1R17me1K18me2K37me1
																Histone H3 OS=Plasmodium falciparum (isolate 3D7) OX=36329 GN=PF3D7_0610400 PE=3 SV=1	ARTKQTARKSTAGKAPRKQLASKAARKSAPISAGIKKPHRYRPGTVALRE	K4me3R17me2R40me1
																Histone H3 OS=Plasmodium falciparum (isolate 3D7) OX=36329 GN=PF3D7_0610400 PE=3 SV=1	ARTKQTARKSTGGKAPRKQLASKAARKSAPVSTGIKKPHRYRPGTVALRE	K4me3K18me2K37me1
																Histone H3 OS=Plasmodium falciparum (isolate 3D7) OX=36329 GN=PF3D7_0610400 PE=3 SV=1	ARTKQTARKSTGGKAPRKQLASKAARKSAPVSTGIKKPHRYRPGTVALRE	K14acR17me1K18ac
																Histone H3 OS=Plasmodium falciparum (isolate 3D7) OX=36329 GN=PF3D7_0610400 PE=3 SV=1	ARTKQTARKSTAGKAPRKQLASKAARKSAPISAGIKKPHRYRPGTVALRE	K14acK18acK37me1
																Histone H3 OS=Plasmodium falciparum (isolate 3D7) OX=36329 GN=PF3D7_0610400 PE=3 SV=1	ARTKQTARKSTAGKAPRKQLASKAARKSAPISAGIKKPHRYRPGTVALRE	K9acK14acK37me1
																Histone H3 OS=Plasmodium falciparum (isolate 3D7) OX=36329 GN=PF3D7_0610400 PE=3 SV=1	ARTKQTARKSTAGKAPRKQLASKAARKSAPISAGIKKPHRYRPGTVALRE	K9acK14acK36me1
																Histone H3 OS=Plasmodium falciparum (isolate 3D7) OX=36329 GN=PF3D7_0610400 PE=3 SV=1	ARTKQTARKSTAGKAPRKQLASKAARKSAPISAGIKKPHRYRPGTVALRE	K14acK18acK36me1
																Histone H3 OS=Plasmodium falciparum (isolate 3D7) OX=36329 GN=PF3D7_0610400 PE=3 SV=1	ARTKQTARKSTAGKAPRKQLASKAARKSAPISAGIKKPHRYRPGTVALRE	K4me3K14acK37me1
																Histone H3 OS=Plasmodium falciparum (isolate 3D7) OX=36329 GN=PF3D7_0610400 PE=3 SV=1	ARTKQTARKSTAGKAPRKQLASKAARKSAPISAGIKKPHRYRPGTVALRE	K4me3K9acK37me1
																Histone H3 OS=Plasmodium falciparum (isolate 3D7) OX=36329 GN=PF3D7_0610400 PE=3 SV=1	ARTKQTARKSTAGKAPRKQLASKAARKSAPISAGIKKPHRYRPGTVALRE	K4me3K14acR40me1
																Histone H3 OS=Plasmodium falciparum (isolate 3D7) OX=36329 GN=PF3D7_0610400 PE=3 SV=1	ARTKQTARKSTAGKAPRKQLASKAARKSAPISAGIKKPHRYRPGTVALRE	K4me3K9acR40me1
																Histone H3 OS=Plasmodium falciparum (isolate 3D7) OX=36329 GN=PF3D7_0610400 PE=3 SV=1	ARTKQTARKSTAGKAPRKQLASKAARKSAPISAGIKKPHRYRPGTVALRE	K4me3K18acK37me1
																Histone H3 OS=Plasmodium falciparum (isolate 3D7) OX=36329 GN=PF3D7_0610400 PE=3 SV=1	ARTKQTARKSTAGKAPRKQLASKAARKSAPISAGIKKPHRYRPGTVALRE	K4me3K18acK36me1
																Histone H3 OS=Plasmodium falciparum (isolate 3D7) OX=36329 GN=PF3D7_0610400 PE=3 SV=1	ARTKQTARKSTAGKAPRKQLASKAARKSAPISAGIKKPHRYRPGTVALRE	K14acR17me2R26me1R40me1
																Histone H3 OS=Plasmodium falciparum (isolate 3D7) OX=36329 GN=PF3D7_0610400 PE=3 SV=1	ARTKQTARKSTAGKAPRKQLASKAARKSAPISAGIKKPHRYRPGTVALRE	K14acR17me1K18me1R26me1R40me1
																Histone H3 OS=Plasmodium falciparum (isolate 3D7) OX=36329 GN=PF3D7_0610400 PE=3 SV=1	ARTKQTARKSTAGKAPRKQLASKAARKSAPISAGIKKPHRYRPGTVALRE	K4me3K23acK37me1
																Histone H3 OS=Plasmodium falciparum (isolate 3D7) OX=36329 GN=PF3D7_0610400 PE=3 SV=1	ARTKQTARKSTAGKAPRKQLASKAARKSAPISAGIKKPHRYRPGTVALRE	K4me3K18acR40me1
																Histone H3 OS=Plasmodium falciparum (isolate 3D7) OX=36329 GN=PF3D7_0610400 PE=3 SV=1	ARTKQTARKSTAGKAPRKQLASKAARKSAPISAGIKKPHRYRPGTVALRE	K4me1K14me2K18acK37me1
																Histone H3 OS=Plasmodium falciparum (isolate 3D7) OX=36329 GN=PF3D7_0610400 PE=3 SV=1	ARTKQTARKSTAGKAPRKQLASKAARKSAPISAGIKKPHRYRPGTVALRE	K14acK18me3K37me1
																Histone H3 OS=Plasmodium falciparum (isolate 3D7) OX=36329 GN=PF3D7_0610400 PE=3 SV=1	ARTKQTARKSTAGKAPRKQLASKAARKSAPISAGIKKPHRYRPGTVALRE	K9me2K18me3K36me1K37me1
																Histone H3 OS=Plasmodium falciparum (isolate 3D7) OX=36329 GN=PF3D7_0610400 PE=3 SV=1	ARTKQTARKSTGGKAPRKQLASKAARKSAPVSTGIKKPHRYRPGTVALRE	K4me3K14me1K18me1K23me1R40me1
																Histone H3 OS=Plasmodium falciparum (isolate 3D7) OX=36329 GN=PF3D7_0610400 PE=3 SV=1	ARTKQTARKSTGGKAPRKQLASKAARKSAPVSTGIKKPHRYRPGTVALRE	K9me3K14me3R40me1
																Histone H3 OS=Plasmodium falciparum (isolate 3D7) OX=36329 GN=PF3D7_0610400 PE=3 SV=1	ARTKQTARKSTAGKAPRKQLASKAARKSAPISAGIKKPHRYRPGTVALRE	K4me3R17me2K36me1K37me1
																Histone H3 OS=Plasmodium falciparum (isolate 3D7) OX=36329 GN=PF3D7_0610400 PE=3 SV=1	ARTKQTARKSTAGKAPRKQLASKAARKSAPISAGIKKPHRYRPGTVALRE	R8me2K18me3K36me1K37me1
																Histone H3 OS=Plasmodium falciparum (isolate 3D7) OX=36329 GN=PF3D7_0610400 PE=3 SV=1	ARTKQTARKSTAGKAPRKQLASKAARKSAPISAGIKKPHRYRPGTVALRE	K4me3R17me1K18me1R26me1R40me1
																Histone H3 OS=Plasmodium falciparum (isolate 3D7) OX=36329 GN=PF3D7_0610400 PE=3 SV=1	ARTKQTARKSTAGKAPRKQLASKAARKSAPISAGIKKPHRYRPGTVALRE	K4me2K14me1R17me1K18me1R26me1R40me1
																Histone H3 OS=Plasmodium falciparum (isolate 3D7) OX=36329 GN=PF3D7_0610400 PE=3 SV=1	ARTKQTARKSTAGKAPRKQLASKAARKSAPISAGIKKPHRYRPGTVALRE	K14acK18acR40me1
																Histone H3 OS=Plasmodium falciparum (isolate 3D7) OX=36329 GN=PF3D7_0610400 PE=3 SV=1	ARTKQTARKSTAGKAPRKQLASKAARKSAPISAGIKKPHRYRPGTVALRE	K4me3K36me3K37me1
																Histone H3 OS=Plasmodium falciparum (isolate 3D7) OX=36329 GN=PF3D7_0610400 PE=3 SV=1	ARTKQTARKSTAGKAPRKQLASKAARKSAPISAGIKKPHRYRPGTVALRE	R8me2R17me2K36me3R40me1
																Histone H3 OS=Plasmodium falciparum (isolate 3D7) OX=36329 GN=PF3D7_0610400 PE=3 SV=1	ARTKQTARKSTAGKAPRKQLASKAARKSAPISAGIKKPHRYRPGTVALRE	K4me3K18acK36me1K37me1
																Histone H3 OS=Plasmodium falciparum (isolate 3D7) OX=36329 GN=PF3D7_0610400 PE=3 SV=1	ARTKQTARKSTAGKAPRKQLASKAARKSAPISAGIKKPHRYRPGTVALRE	K4me3K14acK36me1K37me1
																Histone H3 OS=Plasmodium falciparum (isolate 3D7) OX=36329 GN=PF3D7_0610400 PE=3 SV=1	ARTKQTARKSTGGKAPRKQLASKAARKSAPVSTGIKKPHRYRPGTVALRE	K4me3K18acK36me1K37me1
																Histone H3 OS=Plasmodium falciparum (isolate 3D7) OX=36329 GN=PF3D7_0610400 PE=3 SV=1	ARTKQTARKSTGGKAPRKQLASKAARKSAPVSTGIKKPHRYRPGTVALRE	K4me3K14acK36me1K37me1
																Histone H3 OS=Plasmodium falciparum (isolate 3D7) OX=36329 GN=PF3D7_0610400 PE=3 SV=1	ARTKQTARKSTAGKAPRKQLASKAARKSAPISAGIKKPHRYRPGTVALRE	K4me1K14acK18acK37me1
																Histone H3 OS=Plasmodium falciparum (isolate 3D7) OX=36329 GN=PF3D7_0610400 PE=3 SV=1	ARTKQTARKSTAGKAPRKQLASKAARKSAPISAGIKKPHRYRPGTVALRE	K9me1K14acK18acR40me1
																Histone H3 OS=Plasmodium falciparum (isolate 3D7) OX=36329 GN=PF3D7_0610400 PE=3 SV=1	ARTKQTARKSTAGKAPRKQLASKAARKSAPISAGIKKPHRYRPGTVALRE	K14acR17me1K18acK37me1
																Histone H3 OS=Plasmodium falciparum (isolate 3D7) OX=36329 GN=PF3D7_0610400 PE=3 SV=1	ARTKQTARKSTAGKAPRKQLASKAARKSAPISAGIKKPHRYRPGTVALRE	K4me3K14acR26me1R40me1
																Histone H3 OS=Plasmodium falciparum (isolate 3D7) OX=36329 GN=PF3D7_0610400 PE=3 SV=1	ARTKQTARKSTAGKAPRKQLASKAARKSAPISAGIKKPHRYRPGTVALRE	K4me3K18acR26me1R40me1
																Histone H3 OS=Plasmodium falciparum (isolate 3D7) OX=36329 GN=PF3D7_0610400 PE=3 SV=1	ARTKQTARKSTAGKAPRKQLASKAARKSAPISAGIKKPHRYRPGTVALRE	K4me3K9acK36me1K37me1
																Histone H3 OS=Plasmodium falciparum (isolate 3D7) OX=36329 GN=PF3D7_0610400 PE=3 SV=1	ARTKQTARKSTAGKAPRKQLASKAARKSAPISAGIKKPHRYRPGTVALRE	K4me1K14acK18me3K37me1
																Histone H3 OS=Plasmodium falciparum (isolate 3D7) OX=36329 GN=PF3D7_0610400 PE=3 SV=1	ARTKQTARKSTGGKAPRKQLASKAARKSAPVSTGIKKPHRYRPGTVALRE	K4me1K14acK18me3K37me1
																Histone H3 OS=Plasmodium falciparum (isolate 3D7) OX=36329 GN=PF3D7_0610400 PE=3 SV=1	ARTKQTARKSTAGKAPRKQLASKAARKSAPISAGIKKPHRYRPGTVALRE	K4me1R8me2R17me2K18me2K37me1
																Histone H3 OS=Plasmodium falciparum (isolate 3D7) OX=36329 GN=PF3D7_0610400 PE=3 SV=1	ARTKQTARKSTAGKAPRKQLASKAARKSAPISAGIKKPHRYRPGTVALRE	K4me3K9acR26me1R40me1
																Histone H3 OS=Plasmodium falciparum (isolate 3D7) OX=36329 GN=PF3D7_0610400 PE=3 SV=1	ARTKQTARKSTAGKAPRKQLASKAARKSAPISAGIKKPHRYRPGTVALRE	K4me2R8me1K18me3K36me1K37me1
																Histone H3 OS=Plasmodium falciparum (isolate 3D7) OX=36329 GN=PF3D7_0610400 PE=3 SV=1	ARTKQTARKSTAGKAPRKQLASKAARKSAPISAGIKKPHRYRPGTVALRE	K4me2K9me1K18me3K37me2
																Histone H3 OS=Plasmodium falciparum (isolate 3D7) OX=36329 GN=PF3D7_0610400 PE=3 SV=1	ARTKQTARKSTGGKAPRKQLASKAARKSAPVSTGIKKPHRYRPGTVALRE	K4me1R8me2K9acK14me1K37me1
																Histone H3 OS=Plasmodium falciparum (isolate 3D7) OX=36329 GN=PF3D7_0610400 PE=3 SV=1	ARTKQTARKSTAGKAPRKQLASKAARKSAPISAGIKKPHRYRPGTVALRE	R8me2K9acK14acK37me1
																Histone H3 OS=Plasmodium falciparum (isolate 3D7) OX=36329 GN=PF3D7_0610400 PE=3 SV=1	ARTKQTARKSTAGKAPRKQLASKAARKSAPISAGIKKPHRYRPGTVALRE	K4me3K14acR17me1R26me1R40me1
																Histone H3 OS=Plasmodium falciparum (isolate 3D7) OX=36329 GN=PF3D7_0610400 PE=3 SV=1	ARTKQTARKSTAGKAPRKQLASKAARKSAPISAGIKKPHRYRPGTVALRE	K4me3K9acR17me1R26me1R40me1
																Histone H3 OS=Plasmodium falciparum (isolate 3D7) OX=36329 GN=PF3D7_0610400 PE=3 SV=1	ARTKQTARKSTAGKAPRKQLASKAARKSAPISAGIKKPHRYRPGTVALRE	K4me2K9acK14acK27me1
																Histone H3 OS=Plasmodium falciparum (isolate 3D7) OX=36329 GN=PF3D7_0610400 PE=3 SV=1	ARTKQTARKSTAGKAPRKQLASKAARKSAPISAGIKKPHRYRPGTVALRE	K4me2K9acK14acR40me1
																Histone H3 OS=Plasmodium falciparum (isolate 3D7) OX=36329 GN=PF3D7_0610400 PE=3 SV=1	ARTKQTARKSTAGKAPRKQLASKAARKSAPISAGIKKPHRYRPGTVALRE	R8me2K9acK14acR40me1
																Histone H3 OS=Plasmodium falciparum (isolate 3D7) OX=36329 GN=PF3D7_0610400 PE=3 SV=1	ARTKQTARKSTGGKAPRKQLASKAARKSAPVSTGIKKPHRYRPGTVALRE	K4me1R8me2K14acR17me2K37me1
																Histone H3 OS=Plasmodium falciparum (isolate 3D7) OX=36329 GN=PF3D7_0610400 PE=3 SV=1	ARTKQTARKSTGGKAPRKQLASKAARKSAPVSTGIKKPHRYRPGTVALRE	K4me2K9acK18me3K37me1
																Histone H3 OS=Plasmodium falciparum (isolate 3D7) OX=36329 GN=PF3D7_0610400 PE=3 SV=1	ARTKQTARKSTGGKAPRKQLASKAARKSAPVSTGIKKPHRYRPGTVALRE	K4me2K9acK14me2K18me1K37me1
																Histone H3 OS=Plasmodium falciparum (isolate 3D7) OX=36329 GN=PF3D7_0610400 PE=3 SV=1	ARTKQTARKSTAGKAPRKQLASKAARKSAPISAGIKKPHRYRPGTVALRE	K4me3K14acK18acK37me1
																Histone H3 OS=Plasmodium falciparum (isolate 3D7) OX=36329 GN=PF3D7_0610400 PE=3 SV=1	ARTKQTARKSTAGKAPRKQLASKAARKSAPISAGIKKPHRYRPGTVALRE	K4me3K14acK18acR42me1
																Histone H3 OS=Plasmodium falciparum (isolate 3D7) OX=36329 GN=PF3D7_0610400 PE=3 SV=1	ARTKQTARKSTAGKAPRKQLASKAARKSAPISAGIKKPHRYRPGTVALRE	K4me3K9acK14acK37me1
																Histone H3 OS=Plasmodium falciparum (isolate 3D7) OX=36329 GN=PF3D7_0610400 PE=3 SV=1	ARTKQTARKSTAGKAPRKQLASKAARKSAPISAGIKKPHRYRPGTVALRE	K4me3K9acK14acR42me1
																Histone H3 OS=Plasmodium falciparum (isolate 3D7) OX=36329 GN=PF3D7_0610400 PE=3 SV=1	ARTKQTARKSTAGKAPRKQLASKAARKSAPISAGIKKPHRYRPGTVALRE	K4me3K9acK14acK36me1K37me1
																Histone H3 OS=Plasmodium falciparum (isolate 3D7) OX=36329 GN=PF3D7_0610400 PE=3 SV=1	ARTKQTARKSTAGKAPRKQLASKAARKSAPISAGIKKPHRYRPGTVALRE	K4me3K14acK18acK36me1K37me1
																Histone H3 OS=Plasmodium falciparum (isolate 3D7) OX=36329 GN=PF3D7_0610400 PE=3 SV=1	ARTKQTARKSTAGKAPRKQLASKAARKSAPISAGIKKPHRYRPGTVALRE	K4me1R8me1K9me1K14acR17me1K18acK37me1

## Sheet: Trophozoites_n=1
Header	--------------------------------------------------------
Search title	20190616_MC_HVG_06_Node:4
Timestamp	2019-06-17T18:27:22Z
User	Discoverer_lab
Email
Report URI	http://desktop-pfa19rm/mascot/cgi/master_results.pl?file=../data/20190617/F003671.dat
Peak list data path	File Name: X:\Mariel M and C\Midde-down HVG June 2019\20190616_MC_HVG_06.raw;File Path: ;File Time: 6/17/2019 11:06:50 AM;File Size: 396274454 [Byte]
Peak list format	Mascot generic
Search type	MIS
Mascot version	2.5.0
Database	HVG_plasmodium_histones
Fasta file	HVG_plasmodium_histones_.fasta
Total sequences	7
Total residues	905
Sequences after taxonomy filter	7
Number of queries	1084
Variable modifications	--------------------------------------------------------
Identifier	Name	Delta	Neutral loss(es)
1	Acetyl (K)	42.0106
2	Dimethyl (K)	28.0313
3	Dimethyl (R)	28.0313
4	Methyl (K)	14.0157
5	Methyl (R)	14.0157
6	Trimethyl (K)	42.047
7	Acetyl (Protein N-term)	42.0106
Search Parameters	--------------------------------------------------------
Taxonomy filter	All entries
Enzyme	V8-E
Maximum Missed Cleavages	1
Fixed modifications
Variable modifications	Acetyl (K),Dimethyl (K),Dimethyl (R),Methyl (K),Methyl (R),Trimethyl (K),Acetyl (Protein N-term)
Peptide Mass Tolerance	2.1
Peptide Mass Tolerance Units	Da
Fragment Mass Tolerance	0.01
Fragment Mass Tolerance Units	Da
Mass values	Monoisotopic
Instrument type	ETD-TRAP
Format parameters	--------------------------------------------------------
Significance threshold	0.05
Max. number of hits	0
Use MudPIT protein scoring	1
Ions score cut-off	0
Include same-set proteins	0
Include sub-set proteins	1
Include unassigned	0
Require bold red	0
Use homology threshold	1
Group protein families	1
Show duplicate peptides	1
Protein hits	--------------------------------------------------------
prot_hit_num	prot_family_member	prot_acc	prot_desc	prot_score	prot_mass	prot_matches	prot_matches_sig	prot_sequences	prot_sequences_sig	pep_query	pep_rank	pep_isbold	pep_isunique	pep_exp_mz	pep_exp_mr	pep_exp_z	pep_calc_mr	pep_delta	pep_miss	pep_score	pep_expect	pep_res_before	pep_seq	pep_res_after	pep_var_mod	pep_var_mod_pos	pep_summed_mod_pos	pep_local_mod_pos	pep_scan_title
1	1	C6KSV0_PLAF7	Histone H3 OS=Plasmodium falciparum (isolate 3D7) OX=36329 GN=PF3D7_0610400 PE=3 SV=1	1194	15437	219	70	2	1	138	1	1	1	5395.14	5394.13	1	5394.13	0.0032	0	104.55	5.1e-11	M	ARTKQTARKSTAGKAPRKQLASKAARKSAPISAGIKKPHRYRPGTVALRE	I					20190616_MC_HVG_06.raw~
1	1	C6KSV0_PLAF7	Histone H3 OS=Plasmodium falciparum (isolate 3D7) OX=36329 GN=PF3D7_0610400 PE=3 SV=1	1194	15437	219	70	2	1	139	1	1	1	5395.15	5394.15	1	5394.13	0.0169	0	50.19	1.4e-05	M	ARTKQTARKSTAGKAPRKQLASKAARKSAPISAGIKKPHRYRPGTVALRE	I					20190616_MC_HVG_06.raw~
1	1	C6KSV0_PLAF7	Histone H3 OS=Plasmodium falciparum (isolate 3D7) OX=36329 GN=PF3D7_0610400 PE=3 SV=1	1194	15437	219	70	2	1	142	2	1	1	5396.14	5395.13	1	5394.13	1.0017	0	28.6	0.0014	M	ARTKQTARKSTAGKAPRKQLASKAARKSAPISAGIKKPHRYRPGTVALRE	I					20190616_MC_HVG_06.raw~
1	1	C6KSV0_PLAF7	Histone H3 OS=Plasmodium falciparum (isolate 3D7) OX=36329 GN=PF3D7_0610400 PE=3 SV=1	1194	15437	219	70	2	1	143	1	1	1	5396.14	5395.13	1	5394.13	1.0042	0	39.37	0.00012	M	ARTKQTARKSTAGKAPRKQLASKAARKSAPISAGIKKPHRYRPGTVALRE	I					20190616_MC_HVG_06.raw~
1	1	C6KSV0_PLAF7	Histone H3 OS=Plasmodium falciparum (isolate 3D7) OX=36329 GN=PF3D7_0610400 PE=3 SV=1	1194	15437	219	70	2	1	144	2	1	1	5396.14	5395.14	1	5394.13	1.0066	0	13.8	0.042	M	ARTKQTARKSTAGKAPRKQLASKAARKSAPISAGIKKPHRYRPGTVALRE	I					20190616_MC_HVG_06.raw~
1	1	C6KSV0_PLAF7	Histone H3 OS=Plasmodium falciparum (isolate 3D7) OX=36329 GN=PF3D7_0610400 PE=3 SV=1	1194	15437	219	70	2	1	145	1	1	1	5396.15	5395.14	1	5394.13	1.01	0	78.05	1.6e-08	M	ARTKQTARKSTAGKAPRKQLASKAARKSAPISAGIKKPHRYRPGTVALRE	I					20190616_MC_HVG_06.raw~
1	1	C6KSV0_PLAF7	Histone H3 OS=Plasmodium falciparum (isolate 3D7) OX=36329 GN=PF3D7_0610400 PE=3 SV=1	1194	15437	219	70	2	1	146	2	1	1	5396.15	5395.14	1	5394.13	1.012	0	21.62	0.0069	M	ARTKQTARKSTAGKAPRKQLASKAARKSAPISAGIKKPHRYRPGTVALRE	I					20190616_MC_HVG_06.raw~
1	1	C6KSV0_PLAF7	Histone H3 OS=Plasmodium falciparum (isolate 3D7) OX=36329 GN=PF3D7_0610400 PE=3 SV=1	1194	15437	219	70	2	1	148	1	1	1	5396.15	5395.15	1	5394.13	1.0159	0	48.72	1.3e-05	M	ARTKQTARKSTAGKAPRKQLASKAARKSAPISAGIKKPHRYRPGTVALRE	I					20190616_MC_HVG_06.raw~
1	1	C6KSV0_PLAF7	Histone H3 OS=Plasmodium falciparum (isolate 3D7) OX=36329 GN=PF3D7_0610400 PE=3 SV=1	1194	15437	219	70	2	1	151	1	1	1	5396.17	5395.16	1	5394.13	1.0325	0	5.83	0.26	M	ARTKQTARKSTAGKAPRKQLASKAARKSAPISAGIKKPHRYRPGTVALRE	I					20190616_MC_HVG_06.raw~
1	1	C6KSV0_PLAF7	Histone H3 OS=Plasmodium falciparum (isolate 3D7) OX=36329 GN=PF3D7_0610400 PE=3 SV=1	1194	15437	219	70	2	1	152	2	1	1	5397.14	5396.13	1	5394.13	2.0032	0	5.62	0.27	M	ARTKQTARKSTAGKAPRKQLASKAARKSAPISAGIKKPHRYRPGTVALRE	I					20190616_MC_HVG_06.raw~
1	1	C6KSV0_PLAF7	Histone H3 OS=Plasmodium falciparum (isolate 3D7) OX=36329 GN=PF3D7_0610400 PE=3 SV=1	1194	15437	219	70	2	1	153	2	1	1	5397.15	5396.14	1	5394.13	2.013	0	30.56	0.00088	M	ARTKQTARKSTAGKAPRKQLASKAARKSAPISAGIKKPHRYRPGTVALRE	I					20190616_MC_HVG_06.raw~
1	1	C6KSV0_PLAF7	Histone H3 OS=Plasmodium falciparum (isolate 3D7) OX=36329 GN=PF3D7_0610400 PE=3 SV=1	1194	15437	219	70	2	1	162	1	1	1	5409.15	5408.14	1	5408.15	-0.0032	0	5.28	0.65	M	ARTKQTARKSTAGKAPRKQLASKAARKSAPISAGIKKPHRYRPGTVALRE	I	Methyl (K)	0.00000000000000000400000000000000000000000000000000.0			20190616_MC_HVG_06.raw~
1	1	C6KSV0_PLAF7	Histone H3 OS=Plasmodium falciparum (isolate 3D7) OX=36329 GN=PF3D7_0610400 PE=3 SV=1	1194	15437	219	70	2	1	163	1	1	1	5409.17	5408.16	1	5408.15	0.0129	0	24.3	0.0082	M	ARTKQTARKSTAGKAPRKQLASKAARKSAPISAGIKKPHRYRPGTVALRE	I	Methyl (K)	0.00000000000000000000000000000000000400000000000000.0			20190616_MC_HVG_06.raw~
1	1	C6KSV0_PLAF7	Histone H3 OS=Plasmodium falciparum (isolate 3D7) OX=36329 GN=PF3D7_0610400 PE=3 SV=1	1194	15437	219	70	2	1	167	1	1	1	5410.15	5409.14	1	5408.15	0.9968	0	5.99	0.25	M	ARTKQTARKSTAGKAPRKQLASKAARKSAPISAGIKKPHRYRPGTVALRE	I	Methyl (K)	0.00000000000000000000000000000000000040000000000000.0			20190616_MC_HVG_06.raw~
1	1	C6KSV0_PLAF7	Histone H3 OS=Plasmodium falciparum (isolate 3D7) OX=36329 GN=PF3D7_0610400 PE=3 SV=1	1194	15437	219	70	2	1	168	1	1	1	5410.15	5409.14	1	5408.15	0.9993	0	2.92	0.51	M	ARTKQTARKSTAGKAPRKQLASKAARKSAPISAGIKKPHRYRPGTVALRE	I	Methyl (K)	0.00000000000000000400000000000000000000000000000000.0			20190616_MC_HVG_06.raw~
1	1	C6KSV0_PLAF7	Histone H3 OS=Plasmodium falciparum (isolate 3D7) OX=36329 GN=PF3D7_0610400 PE=3 SV=1	1194	15437	219	70	2	1	170	1	1	1	5410.15	5409.15	1	5408.15	1.0012	0	2.36	0.58	M	ARTKQTARKSTAGKAPRKQLASKAARKSAPISAGIKKPHRYRPGTVALRE	I	Methyl (K)	0.00000000000000000000000000000000000400000000000000.0			20190616_MC_HVG_06.raw~
1	1	C6KSV0_PLAF7	Histone H3 OS=Plasmodium falciparum (isolate 3D7) OX=36329 GN=PF3D7_0610400 PE=3 SV=1	1194	15437	219	70	2	1	171	1	1	1	5410.16	5409.15	1	5408.15	1.0037	0	3.18	0.48	M	ARTKQTARKSTAGKAPRKQLASKAARKSAPISAGIKKPHRYRPGTVALRE	I	Methyl (K)	0.00000000000000000000000000000000000400000000000000.0			20190616_MC_HVG_06.raw~
1	1	C6KSV0_PLAF7	Histone H3 OS=Plasmodium falciparum (isolate 3D7) OX=36329 GN=PF3D7_0610400 PE=3 SV=1	1194	15437	219	70	2	1	173	1	1	1	5410.17	5409.16	1	5408.15	1.0144	0	36.08	0.00025	M	ARTKQTARKSTAGKAPRKQLASKAARKSAPISAGIKKPHRYRPGTVALRE	I	Methyl (K)	0.00000000000000000000000000000000000400000000000000.0			20190616_MC_HVG_06.raw~
1	1	C6KSV0_PLAF7	Histone H3 OS=Plasmodium falciparum (isolate 3D7) OX=36329 GN=PF3D7_0610400 PE=3 SV=1	1194	15437	219	70	2	1	215	1	1	1	5422.13	5421.12	1	5422.16	-1.0403	0	29.92	0.0031	M	ARTKQTARKSTAGKAPRKQLASKAARKSAPISAGIKKPHRYRPGTVALRE	I	Methyl (K); Methyl (R)	0.00000000000000005000000000000000000400000000000000.0			20190616_MC_HVG_06.raw~
1	1	C6KSV0_PLAF7	Histone H3 OS=Plasmodium falciparum (isolate 3D7) OX=36329 GN=PF3D7_0610400 PE=3 SV=1	1194	15437	219	70	2	1	219	1	1	1	5423.16	5422.15	1	5422.16	-0.0115	0	3.43	1.5	M	ARTKQTARKSTAGKAPRKQLASKAARKSAPISAGIKKPHRYRPGTVALRE	I	Methyl (K); Methyl (R)	0.00000000000000000400000005000000000000000000000000.0			20190616_MC_HVG_06.raw~
1	1	C6KSV0_PLAF7	Histone H3 OS=Plasmodium falciparum (isolate 3D7) OX=36329 GN=PF3D7_0610400 PE=3 SV=1	1194	15437	219	70	2	1	220	1	1	1	5423.17	5422.16	1	5422.16	0.0002	0	21.15	0.025	M	ARTKQTARKSTAGKAPRKQLASKAARKSAPISAGIKKPHRYRPGTVALRE	I	Methyl (K); Methyl (R)	0.00000000400000000000000005000000000000000000000000.0			20190616_MC_HVG_06.raw~
1	1	C6KSV0_PLAF7	Histone H3 OS=Plasmodium falciparum (isolate 3D7) OX=36329 GN=PF3D7_0610400 PE=3 SV=1	1194	15437	219	70	2	1	221	1	1	1	5423.18	5422.17	1	5422.16	0.009	0	25.06	0.01	M	ARTKQTARKSTAGKAPRKQLASKAARKSAPISAGIKKPHRYRPGTVALRE	I	Methyl (K); Methyl (R)	0.00000000000000005000000000000000000040000000000000.0			20190616_MC_HVG_06.raw~
1	1	C6KSV0_PLAF7	Histone H3 OS=Plasmodium falciparum (isolate 3D7) OX=36329 GN=PF3D7_0610400 PE=3 SV=1	1194	15437	219	70	2	1	222	1	1	1	5423.19	5422.18	1	5422.16	0.0197	0	35.08	0.00099	M	ARTKQTARKSTAGKAPRKQLASKAARKSAPISAGIKKPHRYRPGTVALRE	I	Methyl (K); Methyl (R)	0.00000000000000005000000000000000000400000000000000.0			20190616_MC_HVG_06.raw~
1	1	C6KSV0_PLAF7	Histone H3 OS=Plasmodium falciparum (isolate 3D7) OX=36329 GN=PF3D7_0610400 PE=3 SV=1	1194	15437	219	70	2	1	223	1	1	1	5423.21	5422.2	1	5422.16	0.0427	0	0.15	3.1	M	ARTKQTARKSTAGKAPRKQLASKAARKSAPISAGIKKPHRYRPGTVALRE	I	2 Methyl (R)	0.00000000000000000000000000000000000000000500000050.0			20190616_MC_HVG_06.raw~
1	1	C6KSV0_PLAF7	Histone H3 OS=Plasmodium falciparum (isolate 3D7) OX=36329 GN=PF3D7_0610400 PE=3 SV=1	1194	15437	219	70	2	1	224	1	1	1	5423.26	5422.25	1	5422.16	0.0901	0	17.64	0.055	M	ARTKQTARKSTAGKAPRKQLASKAARKSAPISAGIKKPHRYRPGTVALRE	I	Methyl (K); Methyl (R)	0.00000000000000005000000000000000000040000000000000.0			20190616_MC_HVG_06.raw~
1	1	C6KSV0_PLAF7	Histone H3 OS=Plasmodium falciparum (isolate 3D7) OX=36329 GN=PF3D7_0610400 PE=3 SV=1	1194	15437	219	70	2	1	227	1	1	1	5424.16	5423.15	1	5422.16	0.9924	0	4.56	0.35	M	ARTKQTARKSTAGKAPRKQLASKAARKSAPISAGIKKPHRYRPGTVALRE	I	Dimethyl (K)	0.00000000000000000000000000000000000200000000000000.0			20190616_MC_HVG_06.raw~
1	1	C6KSV0_PLAF7	Histone H3 OS=Plasmodium falciparum (isolate 3D7) OX=36329 GN=PF3D7_0610400 PE=3 SV=1	1194	15437	219	70	2	1	228	10	1	1	5424.16	5423.16	1	5422.16	0.9944	0	2.63	0.55	M	ARTKQTARKSTAGKAPRKQLASKAARKSAPISAGIKKPHRYRPGTVALRE	I	Methyl (K); Methyl (R)	0.00000000000000000400000005000000000000000000000000.0			20190616_MC_HVG_06.raw~
1	1	C6KSV0_PLAF7	Histone H3 OS=Plasmodium falciparum (isolate 3D7) OX=36329 GN=PF3D7_0610400 PE=3 SV=1	1194	15437	219	70	2	1	229	2	1	1	5424.17	5423.16	1	5422.16	1.0002	0	1.67	0.68	M	ARTKQTARKSTAGKAPRKQLASKAARKSAPISAGIKKPHRYRPGTVALRE	I	Methyl (K); Methyl (R)	0.00000000000000000400000005000000000000000000000000.0			20190616_MC_HVG_06.raw~
1	1	C6KSV0_PLAF7	Histone H3 OS=Plasmodium falciparum (isolate 3D7) OX=36329 GN=PF3D7_0610400 PE=3 SV=1	1194	15437	219	70	2	1	230	1	1	1	5424.17	5423.16	1	5422.16	1.0007	0	10.68	0.086	M	ARTKQTARKSTAGKAPRKQLASKAARKSAPISAGIKKPHRYRPGTVALRE	I	Methyl (K); Methyl (R)	0.00000000000000005000000000000000000400000000000000.0			20190616_MC_HVG_06.raw~
1	1	C6KSV0_PLAF7	Histone H3 OS=Plasmodium falciparum (isolate 3D7) OX=36329 GN=PF3D7_0610400 PE=3 SV=1	1194	15437	219	70	2	1	245	1	1	1	5435.11	5434.11	1	5436.18	-2.0711	0	57.29	7.8e-06	M	ARTKQTARKSTAGKAPRKQLASKAARKSAPISAGIKKPHRYRPGTVALRE	I	Dimethyl (K); Methyl (K)	0.00000000000002000000000000000000000040000000000000.0			20190616_MC_HVG_06.raw~
1	1	C6KSV0_PLAF7	Histone H3 OS=Plasmodium falciparum (isolate 3D7) OX=36329 GN=PF3D7_0610400 PE=3 SV=1	1194	15437	219	70	2	1	247	1	1	1	5436.23	5435.22	1	5436.18	-0.9549	0	18.08	0.061	M	ARTKQTARKSTAGKAPRKQLASKAARKSAPISAGIKKPHRYRPGTVALRE	I	Dimethyl (K); Methyl (K)	0.00000000200000000000000000000000000040000000000000.0			20190616_MC_HVG_06.raw~
1	1	C6KSV0_PLAF7	Histone H3 OS=Plasmodium falciparum (isolate 3D7) OX=36329 GN=PF3D7_0610400 PE=3 SV=1	1194	15437	219	70	2	1	248	1	1	1	5437.18	5436.17	1	5436.18	-0.0047	0	26.97	0.009	M	ARTKQTARKSTAGKAPRKQLASKAARKSAPISAGIKKPHRYRPGTVALRE	I	Dimethyl (R); Methyl (K)	0.00000000000000003000000000000000000040000000000000.0			20190616_MC_HVG_06.raw~
1	1	C6KSV0_PLAF7	Histone H3 OS=Plasmodium falciparum (isolate 3D7) OX=36329 GN=PF3D7_0610400 PE=3 SV=1	1194	15437	219	70	2	1	249	1	1	1	5437.18	5436.17	1	5436.18	-0.0032	0	46.18	0.00011	M	ARTKQTARKSTAGKAPRKQLASKAARKSAPISAGIKKPHRYRPGTVALRE	I	Dimethyl (R); Methyl (K)	0.00000000000000003000000000000000000040000000000000.0			20190616_MC_HVG_06.raw~
1	1	C6KSV0_PLAF7	Histone H3 OS=Plasmodium falciparum (isolate 3D7) OX=36329 GN=PF3D7_0610400 PE=3 SV=1	1194	15437	219	70	2	1	250	1	1	1	5437.18	5436.18	1	5436.18	-0.0018	0	25.97	0.011	M	ARTKQTARKSTAGKAPRKQLASKAARKSAPISAGIKKPHRYRPGTVALRE	I	Dimethyl (R); Methyl (K)	0.00000000000000003000000000000000000040000000000000.0			20190616_MC_HVG_06.raw~
1	1	C6KSV0_PLAF7	Histone H3 OS=Plasmodium falciparum (isolate 3D7) OX=36329 GN=PF3D7_0610400 PE=3 SV=1	1194	15437	219	70	2	1	253	1	1	1	5437.19	5436.18	1	5436.18	0.0017	0	49.06	5.6e-05	M	ARTKQTARKSTAGKAPRKQLASKAARKSAPISAGIKKPHRYRPGTVALRE	I	Dimethyl (K); Methyl (K)	0.00000000200000000000000000000000000040000000000000.0			20190616_MC_HVG_06.raw~
1	1	C6KSV0_PLAF7	Histone H3 OS=Plasmodium falciparum (isolate 3D7) OX=36329 GN=PF3D7_0610400 PE=3 SV=1	1194	15437	219	70	2	1	254	1	1	1	5437.19	5436.18	1	5436.18	0.0036	0	41.71	0.0003	M	ARTKQTARKSTAGKAPRKQLASKAARKSAPISAGIKKPHRYRPGTVALRE	I	Dimethyl (R); Methyl (K)	0.00000000000000003000000000000000000040000000000000.0			20190616_MC_HVG_06.raw~
1	1	C6KSV0_PLAF7	Histone H3 OS=Plasmodium falciparum (isolate 3D7) OX=36329 GN=PF3D7_0610400 PE=3 SV=1	1194	15437	219	70	2	1	256	1	1	1	5438.16	5437.15	1	5436.18	0.9768	0	24.92	0.0035	M	ARTKQTARKSTAGKAPRKQLASKAARKSAPISAGIKKPHRYRPGTVALRE	I	Dimethyl (K); Methyl (K)	0.00000000200000000000000000000000000400000000000000.0			20190616_MC_HVG_06.raw~
1	1	C6KSV0_PLAF7	Histone H3 OS=Plasmodium falciparum (isolate 3D7) OX=36329 GN=PF3D7_0610400 PE=3 SV=1	1194	15437	219	70	2	1	257	1	1	1	5438.18	5437.18	1	5436.18	0.9982	0	29.39	0.0013	M	ARTKQTARKSTAGKAPRKQLASKAARKSAPISAGIKKPHRYRPGTVALRE	I	2 Methyl (K); Methyl (R)	0.00000000400004000000000000000000000000000500000000.0			20190616_MC_HVG_06.raw~
1	1	C6KSV0_PLAF7	Histone H3 OS=Plasmodium falciparum (isolate 3D7) OX=36329 GN=PF3D7_0610400 PE=3 SV=1	1194	15437	219	70	2	1	258	1	1	1	5438.18	5437.18	1	5436.18	0.9987	0	15.68	0.03	M	ARTKQTARKSTAGKAPRKQLASKAARKSAPISAGIKKPHRYRPGTVALRE	I	Dimethyl (K); Methyl (K)	0.00000000200000000000000000000000000040000000000000.0			20190616_MC_HVG_06.raw~
1	1	C6KSV0_PLAF7	Histone H3 OS=Plasmodium falciparum (isolate 3D7) OX=36329 GN=PF3D7_0610400 PE=3 SV=1	1194	15437	219	70	2	1	264	1	1	1	5439.2	5438.19	1	5436.14	2.0527	0	6.17	0.27	M	ARTKQTARKSTAGKAPRKQLASKAARKSAPISAGIKKPHRYRPGTVALRE	I	Acetyl (K)	0.00000000000000000000000000000000000010000000000000.0			20190616_MC_HVG_06.raw~
1	1	C6KSV0_PLAF7	Histone H3 OS=Plasmodium falciparum (isolate 3D7) OX=36329 GN=PF3D7_0610400 PE=3 SV=1	1194	15437	219	70	2	1	266	1	1	1	5439.21	5438.2	1	5436.18	2.0236	0	5.44	0.31	M	ARTKQTARKSTAGKAPRKQLASKAARKSAPISAGIKKPHRYRPGTVALRE	I	Dimethyl (R); Methyl (R)	0.00000000000000000000000000000000000000000300000050.0			20190616_MC_HVG_06.raw~
1	1	C6KSV0_PLAF7	Histone H3 OS=Plasmodium falciparum (isolate 3D7) OX=36329 GN=PF3D7_0610400 PE=3 SV=1	1194	15437	219	70	2	1	267	1	1	1	5439.21	5438.2	1	5436.18	2.0275	0	7.54	0.19	M	ARTKQTARKSTAGKAPRKQLASKAARKSAPISAGIKKPHRYRPGTVALRE	I	Dimethyl (R); Methyl (R)	0.00000000000000000000000000000000000000000300000050.0			20190616_MC_HVG_06.raw~
1	1	C6KSV0_PLAF7	Histone H3 OS=Plasmodium falciparum (isolate 3D7) OX=36329 GN=PF3D7_0610400 PE=3 SV=1	1194	15437	219	70	2	1	284	1	1	1	5451.18	5450.17	1	5450.19	-0.0199	0	11.29	0.46	M	ARTKQTARKSTAGKAPRKQLASKAARKSAPISAGIKKPHRYRPGTVALRE	I	Dimethyl (R); Methyl (K); Methyl (R)	0.00000000000000000000000000000000000400030000000050.0			20190616_MC_HVG_06.raw~
1	1	C6KSV0_PLAF7	Histone H3 OS=Plasmodium falciparum (isolate 3D7) OX=36329 GN=PF3D7_0610400 PE=3 SV=1	1194	15437	219	70	2	1	285	1	1	1	5451.18	5450.17	1	5450.19	-0.0179	0	22.84	0.032	M	ARTKQTARKSTAGKAPRKQLASKAARKSAPISAGIKKPHRYRPGTVALRE	I	Dimethyl (K); Methyl (K); Methyl (R)	0.00000000400000000200000000000000000000050000000000.0			20190616_MC_HVG_06.raw~
1	1	C6KSV0_PLAF7	Histone H3 OS=Plasmodium falciparum (isolate 3D7) OX=36329 GN=PF3D7_0610400 PE=3 SV=1	1194	15437	219	70	2	1	286	1	1	1	5451.19	5450.18	1	5450.19	-0.0145	0	9.99	0.45	M	ARTKQTARKSTAGKAPRKQLASKAARKSAPISAGIKKPHRYRPGTVALRE	I	Methyl (K); Trimethyl (K)	0.00000000600000000000000000000000000040000000000000.0			20190616_MC_HVG_06.raw~
1	1	C6KSV0_PLAF7	Histone H3 OS=Plasmodium falciparum (isolate 3D7) OX=36329 GN=PF3D7_0610400 PE=3 SV=1	1194	15437	219	70	2	1	287	9	1	1	5451.19	5450.18	1	5450.19	-0.0145	0	23.72	0.026	M	ARTKQTARKSTAGKAPRKQLASKAARKSAPISAGIKKPHRYRPGTVALRE	I	Methyl (K); Trimethyl (K)	0.00000000600000000000000000000000000040000000000000.0			20190616_MC_HVG_06.raw~
1	1	C6KSV0_PLAF7	Histone H3 OS=Plasmodium falciparum (isolate 3D7) OX=36329 GN=PF3D7_0610400 PE=3 SV=1	1194	15437	219	70	2	1	288	1	1	1	5451.19	5450.18	1	5450.19	-0.0086	0	25.12	0.019	M	ARTKQTARKSTAGKAPRKQLASKAARKSAPISAGIKKPHRYRPGTVALRE	I	Dimethyl (R); Methyl (K); Methyl (R)	0.00000000000000003400000000000000000000000000000050.0			20190616_MC_HVG_06.raw~
1	1	C6KSV0_PLAF7	Histone H3 OS=Plasmodium falciparum (isolate 3D7) OX=36329 GN=PF3D7_0610400 PE=3 SV=1	1194	15437	219	70	2	1	289	1	1	1	5451.19	5450.18	1	5450.19	-0.0086	0	48.04	9.7e-05	M	ARTKQTARKSTAGKAPRKQLASKAARKSAPISAGIKKPHRYRPGTVALRE	I	Methyl (K); Trimethyl (K)	0.00060000000000000000000000000000000040000000000000.0			20190616_MC_HVG_06.raw~
1	1	C6KSV0_PLAF7	Histone H3 OS=Plasmodium falciparum (isolate 3D7) OX=36329 GN=PF3D7_0610400 PE=3 SV=1	1194	15437	219	70	2	1	290	1	1	1	5451.19	5450.19	1	5450.19	-0.0072	0	48.08	9.6e-05	M	ARTKQTARKSTAGKAPRKQLASKAARKSAPISAGIKKPHRYRPGTVALRE	I	Dimethyl (R); Methyl (K); Methyl (R)	0.00000000000000003400000000000000000000050000000000.0			20190616_MC_HVG_06.raw~
1	1	C6KSV0_PLAF7	Histone H3 OS=Plasmodium falciparum (isolate 3D7) OX=36329 GN=PF3D7_0610400 PE=3 SV=1	1194	15437	219	70	2	1	292	1	1	1	5451.19	5450.19	1	5450.19	-0.0057	0	13.9	0.25	M	ARTKQTARKSTAGKAPRKQLASKAARKSAPISAGIKKPHRYRPGTVALRE	I	Dimethyl (R); Methyl (K); Methyl (R)	0.00040000000000003000000000000000000000050000000000.0			20190616_MC_HVG_06.raw~
1	1	C6KSV0_PLAF7	Histone H3 OS=Plasmodium falciparum (isolate 3D7) OX=36329 GN=PF3D7_0610400 PE=3 SV=1	1194	15437	219	70	2	1	293	1	1	1	5451.2	5450.19	1	5450.19	-0.0028	0	15.48	0.17	M	ARTKQTARKSTAGKAPRKQLASKAARKSAPISAGIKKPHRYRPGTVALRE	I	Dimethyl (R); Methyl (K); Methyl (R)	0.00000000000000003400000000000000000000000500000000.0			20190616_MC_HVG_06.raw~
1	1	C6KSV0_PLAF7	Histone H3 OS=Plasmodium falciparum (isolate 3D7) OX=36329 GN=PF3D7_0610400 PE=3 SV=1	1194	15437	219	70	2	1	294	1	1	1	5451.2	5450.19	1	5450.19	-0.0003	0	46.76	0.00013	M	ARTKQTARKSTAGKAPRKQLASKAARKSAPISAGIKKPHRYRPGTVALRE	I	Methyl (K); Trimethyl (K)	0.00000000600000000000000000000000000040000000000000.0			20190616_MC_HVG_06.raw~
1	1	C6KSV0_PLAF7	Histone H3 OS=Plasmodium falciparum (isolate 3D7) OX=36329 GN=PF3D7_0610400 PE=3 SV=1	1194	15437	219	70	2	1	295	1	1	1	5451.2	5450.19	1	5450.19	0.0002	0	37.18	0.0012	M	ARTKQTARKSTAGKAPRKQLASKAARKSAPISAGIKKPHRYRPGTVALRE	I	Methyl (R); Trimethyl (K)	0.00000000600000000000000000000000000000000000000050.0			20190616_MC_HVG_06.raw~
1	1	C6KSV0_PLAF7	Histone H3 OS=Plasmodium falciparum (isolate 3D7) OX=36329 GN=PF3D7_0610400 PE=3 SV=1	1194	15437	219	70	2	1	296	1	1	1	5451.2	5450.2	1	5450.19	0.0026	0	37.31	0.0011	M	ARTKQTARKSTAGKAPRKQLASKAARKSAPISAGIKKPHRYRPGTVALRE	I	Methyl (K); Trimethyl (K)	0.00060000000000000000000000000000000040000000000000.0			20190616_MC_HVG_06.raw~
1	1	C6KSV0_PLAF7	Histone H3 OS=Plasmodium falciparum (isolate 3D7) OX=36329 GN=PF3D7_0610400 PE=3 SV=1	1194	15437	219	70	2	1	297	1	1	1	5451.2	5450.2	1	5450.19	0.0026	0	34.75	0.0021	M	ARTKQTARKSTAGKAPRKQLASKAARKSAPISAGIKKPHRYRPGTVALRE	I	Methyl (R); Trimethyl (K)	0.00060000000000000000000000000000000000050000000000.0			20190616_MC_HVG_06.raw~
1	1	C6KSV0_PLAF7	Histone H3 OS=Plasmodium falciparum (isolate 3D7) OX=36329 GN=PF3D7_0610400 PE=3 SV=1	1194	15437	219	70	2	1	298	1	1	1	5451.21	5450.2	1	5450.19	0.0114	0	49.78	6.5e-05	M	ARTKQTARKSTAGKAPRKQLASKAARKSAPISAGIKKPHRYRPGTVALRE	I	Methyl (R); Trimethyl (K)	0.00000000600000000000000000000000000000000000000050.0			20190616_MC_HVG_06.raw~
1	1	C6KSV0_PLAF7	Histone H3 OS=Plasmodium falciparum (isolate 3D7) OX=36329 GN=PF3D7_0610400 PE=3 SV=1	1194	15437	219	70	2	1	299	5	1	1	5451.21	5450.2	1	5450.19	0.0119	0	7.73	1	M	ARTKQTARKSTAGKAPRKQLASKAARKSAPISAGIKKPHRYRPGTVALRE	I	Methyl (K); Trimethyl (K)	0.00000000600000000000000000000000000040000000000000.0			20190616_MC_HVG_06.raw~
1	1	C6KSV0_PLAF7	Histone H3 OS=Plasmodium falciparum (isolate 3D7) OX=36329 GN=PF3D7_0610400 PE=3 SV=1	1194	15437	219	70	2	1	300	1	1	1	5451.21	5450.21	1	5450.19	0.0138	0	27.65	0.011	M	ARTKQTARKSTAGKAPRKQLASKAARKSAPISAGIKKPHRYRPGTVALRE	I	Dimethyl (R); Methyl (K); Methyl (R)	0.00000000000000003400000000000000000000050000000000.0			20190616_MC_HVG_06.raw~
1	1	C6KSV0_PLAF7	Histone H3 OS=Plasmodium falciparum (isolate 3D7) OX=36329 GN=PF3D7_0610400 PE=3 SV=1	1194	15437	219	70	2	1	302	1	1	1	5452.18	5451.18	1	5450.19	0.9841	0	6.24	0.48	M	ARTKQTARKSTAGKAPRKQLASKAARKSAPISAGIKKPHRYRPGTVALRE	I	Dimethyl (R); Methyl (K); Methyl (R)	0.00000000000000000000000000000000000400030000000050.0			20190616_MC_HVG_06.raw~
1	1	C6KSV0_PLAF7	Histone H3 OS=Plasmodium falciparum (isolate 3D7) OX=36329 GN=PF3D7_0610400 PE=3 SV=1	1194	15437	219	70	2	1	304	1	1	1	5452.19	5451.18	1	5450.19	0.9914	0	40.98	0.00016	M	ARTKQTARKSTAGKAPRKQLASKAARKSAPISAGIKKPHRYRPGTVALRE	I	Methyl (K); Trimethyl (K)	0.00000000000000000600000000000000000040000000000000.0			20190616_MC_HVG_06.raw~
1	1	C6KSV0_PLAF7	Histone H3 OS=Plasmodium falciparum (isolate 3D7) OX=36329 GN=PF3D7_0610400 PE=3 SV=1	1194	15437	219	70	2	1	305	1	1	1	5452.19	5451.19	1	5450.19	0.9943	0	53.21	9.6e-06	M	ARTKQTARKSTAGKAPRKQLASKAARKSAPISAGIKKPHRYRPGTVALRE	I	Methyl (R); Trimethyl (K)	0.00000000000006000000000000000000000000050000000000.0			20190616_MC_HVG_06.raw~
1	1	C6KSV0_PLAF7	Histone H3 OS=Plasmodium falciparum (isolate 3D7) OX=36329 GN=PF3D7_0610400 PE=3 SV=1	1194	15437	219	70	2	1	306	9	1	1	5452.19	5451.19	1	5450.19	0.9948	0	6.76	0.42	M	ARTKQTARKSTAGKAPRKQLASKAARKSAPISAGIKKPHRYRPGTVALRE	I	Methyl (R); Trimethyl (K)	0.00000000600000000000000000000000000000050000000000.0			20190616_MC_HVG_06.raw~
1	1	C6KSV0_PLAF7	Histone H3 OS=Plasmodium falciparum (isolate 3D7) OX=36329 GN=PF3D7_0610400 PE=3 SV=1	1194	15437	219	70	2	1	307	1	1	1	5452.2	5451.19	1	5450.19	0.9967	0	31.67	0.0014	M	ARTKQTARKSTAGKAPRKQLASKAARKSAPISAGIKKPHRYRPGTVALRE	I	Methyl (K); Trimethyl (K)	0.00000000000000000600000000000000000040000000000000.0			20190616_MC_HVG_06.raw~
1	1	C6KSV0_PLAF7	Histone H3 OS=Plasmodium falciparum (isolate 3D7) OX=36329 GN=PF3D7_0610400 PE=3 SV=1	1194	15437	219	70	2	1	308	1	1	1	5452.2	5451.19	1	5450.19	1.0011	0	33.55	0.00088	M	ARTKQTARKSTAGKAPRKQLASKAARKSAPISAGIKKPHRYRPGTVALRE	I	Methyl (K); Trimethyl (K)	0.00000000600000000000000000000000000040000000000000.0			20190616_MC_HVG_06.raw~
1	1	C6KSV0_PLAF7	Histone H3 OS=Plasmodium falciparum (isolate 3D7) OX=36329 GN=PF3D7_0610400 PE=3 SV=1	1194	15437	219	70	2	1	309	1	1	1	5452.2	5451.19	1	5450.19	1.0016	0	54.24	7.5e-06	M	ARTKQTARKSTAGKAPRKQLASKAARKSAPISAGIKKPHRYRPGTVALRE	I	Dimethyl (R); Methyl (K); Methyl (R)	0.00000000000004003000000000000000000000050000000000.0			20190616_MC_HVG_06.raw~
1	1	C6KSV0_PLAF7	Histone H3 OS=Plasmodium falciparum (isolate 3D7) OX=36329 GN=PF3D7_0610400 PE=3 SV=1	1194	15437	219	70	2	1	310	1	1	1	5452.2	5451.2	1	5450.19	1.0031	0	40.25	0.00019	M	ARTKQTARKSTAGKAPRKQLASKAARKSAPISAGIKKPHRYRPGTVALRE	I	Dimethyl (K); Methyl (K); Methyl (R)	0.00000000000002005000000000000000000040000000000000.0			20190616_MC_HVG_06.raw~
1	1	C6KSV0_PLAF7	Histone H3 OS=Plasmodium falciparum (isolate 3D7) OX=36329 GN=PF3D7_0610400 PE=3 SV=1	1194	15437	219	70	2	1	311	1	1	1	5452.2	5451.2	1	5450.19	1.0036	0	21.2	0.015	M	ARTKQTARKSTAGKAPRKQLASKAARKSAPISAGIKKPHRYRPGTVALRE	I	Dimethyl (K); Methyl (K); Methyl (R)	0.00000000400000000200000000000000000000000500000000.0			20190616_MC_HVG_06.raw~
1	1	C6KSV0_PLAF7	Histone H3 OS=Plasmodium falciparum (isolate 3D7) OX=36329 GN=PF3D7_0610400 PE=3 SV=1	1194	15437	219	70	2	1	314	1	1	1	5452.21	5451.2	1	5450.19	1.0114	0	2.71	1.1	M	ARTKQTARKSTAGKAPRKQLASKAARKSAPISAGIKKPHRYRPGTVALRE	I	Dimethyl (R); Methyl (K); Methyl (R)	0.00000000400000000000000000000000000000000300000050.0			20190616_MC_HVG_06.raw~
1	1	C6KSV0_PLAF7	Histone H3 OS=Plasmodium falciparum (isolate 3D7) OX=36329 GN=PF3D7_0610400 PE=3 SV=1	1194	15437	219	70	2	1	318	1	1	1	5453.18	5452.17	1	5450.19	1.9801	0	0.12	1.9	M	ARTKQTARKSTAGKAPRKQLASKAARKSAPISAGIKKPHRYRPGTVALRE	I	Methyl (K); Trimethyl (K)	0.00000000600000000000000000000000000040000000000000.0			20190616_MC_HVG_06.raw~
1	1	C6KSV0_PLAF7	Histone H3 OS=Plasmodium falciparum (isolate 3D7) OX=36329 GN=PF3D7_0610400 PE=3 SV=1	1194	15437	219	70	2	1	321	1	1	1	5453.2	5452.19	1	5450.19	1.9972	0	3.68	0.86	M	ARTKQTARKSTAGKAPRKQLASKAARKSAPISAGIKKPHRYRPGTVALRE	I	Dimethyl (R); 2 Methyl (R)	0.00000000000000000000000000000000000000050300000050.0			20190616_MC_HVG_06.raw~
1	1	C6KSV0_PLAF7	Histone H3 OS=Plasmodium falciparum (isolate 3D7) OX=36329 GN=PF3D7_0610400 PE=3 SV=1	1194	15437	219	70	2	1	324	1	1	1	5453.2	5452.2	1	5450.19	2.005	0	37.23	0.00038	M	ARTKQTARKSTAGKAPRKQLASKAARKSAPISAGIKKPHRYRPGTVALRE	I	Methyl (K); Trimethyl (K)	0.00000000600000000000000000000000000040000000000000.0			20190616_MC_HVG_06.raw~
1	1	C6KSV0_PLAF7	Histone H3 OS=Plasmodium falciparum (isolate 3D7) OX=36329 GN=PF3D7_0610400 PE=3 SV=1	1194	15437	219	70	2	1	368	1	1	1	5465.15	5464.15	1	5464.17	-0.0265	0	3.96	0.67	M	ARTKQTARKSTAGKAPRKQLASKAARKSAPISAGIKKPHRYRPGTVALRE	I	Acetyl (K); Methyl (K); Methyl (R)	0.00000000100000005000000000000000000400000000000000.0			20190616_MC_HVG_06.raw~
1	1	C6KSV0_PLAF7	Histone H3 OS=Plasmodium falciparum (isolate 3D7) OX=36329 GN=PF3D7_0610400 PE=3 SV=1	1194	15437	219	70	2	1	369	1	1	1	5465.16	5464.16	1	5464.21	-0.0516	0	3.38	0.69	M	ARTKQTARKSTAGKAPRKQLASKAARKSAPISAGIKKPHRYRPGTVALRE	I	Dimethyl (K); Trimethyl (K)	0.00000000000000000600000000000000000200000000000000.0			20190616_MC_HVG_06.raw~
1	1	C6KSV0_PLAF7	Histone H3 OS=Plasmodium falciparum (isolate 3D7) OX=36329 GN=PF3D7_0610400 PE=3 SV=1	1194	15437	219	70	2	1	370	1	1	1	5465.17	5464.16	1	5464.17	-0.0094	0	12.48	0.45	M	ARTKQTARKSTAGKAPRKQLASKAARKSAPISAGIKKPHRYRPGTVALRE	I	Acetyl (K); Dimethyl (K)	0.00000000000001000000000000200000000000000000000000.0			20190616_MC_HVG_06.raw~
1	1	C6KSV0_PLAF7	Histone H3 OS=Plasmodium falciparum (isolate 3D7) OX=36329 GN=PF3D7_0610400 PE=3 SV=1	1194	15437	219	70	2	1	372	1	1	1	5465.17	5464.16	1	5464.17	-0.0079	0	41.04	0.00063	M	ARTKQTARKSTAGKAPRKQLASKAARKSAPISAGIKKPHRYRPGTVALRE	I	Acetyl (K); Methyl (K); Methyl (R)	0.00000000000001005000000000000000000040000000000000.0			20190616_MC_HVG_06.raw~
1	1	C6KSV0_PLAF7	Histone H3 OS=Plasmodium falciparum (isolate 3D7) OX=36329 GN=PF3D7_0610400 PE=3 SV=1	1194	15437	219	70	2	1	373	7	1	1	5465.18	5464.17	1	5464.17	0.0014	0	14.94	0.26	M	ARTKQTARKSTAGKAPRKQLASKAARKSAPISAGIKKPHRYRPGTVALRE	I	Acetyl (K); Methyl (K); Methyl (R)	0.00000000000001005000000000000000000040000000000000.0			20190616_MC_HVG_06.raw~
1	1	C6KSV0_PLAF7	Histone H3 OS=Plasmodium falciparum (isolate 3D7) OX=36329 GN=PF3D7_0610400 PE=3 SV=1	1194	15437	219	70	2	1	374	1	1	1	5465.18	5464.17	1	5464.17	0.0028	0	13.81	0.33	M	ARTKQTARKSTAGKAPRKQLASKAARKSAPISAGIKKPHRYRPGTVALRE	I	Acetyl (K); Methyl (K); Methyl (R)	0.00000000000001005000000000000000000400000000000000.0			20190616_MC_HVG_06.raw~
1	1	C6KSV0_PLAF7	Histone H3 OS=Plasmodium falciparum (isolate 3D7) OX=36329 GN=PF3D7_0610400 PE=3 SV=1	1194	15437	219	70	2	1	375	1	1	1	5465.19	5464.18	1	5464.17	0.0063	0	27.41	0.015	M	ARTKQTARKSTAGKAPRKQLASKAARKSAPISAGIKKPHRYRPGTVALRE	I	Acetyl (K); Methyl (K); Methyl (R)	0.00000000000001005000000000000000000040000000000000.0			20190616_MC_HVG_06.raw~
1	1	C6KSV0_PLAF7	Histone H3 OS=Plasmodium falciparum (isolate 3D7) OX=36329 GN=PF3D7_0610400 PE=3 SV=1	1194	15437	219	70	2	1	377	1	1	1	5465.19	5464.19	1	5464.21	-0.0228	0	1.38	0.74	M	ARTKQTARKSTAGKAPRKQLASKAARKSAPISAGIKKPHRYRPGTVALRE	I	Dimethyl (K); Methyl (K); 2 Methyl (R)	0.00020005000000005000000000000000000040000000000000.0			20190616_MC_HVG_06.raw~
1	1	C6KSV0_PLAF7	Histone H3 OS=Plasmodium falciparum (isolate 3D7) OX=36329 GN=PF3D7_0610400 PE=3 SV=1	1194	15437	219	70	2	1	378	1	1	1	5465.19	5464.19	1	5464.21	-0.0213	0	42.12	0.00049	M	ARTKQTARKSTAGKAPRKQLASKAARKSAPISAGIKKPHRYRPGTVALRE	I	Methyl (K); Methyl (R); Trimethyl (K)	0.00060000000000000400000000000000000000000500000000.0			20190616_MC_HVG_06.raw~
1	1	C6KSV0_PLAF7	Histone H3 OS=Plasmodium falciparum (isolate 3D7) OX=36329 GN=PF3D7_0610400 PE=3 SV=1	1194	15437	219	70	2	1	379	1	1	1	5465.2	5464.19	1	5464.21	-0.0194	0	25.66	0.022	M	ARTKQTARKSTAGKAPRKQLASKAARKSAPISAGIKKPHRYRPGTVALRE	I	Dimethyl (K); 3 Methyl (K)	0.00040000400000000200000000000000000040000000000000.0			20190616_MC_HVG_06.raw~
1	1	C6KSV0_PLAF7	Histone H3 OS=Plasmodium falciparum (isolate 3D7) OX=36329 GN=PF3D7_0610400 PE=3 SV=1	1194	15437	219	70	2	1	381	1	1	1	5465.2	5464.19	1	5464.21	-0.016	0	10.45	0.73	M	ARTKQTARKSTAGKAPRKQLASKAARKSAPISAGIKKPHRYRPGTVALRE	I	Methyl (K); Methyl (R); Trimethyl (K)	0.00060000000000000400000000000000000000000000000050.0			20190616_MC_HVG_06.raw~
1	1	C6KSV0_PLAF7	Histone H3 OS=Plasmodium falciparum (isolate 3D7) OX=36329 GN=PF3D7_0610400 PE=3 SV=1	1194	15437	219	70	2	1	383	1	1	1	5465.21	5464.2	1	5464.21	-0.0091	0	16.11	0.2	M	ARTKQTARKSTAGKAPRKQLASKAARKSAPISAGIKKPHRYRPGTVALRE	I	2 Methyl (K); Trimethyl (K)	0.00000000600000000000000000000000000440000000000000.0			20190616_MC_HVG_06.raw~
1	1	C6KSV0_PLAF7	Histone H3 OS=Plasmodium falciparum (isolate 3D7) OX=36329 GN=PF3D7_0610400 PE=3 SV=1	1194	15437	219	70	2	1	384	9	1	1	5465.21	5464.2	1	5464.21	-0.0086	0	5.84	2	M	ARTKQTARKSTAGKAPRKQLASKAARKSAPISAGIKKPHRYRPGTVALRE	I	Methyl (K); Methyl (R); Trimethyl (K)	0.00060000000000000400000000000000000000050000000000.0			20190616_MC_HVG_06.raw~
1	1	C6KSV0_PLAF7	Histone H3 OS=Plasmodium falciparum (isolate 3D7) OX=36329 GN=PF3D7_0610400 PE=3 SV=1	1194	15437	219	70	2	1	385	1	1	1	5465.21	5464.2	1	5464.21	-0.0086	0	19.39	0.093	M	ARTKQTARKSTAGKAPRKQLASKAARKSAPISAGIKKPHRYRPGTVALRE	I	Methyl (K); Methyl (R); Trimethyl (K)	0.00060000000000000400000000000000000000000000000050.0			20190616_MC_HVG_06.raw~
1	1	C6KSV0_PLAF7	Histone H3 OS=Plasmodium falciparum (isolate 3D7) OX=36329 GN=PF3D7_0610400 PE=3 SV=1	1194	15437	219	70	2	1	386	1	1	1	5465.21	5464.2	1	5464.17	0.0292	0	0.85	0.83	M	ARTKQTARKSTAGKAPRKQLASKAARKSAPISAGIKKPHRYRPGTVALRE	I	Acetyl (K); Methyl (K); Methyl (R)	0.00000000400001000000000005000000000000000000000000.0			20190616_MC_HVG_06.raw~
1	1	C6KSV0_PLAF7	Histone H3 OS=Plasmodium falciparum (isolate 3D7) OX=36329 GN=PF3D7_0610400 PE=3 SV=1	1194	15437	219	70	2	1	387	4	1	1	5465.21	5464.2	1	5464.21	-0.0072	0	41.38	0.00059	M	ARTKQTARKSTAGKAPRKQLASKAARKSAPISAGIKKPHRYRPGTVALRE	I	Methyl (K); Methyl (R); Trimethyl (K)	0.00060000000000000400000000000000000000050000000000.0			20190616_MC_HVG_06.raw~
1	1	C6KSV0_PLAF7	Histone H3 OS=Plasmodium falciparum (isolate 3D7) OX=36329 GN=PF3D7_0610400 PE=3 SV=1	1194	15437	219	70	2	1	388	1	1	1	5465.21	5464.2	1	5464.21	-0.0067	0	45.09	0.00025	M	ARTKQTARKSTAGKAPRKQLASKAARKSAPISAGIKKPHRYRPGTVALRE	I	Methyl (K); Methyl (R); Trimethyl (K)	0.00060000000000000400000000000000000000000500000000.0			20190616_MC_HVG_06.raw~
1	1	C6KSV0_PLAF7	Histone H3 OS=Plasmodium falciparum (isolate 3D7) OX=36329 GN=PF3D7_0610400 PE=3 SV=1	1194	15437	219	70	2	1	389	1	1	1	5465.21	5464.21	1	5464.21	-0.0023	0	21.78	0.053	M	ARTKQTARKSTAGKAPRKQLASKAARKSAPISAGIKKPHRYRPGTVALRE	I	Dimethyl (K); Dimethyl (R); Methyl (K)	0.00020000000000003000000000000000000040000000000000.0			20190616_MC_HVG_06.raw~
1	1	C6KSV0_PLAF7	Histone H3 OS=Plasmodium falciparum (isolate 3D7) OX=36329 GN=PF3D7_0610400 PE=3 SV=1	1194	15437	219	70	2	1	391	1	1	1	5465.22	5464.21	1	5464.21	0.0026	0	19.84	0.084	M	ARTKQTARKSTAGKAPRKQLASKAARKSAPISAGIKKPHRYRPGTVALRE	I	Dimethyl (K); Dimethyl (R); Methyl (K)	0.00020000000000003000000000000000000040000000000000.0			20190616_MC_HVG_06.raw~
1	1	C6KSV0_PLAF7	Histone H3 OS=Plasmodium falciparum (isolate 3D7) OX=36329 GN=PF3D7_0610400 PE=3 SV=1	1194	15437	219	70	2	1	392	1	1	1	5465.22	5464.21	1	5464.21	0.004	0	37.68	0.0014	M	ARTKQTARKSTAGKAPRKQLASKAARKSAPISAGIKKPHRYRPGTVALRE	I	Methyl (K); Methyl (R); Trimethyl (K)	0.00060000000000000400000000000000000000000500000000.0			20190616_MC_HVG_06.raw~
1	1	C6KSV0_PLAF7	Histone H3 OS=Plasmodium falciparum (isolate 3D7) OX=36329 GN=PF3D7_0610400 PE=3 SV=1	1194	15437	219	70	2	1	394	1	1	1	5465.22	5464.21	1	5464.21	0.0065	0	39.2	0.00097	M	ARTKQTARKSTAGKAPRKQLASKAARKSAPISAGIKKPHRYRPGTVALRE	I	Methyl (K); Methyl (R); Trimethyl (K)	0.00060000000004000000000000000000000000000500000000.0			20190616_MC_HVG_06.raw~
1	1	C6KSV0_PLAF7	Histone H3 OS=Plasmodium falciparum (isolate 3D7) OX=36329 GN=PF3D7_0610400 PE=3 SV=1	1194	15437	219	70	2	1	395	7	1	1	5465.23	5464.22	1	5464.21	0.0099	0	19.49	0.091	M	ARTKQTARKSTAGKAPRKQLASKAARKSAPISAGIKKPHRYRPGTVALRE	I	Methyl (K); Methyl (R); Trimethyl (K)	0.00060000000000000400000000000000000000000000000050.0			20190616_MC_HVG_06.raw~
1	1	C6KSV0_PLAF7	Histone H3 OS=Plasmodium falciparum (isolate 3D7) OX=36329 GN=PF3D7_0610400 PE=3 SV=1	1194	15437	219	70	2	1	396	1	1	1	5465.23	5464.22	1	5464.21	0.0158	0	39.88	0.00083	M	ARTKQTARKSTAGKAPRKQLASKAARKSAPISAGIKKPHRYRPGTVALRE	I	2 Methyl (K); Trimethyl (K)	0.00040000000000000600000000000000000040000000000000.0			20190616_MC_HVG_06.raw~
1	1	C6KSV0_PLAF7	Histone H3 OS=Plasmodium falciparum (isolate 3D7) OX=36329 GN=PF3D7_0610400 PE=3 SV=1	1194	15437	219	70	2	1	397	1	1	1	5465.23	5464.22	1	5464.21	0.0158	0	15.12	0.25	M	ARTKQTARKSTAGKAPRKQLASKAARKSAPISAGIKKPHRYRPGTVALRE	I	Dimethyl (K); 2 Methyl (K); Methyl (R)	0.00020000000004000400000000000000000000050000000000.0			20190616_MC_HVG_06.raw~
1	1	C6KSV0_PLAF7	Histone H3 OS=Plasmodium falciparum (isolate 3D7) OX=36329 GN=PF3D7_0610400 PE=3 SV=1	1194	15437	219	70	2	1	399	1	1	1	5465.28	5464.27	1	5464.17	0.0985	0	19.46	0.091	M	ARTKQTARKSTAGKAPRKQLASKAARKSAPISAGIKKPHRYRPGTVALRE	I	Acetyl (K); Methyl (K); Methyl (R)	0.00000000400000000100000005000000000000000000000000.0			20190616_MC_HVG_06.raw~
1	1	C6KSV0_PLAF7	Histone H3 OS=Plasmodium falciparum (isolate 3D7) OX=36329 GN=PF3D7_0610400 PE=3 SV=1	1194	15437	219	70	2	1	402	1	1	1	5466.15	5465.15	1	5464.17	0.9745	0	17.52	0.11	M	ARTKQTARKSTAGKAPRKQLASKAARKSAPISAGIKKPHRYRPGTVALRE	I	Acetyl (K); Methyl (K); Methyl (R)	0.00000000000001005000000000000000000400000000000000.0			20190616_MC_HVG_06.raw~
1	1	C6KSV0_PLAF7	Histone H3 OS=Plasmodium falciparum (isolate 3D7) OX=36329 GN=PF3D7_0610400 PE=3 SV=1	1194	15437	219	70	2	1	408	2	1	1	5466.18	5465.18	1	5464.17	1.0053	0	5.47	0.99	M	ARTKQTARKSTAGKAPRKQLASKAARKSAPISAGIKKPHRYRPGTVALRE	I	Acetyl (K); Methyl (K); Methyl (R)	0.00000000000001005000000000000000000400000000000000.0			20190616_MC_HVG_06.raw~
1	1	C6KSV0_PLAF7	Histone H3 OS=Plasmodium falciparum (isolate 3D7) OX=36329 GN=PF3D7_0610400 PE=3 SV=1	1194	15437	219	70	2	1	410	1	1	1	5466.19	5465.19	1	5464.17	1.0136	0	20.97	0.028	M	ARTKQTARKSTAGKAPRKQLASKAARKSAPISAGIKKPHRYRPGTVALRE	I	Acetyl (K); Methyl (K); Methyl (R)	0.00000000000001005000000000000000000040000000000000.0			20190616_MC_HVG_06.raw~
1	1	C6KSV0_PLAF7	Histone H3 OS=Plasmodium falciparum (isolate 3D7) OX=36329 GN=PF3D7_0610400 PE=3 SV=1	1194	15437	219	70	2	1	414	1	1	1	5466.22	5465.21	1	5464.21	1.0041	0	3.15	1.7	M	ARTKQTARKSTAGKAPRKQLASKAARKSAPISAGIKKPHRYRPGTVALRE	I	2 Dimethyl (R); Methyl (K)	0.00000000000000000400000000000000000000000300000030.0			20190616_MC_HVG_06.raw~
1	1	C6KSV0_PLAF7	Histone H3 OS=Plasmodium falciparum (isolate 3D7) OX=36329 GN=PF3D7_0610400 PE=3 SV=1	1194	15437	219	70	2	1	418	1	1	1	5466.24	5465.23	1	5464.21	1.0251	0	2.51	2	M	ARTKQTARKSTAGKAPRKQLASKAARKSAPISAGIKKPHRYRPGTVALRE	I	2 Dimethyl (R); Methyl (R)	0.00000000000000005000000000000000000000000300000030.0			20190616_MC_HVG_06.raw~
1	1	C6KSV0_PLAF7	Histone H3 OS=Plasmodium falciparum (isolate 3D7) OX=36329 GN=PF3D7_0610400 PE=3 SV=1	1194	15437	219	70	2	1	419	1	1	1	5466.3	5465.3	1	5464.21	1.0875	0	1.27	2.6	M	ARTKQTARKSTAGKAPRKQLASKAARKSAPISAGIKKPHRYRPGTVALRE	I	2 Methyl (K); Trimethyl (K)	0.00000000600000000000000000000000000440000000000000.0			20190616_MC_HVG_06.raw~
1	1	C6KSV0_PLAF7	Histone H3 OS=Plasmodium falciparum (isolate 3D7) OX=36329 GN=PF3D7_0610400 PE=3 SV=1	1194	15437	219	70	2	1	434	1	1	1	5467.16	5466.16	1	5464.17	1.9853	0	1.03	2.8	M	ARTKQTARKSTAGKAPRKQLASKAARKSAPISAGIKKPHRYRPGTVALRE	I	Acetyl (K); Dimethyl (R)	0.00000003100000000000000000000000000000000000000000.0			20190616_MC_HVG_06.raw~
1	1	C6KSV0_PLAF7	Histone H3 OS=Plasmodium falciparum (isolate 3D7) OX=36329 GN=PF3D7_0610400 PE=3 SV=1	1194	15437	219	70	2	1	441	1	1	1	5467.18	5466.17	1	5464.17	1.9989	0	2.43	2	M	ARTKQTARKSTAGKAPRKQLASKAARKSAPISAGIKKPHRYRPGTVALRE	I	Acetyl (K); Methyl (K); Methyl (R)	0.00000000000001005000000000000000000040000000000000.0			20190616_MC_HVG_06.raw~
1	1	C6KSV0_PLAF7	Histone H3 OS=Plasmodium falciparum (isolate 3D7) OX=36329 GN=PF3D7_0610400 PE=3 SV=1	1194	15437	219	70	2	1	442	1	1	1	5467.18	5466.17	1	5464.17	1.9999	0	5.9	0.9	M	ARTKQTARKSTAGKAPRKQLASKAARKSAPISAGIKKPHRYRPGTVALRE	I	Acetyl (K); Methyl (K); Methyl (R)	0.00000000000000005100000000000000000400000000000000.0			20190616_MC_HVG_06.raw~
1	1	C6KSV0_PLAF7	Histone H3 OS=Plasmodium falciparum (isolate 3D7) OX=36329 GN=PF3D7_0610400 PE=3 SV=1	1194	15437	219	70	2	1	444	1	1	1	5467.18	5466.17	1	5464.17	2.0019	0	12.8	0.18	M	ARTKQTARKSTAGKAPRKQLASKAARKSAPISAGIKKPHRYRPGTVALRE	I	Acetyl (K); Methyl (K); Methyl (R)	0.00000000000001005000000000000000000040000000000000.0			20190616_MC_HVG_06.raw~
1	1	C6KSV0_PLAF7	Histone H3 OS=Plasmodium falciparum (isolate 3D7) OX=36329 GN=PF3D7_0610400 PE=3 SV=1	1194	15437	219	70	2	1	449	1	1	1	5467.2	5466.19	1	5464.21	1.9806	0	16.6	0.077	M	ARTKQTARKSTAGKAPRKQLASKAARKSAPISAGIKKPHRYRPGTVALRE	I	Dimethyl (K); Methyl (K); 2 Methyl (R)	0.00020005000000005000000000000000000040000000000000.0			20190616_MC_HVG_06.raw~
1	1	C6KSV0_PLAF7	Histone H3 OS=Plasmodium falciparum (isolate 3D7) OX=36329 GN=PF3D7_0610400 PE=3 SV=1	1194	15437	219	70	2	1	451	1	1	1	5467.21	5466.2	1	5464.21	1.9957	0	16.79	0.073	M	ARTKQTARKSTAGKAPRKQLASKAARKSAPISAGIKKPHRYRPGTVALRE	I	Methyl (K); Methyl (R); Trimethyl (K)	0.00060000000000000400000000000000000000050000000000.0			20190616_MC_HVG_06.raw~
1	1	C6KSV0_PLAF7	Histone H3 OS=Plasmodium falciparum (isolate 3D7) OX=36329 GN=PF3D7_0610400 PE=3 SV=1	1194	15437	219	70	2	1	454	7	1	1	5467.24	5466.23	1	5464.17	2.0561	0	3.24	1.7	M	ARTKQTARKSTAGKAPRKQLASKAARKSAPISAGIKKPHRYRPGTVALRE	I	Acetyl (K); Methyl (K); Methyl (R)	0.00000000000000005100000000000000000400000000000000.0			20190616_MC_HVG_06.raw~
1	1	C6KSV0_PLAF7	Histone H3 OS=Plasmodium falciparum (isolate 3D7) OX=36329 GN=PF3D7_0610400 PE=3 SV=1	1194	15437	219	70	2	1	455	1	1	1	5467.24	5466.23	1	5464.21	2.0236	0	3.87	1.4	M	ARTKQTARKSTAGKAPRKQLASKAARKSAPISAGIKKPHRYRPGTVALRE	I	Methyl (K); Methyl (R); Trimethyl (K)	0.00060000000000000400000000000000000000000000000050.0			20190616_MC_HVG_06.raw~
1	1	C6KSV0_PLAF7	Histone H3 OS=Plasmodium falciparum (isolate 3D7) OX=36329 GN=PF3D7_0610400 PE=3 SV=1	1194	15437	219	70	2	1	497	1	1	1	5477.24	5476.23	1	5478.22	-1.9916	0	36.31	0.0022	M	ARTKQTARKSTAGKAPRKQLASKAARKSAPISAGIKKPHRYRPGTVALRE	I	Dimethyl (K); Methyl (K); Trimethyl (K)	0.00060000000000000200000000000000000040000000000000.0			20190616_MC_HVG_06.raw~
1	1	C6KSV0_PLAF7	Histone H3 OS=Plasmodium falciparum (isolate 3D7) OX=36329 GN=PF3D7_0610400 PE=3 SV=1	1194	15437	219	70	2	1	500	1	1	1	5479.18	5478.17	1	5478.19	-0.0128	0	23.93	0.044	M	ARTKQTARKSTAGKAPRKQLASKAARKSAPISAGIKKPHRYRPGTVALRE	I	Acetyl (K); Dimethyl (K); Methyl (K)	0.00000000200000000100000000000000000400000000000000.0			20190616_MC_HVG_06.raw~
1	1	C6KSV0_PLAF7	Histone H3 OS=Plasmodium falciparum (isolate 3D7) OX=36329 GN=PF3D7_0610400 PE=3 SV=1	1194	15437	219	70	2	1	502	1	1	1	5479.19	5478.18	1	5478.19	-0.006	0	15.59	0.3	M	ARTKQTARKSTAGKAPRKQLASKAARKSAPISAGIKKPHRYRPGTVALRE	I	Acetyl (K); Methyl (K); 2 Methyl (R)	0.00000000000001005000000005000000000040000000000000.0			20190616_MC_HVG_06.raw~
1	1	C6KSV0_PLAF7	Histone H3 OS=Plasmodium falciparum (isolate 3D7) OX=36329 GN=PF3D7_0610400 PE=3 SV=1	1194	15437	219	70	2	1	503	1	1	1	5479.2	5478.19	1	5478.19	0.0048	0	22.28	0.026	M	ARTKQTARKSTAGKAPRKQLASKAARKSAPISAGIKKPHRYRPGTVALRE	I	Acetyl (K); Dimethyl (R); Methyl (K)	0.00000000000001003000000000000000000040000000000000.0			20190616_MC_HVG_06.raw~
1	1	C6KSV0_PLAF7	Histone H3 OS=Plasmodium falciparum (isolate 3D7) OX=36329 GN=PF3D7_0610400 PE=3 SV=1	1194	15437	219	70	2	1	505	1	1	1	5479.22	5478.21	1	5478.19	0.0272	0	38.46	0.0015	M	ARTKQTARKSTAGKAPRKQLASKAARKSAPISAGIKKPHRYRPGTVALRE	I	Acetyl (K); Dimethyl (R); Methyl (K)	0.00000000000000003100000000000000000400000000000000.0			20190616_MC_HVG_06.raw~
1	1	C6KSV0_PLAF7	Histone H3 OS=Plasmodium falciparum (isolate 3D7) OX=36329 GN=PF3D7_0610400 PE=3 SV=1	1194	15437	219	70	2	1	507	1	1	1	5480.16	5479.16	1	5478.15	1.0045	0	16.55	0.19	M	ARTKQTARKSTAGKAPRKQLASKAARKSAPISAGIKKPHRYRPGTVALRE	I	2 Acetyl (K)	0.00000000000001000100000000000000000000000000000000.0			20190616_MC_HVG_06.raw~
1	1	C6KSV0_PLAF7	Histone H3 OS=Plasmodium falciparum (isolate 3D7) OX=36329 GN=PF3D7_0610400 PE=3 SV=1	1194	15437	219	70	2	1	508	5	1	1	5480.17	5479.16	1	5478.15	1.0099	0	16.09	0.031	M	ARTKQTARKSTAGKAPRKQLASKAARKSAPISAGIKKPHRYRPGTVALRE	I	2 Acetyl (K)	0.00000000100001000000000000000000000000000000000000.0			20190616_MC_HVG_06.raw~
1	1	C6KSV0_PLAF7	Histone H3 OS=Plasmodium falciparum (isolate 3D7) OX=36329 GN=PF3D7_0610400 PE=3 SV=1	1194	15437	219	70	2	1	510	1	1	1	5480.2	5479.19	1	5478.19	1.0009	0	25.87	0.015	M	ARTKQTARKSTAGKAPRKQLASKAARKSAPISAGIKKPHRYRPGTVALRE	I	Methyl (K); 2 Methyl (R); Acetyl (Protein N-term)	7.05000005000000000000000000000000000040000000000000.0			20190616_MC_HVG_06.raw~
1	1	C6KSV0_PLAF7	Histone H3 OS=Plasmodium falciparum (isolate 3D7) OX=36329 GN=PF3D7_0610400 PE=3 SV=1	1194	15437	219	70	2	1	512	1	1	1	5480.21	5479.2	1	5478.19	1.0121	0	31.56	0.0041	M	ARTKQTARKSTAGKAPRKQLASKAARKSAPISAGIKKPHRYRPGTVALRE	I	Acetyl (K); Dimethyl (R); Methyl (K)	0.00000000000001003000000000000000000040000000000000.0			20190616_MC_HVG_06.raw~
1	1	C6KSV0_PLAF7	Histone H3 OS=Plasmodium falciparum (isolate 3D7) OX=36329 GN=PF3D7_0610400 PE=3 SV=1	1194	15437	219	70	2	1	515	1	1	1	5480.23	5479.23	1	5478.22	1.0021	0	5.16	0.98	M	ARTKQTARKSTAGKAPRKQLASKAARKSAPISAGIKKPHRYRPGTVALRE	I	Dimethyl (K); Methyl (K); Trimethyl (K)	0.00060000000000000200000000000000000040000000000000.0			20190616_MC_HVG_06.raw~
1	1	C6KSV0_PLAF7	Histone H3 OS=Plasmodium falciparum (isolate 3D7) OX=36329 GN=PF3D7_0610400 PE=3 SV=1	1194	15437	219	70	2	1	516	9	1	1	5480.23	5479.23	1	5478.22	1.0035	0	0.26	1	M	ARTKQTARKSTAGKAPRKQLASKAARKSAPISAGIKKPHRYRPGTVALRE	I	Dimethyl (K); Methyl (K); Trimethyl (K)	0.00060000000000000200000000000000000040000000000000.0			20190616_MC_HVG_06.raw~
1	1	C6KSV0_PLAF7	Histone H3 OS=Plasmodium falciparum (isolate 3D7) OX=36329 GN=PF3D7_0610400 PE=3 SV=1	1194	15437	219	70	2	1	518	1	1	1	5480.24	5479.23	1	5478.22	1.0074	0	24.11	0.023	M	ARTKQTARKSTAGKAPRKQLASKAARKSAPISAGIKKPHRYRPGTVALRE	I	Dimethyl (K); Methyl (R); Trimethyl (K)	0.00060000000000000200000000000000000000000000000050.0			20190616_MC_HVG_06.raw~
1	1	C6KSV0_PLAF7	Histone H3 OS=Plasmodium falciparum (isolate 3D7) OX=36329 GN=PF3D7_0610400 PE=3 SV=1	1194	15437	219	70	2	1	519	5	1	1	5480.27	5479.26	1	5478.22	1.0357	0	10.31	0.55	M	ARTKQTARKSTAGKAPRKQLASKAARKSAPISAGIKKPHRYRPGTVALRE	I	2 Methyl (K); Methyl (R); Trimethyl (K)	0.00060000000000000400004000000000000000000000000050.0			20190616_MC_HVG_06.raw~
1	1	C6KSV0_PLAF7	Histone H3 OS=Plasmodium falciparum (isolate 3D7) OX=36329 GN=PF3D7_0610400 PE=3 SV=1	1194	15437	219	70	2	1	524	3	1	1	5481.16	5480.16	1	5478.15	2.006	0	2.33	1	M	ARTKQTARKSTAGKAPRKQLASKAARKSAPISAGIKKPHRYRPGTVALRE	I	2 Acetyl (K)	0.00000000000000000000000000100000000100000000000000.0			20190616_MC_HVG_06.raw~
1	1	C6KSV0_PLAF7	Histone H3 OS=Plasmodium falciparum (isolate 3D7) OX=36329 GN=PF3D7_0610400 PE=3 SV=1	1194	15437	219	70	2	1	526	1	1	1	5481.18	5480.18	1	5478.19	1.9901	0	4.12	0.48	M	ARTKQTARKSTAGKAPRKQLASKAARKSAPISAGIKKPHRYRPGTVALRE	I	Acetyl (K); Dimethyl (K); Methyl (K)	0.00000000000000000000000000100000000240000000000000.0			20190616_MC_HVG_06.raw~
1	1	C6KSV0_PLAF7	Histone H3 OS=Plasmodium falciparum (isolate 3D7) OX=36329 GN=PF3D7_0610400 PE=3 SV=1	1194	15437	219	70	2	1	527	1	1	1	5481.19	5480.19	1	5478.19	1.9984	0	40.74	0.0005	M	ARTKQTARKSTAGKAPRKQLASKAARKSAPISAGIKKPHRYRPGTVALRE	I	Acetyl (K); Dimethyl (R); Methyl (R)	0.00000000000001003000000000000000000000050000000000.0			20190616_MC_HVG_06.raw~
1	1	C6KSV0_PLAF7	Histone H3 OS=Plasmodium falciparum (isolate 3D7) OX=36329 GN=PF3D7_0610400 PE=3 SV=1	1194	15437	219	70	2	1	528	1	1	1	5481.2	5480.19	1	5478.19	2.0033	0	24.3	0.022	M	ARTKQTARKSTAGKAPRKQLASKAARKSAPISAGIKKPHRYRPGTVALRE	I	Acetyl (K); Dimethyl (R); Methyl (K)	0.00000000000001003000000000000000000400000000000000.0			20190616_MC_HVG_06.raw~
1	1	C6KSV0_PLAF7	Histone H3 OS=Plasmodium falciparum (isolate 3D7) OX=36329 GN=PF3D7_0610400 PE=3 SV=1	1194	15437	219	70	2	1	576	1	1	1	5491.23	5490.22	1	5492.2	-1.984	0	0.82	0.84	M	ARTKQTARKSTAGKAPRKQLASKAARKSAPISAGIKKPHRYRPGTVALRE	I	Acetyl (K); 2 Dimethyl (R)	0.00000000000000000100000000000000000000000300000030.0			20190616_MC_HVG_06.raw~
1	1	C6KSV0_PLAF7	Histone H3 OS=Plasmodium falciparum (isolate 3D7) OX=36329 GN=PF3D7_0610400 PE=3 SV=1	1194	15437	219	70	2	1	579	1	1	1	5492.12	5491.12	1	5492.17	-1.0516	0	4.92	0.44	M	ARTKQTARKSTAGKAPRKQLASKAARKSAPISAGIKKPHRYRPGTVALRE	I	2 Acetyl (K); Methyl (R)	0.00000000000000000000000000100000000100000500000000.0			20190616_MC_HVG_06.raw~
1	1	C6KSV0_PLAF7	Histone H3 OS=Plasmodium falciparum (isolate 3D7) OX=36329 GN=PF3D7_0610400 PE=3 SV=1	1194	15437	219	70	2	1	586	1	1	1	5493.14	5492.14	1	5492.17	-0.0306	0	11.97	0.78	M	ARTKQTARKSTAGKAPRKQLASKAARKSAPISAGIKKPHRYRPGTVALRE	I	2 Acetyl (K); Methyl (K)	0.00000000400001000100000000000000000000000000000000.0			20190616_MC_HVG_06.raw~
1	1	C6KSV0_PLAF7	Histone H3 OS=Plasmodium falciparum (isolate 3D7) OX=36329 GN=PF3D7_0610400 PE=3 SV=1	1194	15437	219	70	2	1	589	1	1	1	5493.15	5492.14	1	5492.17	-0.0228	0	2.58	0.57	M	ARTKQTARKSTAGKAPRKQLASKAARKSAPISAGIKKPHRYRPGTVALRE	I	2 Acetyl (K); Methyl (K)	0.00000000000001000100000000400000000000000000000000.0			20190616_MC_HVG_06.raw~
1	1	C6KSV0_PLAF7	Histone H3 OS=Plasmodium falciparum (isolate 3D7) OX=36329 GN=PF3D7_0610400 PE=3 SV=1	1194	15437	219	70	2	1	593	1	1	1	5493.17	5492.17	1	5492.24	-0.0726	0	2.14	0.63	M	ARTKQTARKSTAGKAPRKQLASKAARKSAPISAGIKKPHRYRPGTVALRE	I	Dimethyl (K); Dimethyl (R); Trimethyl (K)	0.00000000000000000000000003200000000600000000000000.0			20190616_MC_HVG_06.raw~
1	1	C6KSV0_PLAF7	Histone H3 OS=Plasmodium falciparum (isolate 3D7) OX=36329 GN=PF3D7_0610400 PE=3 SV=1	1194	15437	219	70	2	1	594	1	1	1	5493.18	5492.18	1	5492.2	-0.0275	0	14.92	0.33	M	ARTKQTARKSTAGKAPRKQLASKAARKSAPISAGIKKPHRYRPGTVALRE	I	Acetyl (K); Methyl (K); Trimethyl (K)	0.00060000000001000000000000000000000040000000000000.0			20190616_MC_HVG_06.raw~
1	1	C6KSV0_PLAF7	Histone H3 OS=Plasmodium falciparum (isolate 3D7) OX=36329 GN=PF3D7_0610400 PE=3 SV=1	1194	15437	219	70	2	1	595	1	1	1	5493.19	5492.18	1	5492.2	-0.0206	0	18.21	0.21	M	ARTKQTARKSTAGKAPRKQLASKAARKSAPISAGIKKPHRYRPGTVALRE	I	Acetyl (K); Dimethyl (R); 2 Methyl (K)	0.00040000000000003100000000000000000040000000000000.0			20190616_MC_HVG_06.raw~
1	1	C6KSV0_PLAF7	Histone H3 OS=Plasmodium falciparum (isolate 3D7) OX=36329 GN=PF3D7_0610400 PE=3 SV=1	1194	15437	219	70	2	1	597	1	1	1	5493.19	5492.19	1	5492.2	-0.0172	0	18.84	0.18	M	ARTKQTARKSTAGKAPRKQLASKAARKSAPISAGIKKPHRYRPGTVALRE	I	Acetyl (K); Methyl (K); Trimethyl (K)	0.00060000000000000100000000000000000040000000000000.0			20190616_MC_HVG_06.raw~
1	1	C6KSV0_PLAF7	Histone H3 OS=Plasmodium falciparum (isolate 3D7) OX=36329 GN=PF3D7_0610400 PE=3 SV=1	1194	15437	219	70	2	1	599	1	1	1	5493.2	5492.19	1	5492.2	-0.0094	0	32.62	0.0077	M	ARTKQTARKSTAGKAPRKQLASKAARKSAPISAGIKKPHRYRPGTVALRE	I	Acetyl (K); Methyl (R); Trimethyl (K)	0.00060000000001000000000000000000000000050000000000.0			20190616_MC_HVG_06.raw~
1	1	C6KSV0_PLAF7	Histone H3 OS=Plasmodium falciparum (isolate 3D7) OX=36329 GN=PF3D7_0610400 PE=3 SV=1	1194	15437	219	70	2	1	600	1	1	1	5493.21	5492.2	1	5492.2	-0.005	0	6.01	0.92	M	ARTKQTARKSTAGKAPRKQLASKAARKSAPISAGIKKPHRYRPGTVALRE	I	Acetyl (K); Methyl (K); Trimethyl (K)	0.00060000000001000000000000000000000040000000000000.0			20190616_MC_HVG_06.raw~
1	1	C6KSV0_PLAF7	Histone H3 OS=Plasmodium falciparum (isolate 3D7) OX=36329 GN=PF3D7_0610400 PE=3 SV=1	1194	15437	219	70	2	1	601	1	1	1	5493.21	5492.2	1	5492.2	-0.0031	0	29.96	0.014	M	ARTKQTARKSTAGKAPRKQLASKAARKSAPISAGIKKPHRYRPGTVALRE	I	Acetyl (K); Methyl (R); Trimethyl (K)	0.00000000600000000100000000000000000000050000000000.0			20190616_MC_HVG_06.raw~
1	1	C6KSV0_PLAF7	Histone H3 OS=Plasmodium falciparum (isolate 3D7) OX=36329 GN=PF3D7_0610400 PE=3 SV=1	1194	15437	219	70	2	1	603	1	1	1	5493.22	5492.21	1	5492.2	0.0101	0	23.64	0.061	M	ARTKQTARKSTAGKAPRKQLASKAARKSAPISAGIKKPHRYRPGTVALRE	I	Acetyl (K); Methyl (K); Trimethyl (K)	0.00000000000001000600000000000000000040000000000000.0			20190616_MC_HVG_06.raw~
1	1	C6KSV0_PLAF7	Histone H3 OS=Plasmodium falciparum (isolate 3D7) OX=36329 GN=PF3D7_0610400 PE=3 SV=1	1194	15437	219	70	2	1	604	1	1	1	5493.23	5492.22	1	5492.24	-0.018	0	12.29	0.83	M	ARTKQTARKSTAGKAPRKQLASKAARKSAPISAGIKKPHRYRPGTVALRE	I	3 Methyl (K); Methyl (R); Trimethyl (K)	0.00060000400004000400000000000000000000000000000050.0			20190616_MC_HVG_06.raw~
1	1	C6KSV0_PLAF7	Histone H3 OS=Plasmodium falciparum (isolate 3D7) OX=36329 GN=PF3D7_0610400 PE=3 SV=1	1194	15437	219	70	2	1	605	1	1	1	5493.23	5492.23	1	5492.2	0.0233	0	0.45	0.91	M	ARTKQTARKSTAGKAPRKQLASKAARKSAPISAGIKKPHRYRPGTVALRE	I	Acetyl (K); Methyl (K); Trimethyl (K)	0.00060000000000000100000000000000000040000000000000.0			20190616_MC_HVG_06.raw~
1	1	C6KSV0_PLAF7	Histone H3 OS=Plasmodium falciparum (isolate 3D7) OX=36329 GN=PF3D7_0610400 PE=3 SV=1	1194	15437	219	70	2	1	606	1	1	1	5493.25	5492.24	1	5492.24	-0.0014	0	16.51	0.31	M	ARTKQTARKSTAGKAPRKQLASKAARKSAPISAGIKKPHRYRPGTVALRE	I	2 Dimethyl (R); Trimethyl (K)	0.00000000600000000000000000000000000000000300000030.0			20190616_MC_HVG_06.raw~
1	1	C6KSV0_PLAF7	Histone H3 OS=Plasmodium falciparum (isolate 3D7) OX=36329 GN=PF3D7_0610400 PE=3 SV=1	1194	15437	219	70	2	1	607	6	1	1	5493.25	5492.24	1	5492.24	0.0001	0	21.9	0.091	M	ARTKQTARKSTAGKAPRKQLASKAARKSAPISAGIKKPHRYRPGTVALRE	I	Dimethyl (K); 2 Methyl (K); Trimethyl (K)	0.00060000000000000200000000000000000440000000000000.0			20190616_MC_HVG_06.raw~
1	1	C6KSV0_PLAF7	Histone H3 OS=Plasmodium falciparum (isolate 3D7) OX=36329 GN=PF3D7_0610400 PE=3 SV=1	1194	15437	219	70	2	1	608	1	1	1	5493.25	5492.24	1	5492.24	0.0055	0	20.21	0.11	M	ARTKQTARKSTAGKAPRKQLASKAARKSAPISAGIKKPHRYRPGTVALRE	I	Dimethyl (R); 2 Methyl (K); 3 Methyl (R)	0.03040000000000000000000000000000000040050500000050.0			20190616_MC_HVG_06.raw~
1	1	C6KSV0_PLAF7	Histone H3 OS=Plasmodium falciparum (isolate 3D7) OX=36329 GN=PF3D7_0610400 PE=3 SV=1	1194	15437	219	70	2	1	609	1	1	1	5493.26	5492.25	1	5492.24	0.0128	0	11.97	0.57	M	ARTKQTARKSTAGKAPRKQLASKAARKSAPISAGIKKPHRYRPGTVALRE	I	Dimethyl (K); 2 Methyl (R); Trimethyl (K)	0.00060000000000000200000005000000000000050000000000.0			20190616_MC_HVG_06.raw~
1	1	C6KSV0_PLAF7	Histone H3 OS=Plasmodium falciparum (isolate 3D7) OX=36329 GN=PF3D7_0610400 PE=3 SV=1	1194	15437	219	70	2	1	612	1	1	1	5493.3	5492.29	1	5492.2	0.0892	0	1.5	0.94	M	ARTKQTARKSTAGKAPRKQLASKAARKSAPISAGIKKPHRYRPGTVALRE	I	Acetyl (K); Methyl (R); Trimethyl (K)	0.00000000000001000600000000000000000000000000000050.0			20190616_MC_HVG_06.raw~
1	1	C6KSV0_PLAF7	Histone H3 OS=Plasmodium falciparum (isolate 3D7) OX=36329 GN=PF3D7_0610400 PE=3 SV=1	1194	15437	219	70	2	1	619	1	1	1	5494.16	5493.15	1	5492.2	0.9505	0	8.99	0.52	M	ARTKQTARKSTAGKAPRKQLASKAARKSAPISAGIKKPHRYRPGTVALRE	I	Acetyl (K); Methyl (K); Trimethyl (K)	0.00000000100004000000000000000000000600000000000000.0			20190616_MC_HVG_06.raw~
1	1	C6KSV0_PLAF7	Histone H3 OS=Plasmodium falciparum (isolate 3D7) OX=36329 GN=PF3D7_0610400 PE=3 SV=1	1194	15437	219	70	2	1	621	3	1	1	5494.17	5493.16	1	5492.17	0.9972	0	3.15	1.1	M	ARTKQTARKSTAGKAPRKQLASKAARKSAPISAGIKKPHRYRPGTVALRE	I	2 Acetyl (K); Methyl (K)	0.00000000000001000100000000000000000400000000000000.0			20190616_MC_HVG_06.raw~
1	1	C6KSV0_PLAF7	Histone H3 OS=Plasmodium falciparum (isolate 3D7) OX=36329 GN=PF3D7_0610400 PE=3 SV=1	1194	15437	219	70	2	1	622	1	1	1	5494.17	5493.16	1	5492.17	0.9977	0	6.8	0.45	M	ARTKQTARKSTAGKAPRKQLASKAARKSAPISAGIKKPHRYRPGTVALRE	I	2 Acetyl (K); Methyl (K)	0.00000000000000000100001000000000000400000000000000.0			20190616_MC_HVG_06.raw~
1	1	C6KSV0_PLAF7	Histone H3 OS=Plasmodium falciparum (isolate 3D7) OX=36329 GN=PF3D7_0610400 PE=3 SV=1	1194	15437	219	70	2	1	623	1	1	1	5494.17	5493.16	1	5492.17	0.9982	0	9.86	0.5	M	ARTKQTARKSTAGKAPRKQLASKAARKSAPISAGIKKPHRYRPGTVALRE	I	2 Acetyl (K); Methyl (R)	0.00000000000001005100000000000000000000000000000000.0			20190616_MC_HVG_06.raw~
1	1	C6KSV0_PLAF7	Histone H3 OS=Plasmodium falciparum (isolate 3D7) OX=36329 GN=PF3D7_0610400 PE=3 SV=1	1194	15437	219	70	2	1	626	1	1	1	5494.2	5493.19	1	5492.2	0.9852	0	3.33	0.86	M	ARTKQTARKSTAGKAPRKQLASKAARKSAPISAGIKKPHRYRPGTVALRE	I	Acetyl (K); Dimethyl (K); 2 Methyl (R)	0.05020000000000000100000000000000000000000000000050.0			20190616_MC_HVG_06.raw~
1	1	C6KSV0_PLAF7	Histone H3 OS=Plasmodium falciparum (isolate 3D7) OX=36329 GN=PF3D7_0610400 PE=3 SV=1	1194	15437	219	70	2	1	629	1	1	1	5494.2	5493.19	1	5492.2	0.9916	0	26.49	0.027	M	ARTKQTARKSTAGKAPRKQLASKAARKSAPISAGIKKPHRYRPGTVALRE	I	Acetyl (K); Methyl (K); Trimethyl (K)	0.00060000000001000000000000000000000040000000000000.0			20190616_MC_HVG_06.raw~
1	1	C6KSV0_PLAF7	Histone H3 OS=Plasmodium falciparum (isolate 3D7) OX=36329 GN=PF3D7_0610400 PE=3 SV=1	1194	15437	219	70	2	1	632	1	1	1	5494.21	5493.2	1	5492.2	0.9989	0	19.69	0.099	M	ARTKQTARKSTAGKAPRKQLASKAARKSAPISAGIKKPHRYRPGTVALRE	I	Acetyl (K); Methyl (K); Trimethyl (K)	0.00000000000001000600000000000000000040000000000000.0			20190616_MC_HVG_06.raw~
1	1	C6KSV0_PLAF7	Histone H3 OS=Plasmodium falciparum (isolate 3D7) OX=36329 GN=PF3D7_0610400 PE=3 SV=1	1194	15437	219	70	2	1	633	1	1	1	5494.22	5493.21	1	5492.2	1.0072	0	21.5	0.065	M	ARTKQTARKSTAGKAPRKQLASKAARKSAPISAGIKKPHRYRPGTVALRE	I	Acetyl (K); Dimethyl (R); 2 Methyl (R)	0.00000000000001003000000005000000000000050000000000.0			20190616_MC_HVG_06.raw~
1	1	C6KSV0_PLAF7	Histone H3 OS=Plasmodium falciparum (isolate 3D7) OX=36329 GN=PF3D7_0610400 PE=3 SV=1	1194	15437	219	70	2	1	637	1	1	1	5494.23	5493.22	1	5492.24	0.9801	0	5.77	0.78	M	ARTKQTARKSTAGKAPRKQLASKAARKSAPISAGIKKPHRYRPGTVALRE	I	Dimethyl (K); 2 Methyl (K); Trimethyl (K)	0.00060000000000000200000000000000000440000000000000.0			20190616_MC_HVG_06.raw~
1	1	C6KSV0_PLAF7	Histone H3 OS=Plasmodium falciparum (isolate 3D7) OX=36329 GN=PF3D7_0610400 PE=3 SV=1	1194	15437	219	70	2	1	639	1	1	1	5494.24	5493.24	1	5492.24	0.9981	0	3.94	0.75	M	ARTKQTARKSTAGKAPRKQLASKAARKSAPISAGIKKPHRYRPGTVALRE	I	Dimethyl (K); 2 Methyl (K); 3 Methyl (R)	0.00040000000000000200000000000000000040050500000050.0			20190616_MC_HVG_06.raw~
1	1	C6KSV0_PLAF7	Histone H3 OS=Plasmodium falciparum (isolate 3D7) OX=36329 GN=PF3D7_0610400 PE=3 SV=1	1194	15437	219	70	2	1	641	1	1	1	5494.25	5493.24	1	5492.24	1.0035	0	10.16	0.56	M	ARTKQTARKSTAGKAPRKQLASKAARKSAPISAGIKKPHRYRPGTVALRE	I	2 Dimethyl (R); Trimethyl (K)	0.00000000600000000000000000000000000000000300000030.0			20190616_MC_HVG_06.raw~
1	1	C6KSV0_PLAF7	Histone H3 OS=Plasmodium falciparum (isolate 3D7) OX=36329 GN=PF3D7_0610400 PE=3 SV=1	1194	15437	219	70	2	1	643	1	1	1	5495.16	5494.15	1	5492.17	1.9869	0	18.14	0.14	M	ARTKQTARKSTAGKAPRKQLASKAARKSAPISAGIKKPHRYRPGTVALRE	I	2 Acetyl (K); Methyl (R)	0.00000000000000005100001000000000000000000000000000.0			20190616_MC_HVG_06.raw~
1	1	C6KSV0_PLAF7	Histone H3 OS=Plasmodium falciparum (isolate 3D7) OX=36329 GN=PF3D7_0610400 PE=3 SV=1	1194	15437	219	70	2	1	644	1	1	1	5495.18	5494.17	1	5492.2	1.9647	0	2.65	0.94	M	ARTKQTARKSTAGKAPRKQLASKAARKSAPISAGIKKPHRYRPGTVALRE	I	Acetyl (K); Methyl (R); Trimethyl (K)	0.00000000000000005100000000000000000600000000000000.0			20190616_MC_HVG_06.raw~
1	1	C6KSV0_PLAF7	Histone H3 OS=Plasmodium falciparum (isolate 3D7) OX=36329 GN=PF3D7_0610400 PE=3 SV=1	1194	15437	219	70	2	1	652	1	1	1	5495.21	5494.2	1	5492.2	1.9989	0	6.34	0.71	M	ARTKQTARKSTAGKAPRKQLASKAARKSAPISAGIKKPHRYRPGTVALRE	I	Acetyl (K); Methyl (K); Trimethyl (K)	0.00000000000001000600000000000000000040000000000000.0			20190616_MC_HVG_06.raw~
1	1	C6KSV0_PLAF7	Histone H3 OS=Plasmodium falciparum (isolate 3D7) OX=36329 GN=PF3D7_0610400 PE=3 SV=1	1194	15437	219	70	2	1	654	1	1	1	5495.22	5494.21	1	5492.2	2.0047	0	7.88	0.6	M	ARTKQTARKSTAGKAPRKQLASKAARKSAPISAGIKKPHRYRPGTVALRE	I	Acetyl (K); Methyl (K); Trimethyl (K)	0.00060000000000000100000000000000000040000000000000.0			20190616_MC_HVG_06.raw~
1	1	C6KSV0_PLAF7	Histone H3 OS=Plasmodium falciparum (isolate 3D7) OX=36329 GN=PF3D7_0610400 PE=3 SV=1	1194	15437	219	70	2	1	657	1	1	1	5495.25	5494.24	1	5492.24	2.0045	0	2.61	0.93	M	ARTKQTARKSTAGKAPRKQLASKAARKSAPISAGIKKPHRYRPGTVALRE	I	Dimethyl (K); 2 Dimethyl (R); Methyl (K)	0.00000000000000000200000000400000000000030300000000.0			20190616_MC_HVG_06.raw~
1	1	C6KSV0_PLAF7	Histone H3 OS=Plasmodium falciparum (isolate 3D7) OX=36329 GN=PF3D7_0610400 PE=3 SV=1	1194	15437	219	70	2	1	658	1	1	1	5495.26	5494.25	1	5492.24	2.0113	0	1.9	0.75	M	ARTKQTARKSTAGKAPRKQLASKAARKSAPISAGIKKPHRYRPGTVALRE	I	Dimethyl (K); Methyl (K); 4 Methyl (R)	0.05020000000000000000000000000000000040050500000050.0			20190616_MC_HVG_06.raw~
1	1	C6KSV0_PLAF7	Histone H3 OS=Plasmodium falciparum (isolate 3D7) OX=36329 GN=PF3D7_0610400 PE=3 SV=1	1194	15437	219	70	2	1	719	1	1	1	5507.22	5506.21	1	5506.22	-0.008	0	15.44	0.4	M	ARTKQTARKSTAGKAPRKQLASKAARKSAPISAGIKKPHRYRPGTVALRE	I	Acetyl (K); Dimethyl (K); 3 Methyl (K)	0.00040000200001000400000000000000000040000000000000.0			20190616_MC_HVG_06.raw~
1	1	C6KSV0_PLAF7	Histone H3 OS=Plasmodium falciparum (isolate 3D7) OX=36329 GN=PF3D7_0610400 PE=3 SV=1	1194	15437	219	70	2	1	720	1	1	1	5507.22	5506.21	1	5506.22	-0.0065	0	6.83	0.83	M	ARTKQTARKSTAGKAPRKQLASKAARKSAPISAGIKKPHRYRPGTVALRE	I	Acetyl (K); 2 Methyl (R); Trimethyl (K)	0.00060000000001000000000005000000000000050000000000.0			20190616_MC_HVG_06.raw~
1	1	C6KSV0_PLAF7	Histone H3 OS=Plasmodium falciparum (isolate 3D7) OX=36329 GN=PF3D7_0610400 PE=3 SV=1	1194	15437	219	70	2	1	721	1	1	1	5507.23	5506.22	1	5506.22	0.0037	0	17.12	0.36	M	ARTKQTARKSTAGKAPRKQLASKAARKSAPISAGIKKPHRYRPGTVALRE	I	Acetyl (K); 2 Methyl (R); Trimethyl (K)	0.00060000000000000100000005000000000000050000000000.0			20190616_MC_HVG_06.raw~
1	1	C6KSV0_PLAF7	Histone H3 OS=Plasmodium falciparum (isolate 3D7) OX=36329 GN=PF3D7_0610400 PE=3 SV=1	1194	15437	219	70	2	1	724	1	1	1	5508.23	5507.22	1	5506.22	1.0018	0	6.41	0.94	M	ARTKQTARKSTAGKAPRKQLASKAARKSAPISAGIKKPHRYRPGTVALRE	I	Acetyl (K); 2 Methyl (R); Trimethyl (K)	0.00060000000001000000000005000000000000050000000000.0			20190616_MC_HVG_06.raw~
1	1	C6KSV0_PLAF7	Histone H3 OS=Plasmodium falciparum (isolate 3D7) OX=36329 GN=PF3D7_0610400 PE=3 SV=1	1194	15437	219	70	2	1	725	1	1	1	5508.23	5507.22	1	5506.22	1.0033	0	24.01	0.055	M	ARTKQTARKSTAGKAPRKQLASKAARKSAPISAGIKKPHRYRPGTVALRE	I	Acetyl (K); 2 Methyl (R); Trimethyl (K)	0.00060000000001000000000005000000000000050000000000.0			20190616_MC_HVG_06.raw~
1	1	C6KSV0_PLAF7	Histone H3 OS=Plasmodium falciparum (isolate 3D7) OX=36329 GN=PF3D7_0610400 PE=3 SV=1	1194	15437	219	70	2	1	769	1	1	1	5521.19	5520.18	1	5520.2	-0.0175	0	3.55	0.7	M	ARTKQTARKSTAGKAPRKQLASKAARKSAPISAGIKKPHRYRPGTVALRE	I	2 Acetyl (K); Dimethyl (R); Methyl (K)	0.00000000000000000000000003100000000140000000000000.0			20190616_MC_HVG_06.raw~
1	1	C6KSV0_PLAF7	Histone H3 OS=Plasmodium falciparum (isolate 3D7) OX=36329 GN=PF3D7_0610400 PE=3 SV=1	1194	15437	219	70	2	1	770	1	1	1	5521.2	5520.19	1	5520.2	-0.0082	0	8.41	0.47	M	ARTKQTARKSTAGKAPRKQLASKAARKSAPISAGIKKPHRYRPGTVALRE	I	2 Acetyl (K); Dimethyl (R); Methyl (K)	0.00000000000000000000001003100000000040000000000000.0			20190616_MC_HVG_06.raw~
1	1	C6KSV0_PLAF7	Histone H3 OS=Plasmodium falciparum (isolate 3D7) OX=36329 GN=PF3D7_0610400 PE=3 SV=1	1194	15437	219	70	2	1	771	4	1	1	5521.2	5520.19	1	5520.2	-0.0082	0	11.57	1.2	M	ARTKQTARKSTAGKAPRKQLASKAARKSAPISAGIKKPHRYRPGTVALRE	I	2 Acetyl (K); Methyl (K); 2 Methyl (R)	0.00000005000000005100001000000000000040000000000000.0			20190616_MC_HVG_06.raw~
1	1	C6KSV0_PLAF7	Histone H3 OS=Plasmodium falciparum (isolate 3D7) OX=36329 GN=PF3D7_0610400 PE=3 SV=1	1194	15437	219	70	2	1	772	1	1	1	5521.2	5520.19	1	5520.2	-0.0043	0	5.18	0.95	M	ARTKQTARKSTAGKAPRKQLASKAARKSAPISAGIKKPHRYRPGTVALRE	I	2 Acetyl (K); Dimethyl (R); Methyl (K)	0.00000000000000003100001000000000000040000000000000.0			20190616_MC_HVG_06.raw~
1	1	C6KSV0_PLAF7	Histone H3 OS=Plasmodium falciparum (isolate 3D7) OX=36329 GN=PF3D7_0610400 PE=3 SV=1	1194	15437	219	70	2	1	774	1	1	1	5521.22	5520.21	1	5520.2	0.0098	0	42.86	0.0013	M	ARTKQTARKSTAGKAPRKQLASKAARKSAPISAGIKKPHRYRPGTVALRE	I	2 Acetyl (K); Dimethyl (R); Methyl (K)	0.00000000000001003100000000000000000040000000000000.0			20190616_MC_HVG_06.raw~
1	1	C6KSV0_PLAF7	Histone H3 OS=Plasmodium falciparum (isolate 3D7) OX=36329 GN=PF3D7_0610400 PE=3 SV=1	1194	15437	219	70	2	1	781	1	1	1	5522.2	5521.19	1	5520.2	0.9903	0	9.63	0.21	M	ARTKQTARKSTAGKAPRKQLASKAARKSAPISAGIKKPHRYRPGTVALRE	I	2 Acetyl (K); Dimethyl (R); Methyl (K)	0.00000000000001003100000000000000000040000000000000.0			20190616_MC_HVG_06.raw~
1	1	C6KSV0_PLAF7	Histone H3 OS=Plasmodium falciparum (isolate 3D7) OX=36329 GN=PF3D7_0610400 PE=3 SV=1	1194	15437	219	70	2	1	786	1	1	1	5522.21	5521.21	1	5520.2	1.0074	0	41.74	0.0015	M	ARTKQTARKSTAGKAPRKQLASKAARKSAPISAGIKKPHRYRPGTVALRE	I	2 Acetyl (K); Dimethyl (R); Methyl (R)	0.00000000000001003100000000000000000000050000000000.0			20190616_MC_HVG_06.raw~
1	1	C6KSV0_PLAF7	Histone H3 OS=Plasmodium falciparum (isolate 3D7) OX=36329 GN=PF3D7_0610400 PE=3 SV=1	1194	15437	219	70	2	1	790	3	1	1	5522.24	5521.24	1	5520.23	1.0008	0	0.36	1	M	ARTKQTARKSTAGKAPRKQLASKAARKSAPISAGIKKPHRYRPGTVALRE	I	Acetyl (K); Dimethyl (R); 4 Methyl (K)	0.03040000100004000000000000000000000440000000000000.0			20190616_MC_HVG_06.raw~
1	1	C6KSV0_PLAF7	Histone H3 OS=Plasmodium falciparum (isolate 3D7) OX=36329 GN=PF3D7_0610400 PE=3 SV=1	1194	15437	219	70	2	1	791	1	1	1	5522.24	5521.24	1	5520.23	1.0018	0	15.81	0.12	M	ARTKQTARKSTAGKAPRKQLASKAARKSAPISAGIKKPHRYRPGTVALRE	I	Acetyl (K); 3 Methyl (R); Trimethyl (K)	0.00060000000000005100000005000000000000050000000000.0			20190616_MC_HVG_06.raw~
1	1	C6KSV0_PLAF7	Histone H3 OS=Plasmodium falciparum (isolate 3D7) OX=36329 GN=PF3D7_0610400 PE=3 SV=1	1194	15437	219	70	2	1	795	2	1	1	5522.25	5521.24	1	5520.23	1.0076	0	19.15	0.25	M	ARTKQTARKSTAGKAPRKQLASKAARKSAPISAGIKKPHRYRPGTVALRE	I	Acetyl (K); 3 Methyl (R); Trimethyl (K)	0.00060000000001005000000005000000000000050000000000.0			20190616_MC_HVG_06.raw~
1	1	C6KSV0_PLAF7	Histone H3 OS=Plasmodium falciparum (isolate 3D7) OX=36329 GN=PF3D7_0610400 PE=3 SV=1	1194	15437	219	70	2	1	806	1	1	1	5523.19	5522.19	1	5520.2	1.9888	0	4.24	0.4	M	ARTKQTARKSTAGKAPRKQLASKAARKSAPISAGIKKPHRYRPGTVALRE	I	2 Acetyl (K); Dimethyl (R); Methyl (K)	0.00000000000001003100000000000000000400000000000000.0			20190616_MC_HVG_06.raw~
1	1	C6KSV0_PLAF7	Histone H3 OS=Plasmodium falciparum (isolate 3D7) OX=36329 GN=PF3D7_0610400 PE=3 SV=1	1194	15437	219	70	2	1	807	1	1	1	5523.2	5522.19	1	5520.2	1.9952	0	11.17	0.52	M	ARTKQTARKSTAGKAPRKQLASKAARKSAPISAGIKKPHRYRPGTVALRE	I	2 Acetyl (K); Dimethyl (R); Methyl (K)	0.00000000000000003100001000000000000040000000000000.0			20190616_MC_HVG_06.raw~
1	1	C6KSV0_PLAF7	Histone H3 OS=Plasmodium falciparum (isolate 3D7) OX=36329 GN=PF3D7_0610400 PE=3 SV=1	1194	15437	219	70	2	1	862	1	1	1	5535.22	5534.21	1	5534.21	-0.0053	0	9.83	0.9	M	ARTKQTARKSTAGKAPRKQLASKAARKSAPISAGIKKPHRYRPGTVALRE	I	2 Acetyl (K); Methyl (R); Trimethyl (K)	0.00060000000000000000001000100000000000000500000000.0			20190616_MC_HVG_06.raw~
1	1	C6KSV0_PLAF7	Histone H3 OS=Plasmodium falciparum (isolate 3D7) OX=36329 GN=PF3D7_0610400 PE=3 SV=1	1194	15437	219	70	2	1	863	1	1	1	5535.27	5534.26	1	5534.21	0.0474	0	14.31	0.44	M	ARTKQTARKSTAGKAPRKQLASKAARKSAPISAGIKKPHRYRPGTVALRE	I	2 Acetyl (K); Dimethyl (K); 2 Methyl (K)	0.00020000400000000100001000000000000040000000000000.0			20190616_MC_HVG_06.raw~
1	1	C6KSV0_PLAF7	Histone H3 OS=Plasmodium falciparum (isolate 3D7) OX=36329 GN=PF3D7_0610400 PE=3 SV=1	1194	15437	219	70	2	1	883	1	1	1	5542.22	5541.21	1	5539.19	2.0267	0	4.73	0.36	-	MARTKQTARKSTAGKAPRKQLASKAARKSAPISAGIKKPHRYRPGTVALRE	I	Methyl (K)	0.000000000000000000000000000000000000040000000000000.0			20190616_MC_HVG_06.raw~
1	1	C6KSV0_PLAF7	Histone H3 OS=Plasmodium falciparum (isolate 3D7) OX=36329 GN=PF3D7_0610400 PE=3 SV=1	1194	15437	219	70	2	1	904	1	1	1	5549.23	5548.22	1	5548.23	-0.0063	0	26.9	0.084	M	ARTKQTARKSTAGKAPRKQLASKAARKSAPISAGIKKPHRYRPGTVALRE	I	2 Acetyl (K); Dimethyl (R); 3 Methyl (K)	0.03040000100001000400000000000000000040000000000000.0			20190616_MC_HVG_06.raw~
1	1	C6KSV0_PLAF7	Histone H3 OS=Plasmodium falciparum (isolate 3D7) OX=36329 GN=PF3D7_0610400 PE=3 SV=1	1194	15437	219	70	2	1	905	1	1	1	5549.23	5548.23	1	5548.23	-0.0044	0	6.56	0.99	M	ARTKQTARKSTAGKAPRKQLASKAARKSAPISAGIKKPHRYRPGTVALRE	I	Acetyl (K); 2 Dimethyl (K); Methyl (K); Acetyl (Protein N-term)	7.00000000200002000000000000000000000140000000000000.0			20190616_MC_HVG_06.raw~
1	1	C6KSV0_PLAF7	Histone H3 OS=Plasmodium falciparum (isolate 3D7) OX=36329 GN=PF3D7_0610400 PE=3 SV=1	1194	15437	219	70	2	1	917	1	1	1	5550.23	5549.23	1	5548.27	0.9607	0	9.7	0.81	M	ARTKQTARKSTAGKAPRKQLASKAARKSAPISAGIKKPHRYRPGTVALRE	I	Acetyl (K); 2 Dimethyl (K); Methyl (K); Trimethyl (K)	0.00060000100002000200000000000000000040000000000000.0			20190616_MC_HVG_06.raw~
1	1	C6KSV0_PLAF7	Histone H3 OS=Plasmodium falciparum (isolate 3D7) OX=36329 GN=PF3D7_0610400 PE=3 SV=1	1194	15437	219	70	2	1	918	1	1	1	5550.24	5549.23	1	5548.23	0.9995	0	14.18	0.37	M	ARTKQTARKSTAGKAPRKQLASKAARKSAPISAGIKKPHRYRPGTVALRE	I	2 Acetyl (K); Dimethyl (R); 3 Methyl (K)	0.03040000100001000400000000000000000040000000000000.0			20190616_MC_HVG_06.raw~
1	1	C6KSV0_PLAF7	Histone H3 OS=Plasmodium falciparum (isolate 3D7) OX=36329 GN=PF3D7_0610400 PE=3 SV=1	1194	15437	219	70	2	1	919	6	1	1	5550.24	5549.23	1	5548.23	1.0025	0	13.21	1.4	M	ARTKQTARKSTAGKAPRKQLASKAARKSAPISAGIKKPHRYRPGTVALRE	I	2 Acetyl (K); 2 Methyl (R); Trimethyl (K)	0.00060000000001005100000005000000000000000000000000.0			20190616_MC_HVG_06.raw~
1	1	C6KSV0_PLAF7	Histone H3 OS=Plasmodium falciparum (isolate 3D7) OX=36329 GN=PF3D7_0610400 PE=3 SV=1	1194	15437	219	70	2	1	920	1	1	1	5550.24	5549.23	1	5548.23	1.0039	0	7.83	0.51	M	ARTKQTARKSTAGKAPRKQLASKAARKSAPISAGIKKPHRYRPGTVALRE	I	2 Acetyl (K); Dimethyl (K); 2 Methyl (K); Methyl (R)	0.05020000100001000400000000000000000040000000000000.0			20190616_MC_HVG_06.raw~
1	1	C6KSV0_PLAF7	Histone H3 OS=Plasmodium falciparum (isolate 3D7) OX=36329 GN=PF3D7_0610400 PE=3 SV=1	1194	15437	219	70	2	1	921	1	1	1	5550.24	5549.23	1	5548.23	1.0039	0	10.3	0.93	M	ARTKQTARKSTAGKAPRKQLASKAARKSAPISAGIKKPHRYRPGTVALRE	I	2 Acetyl (K); 2 Methyl (R); Trimethyl (K)	0.00060000100001005000000005000000000000000000000000.0			20190616_MC_HVG_06.raw~
1	1	C6KSV0_PLAF7	Histone H3 OS=Plasmodium falciparum (isolate 3D7) OX=36329 GN=PF3D7_0610400 PE=3 SV=1	1194	15437	219	70	2	1	923	4	1	1	5550.25	5549.24	1	5548.27	0.9763	0	9.69	0.98	M	ARTKQTARKSTAGKAPRKQLASKAARKSAPISAGIKKPHRYRPGTVALRE	I	Acetyl (K); Dimethyl (K); 2 Trimethyl (K)	0.00060000000001000000000000000000000260000000000000.0			20190616_MC_HVG_06.raw~
1	1	C6KSV0_PLAF7	Histone H3 OS=Plasmodium falciparum (isolate 3D7) OX=36329 GN=PF3D7_0610400 PE=3 SV=1	1194	15437	219	70	2	1	932	1	1	1	5551.22	5550.21	1	5548.23	1.9819	0	0.78	0.87	M	ARTKQTARKSTAGKAPRKQLASKAARKSAPISAGIKKPHRYRPGTVALRE	I	2 Acetyl (K); 2 Methyl (R); Trimethyl (K)	0.00060000000001005100000005000000000000000000000000.0			20190616_MC_HVG_06.raw~
1	1	C6KSV0_PLAF7	Histone H3 OS=Plasmodium falciparum (isolate 3D7) OX=36329 GN=PF3D7_0610400 PE=3 SV=1	1194	15437	219	70	2	1	933	1	1	1	5551.22	5550.21	1	5548.23	1.9824	0	0.94	0.81	M	ARTKQTARKSTAGKAPRKQLASKAARKSAPISAGIKKPHRYRPGTVALRE	I	Acetyl (K); Dimethyl (K); Dimethyl (R); Methyl (K); Acetyl (Protein N-term)	7.00010003000000000000000000000000000240000000000000.0			20190616_MC_HVG_06.raw~
1	1	C6KSV0_PLAF7	Histone H3 OS=Plasmodium falciparum (isolate 3D7) OX=36329 GN=PF3D7_0610400 PE=3 SV=1	1194	15437	219	70	2	1	936	1	1	1	5551.23	5550.23	1	5548.23	1.9976	0	10.18	0.72	M	ARTKQTARKSTAGKAPRKQLASKAARKSAPISAGIKKPHRYRPGTVALRE	I	2 Acetyl (K); 2 Methyl (R); Trimethyl (K)	0.00060000000000000100001005000000000000050000000000.0			20190616_MC_HVG_06.raw~
1	1	C6KSV0_PLAF7	Histone H3 OS=Plasmodium falciparum (isolate 3D7) OX=36329 GN=PF3D7_0610400 PE=3 SV=1	1194	15437	219	70	2	1	939	9	1	1	5551.25	5550.25	1	5548.27	1.9807	0	0.85	1	M	ARTKQTARKSTAGKAPRKQLASKAARKSAPISAGIKKPHRYRPGTVALRE	I	Acetyl (K); 2 Dimethyl (R); 4 Methyl (K)	0.03040003400004000000000000100000000040000000000000.0			20190616_MC_HVG_06.raw~
1	1	C6KSV0_PLAF7	Histone H3 OS=Plasmodium falciparum (isolate 3D7) OX=36329 GN=PF3D7_0610400 PE=3 SV=1	1194	15437	219	70	2	1	948	1	1	1	5552.18	5551.17	1	5553.2	-2.032	0	1.98	0.91	-	MARTKQTARKSTAGKAPRKQLASKAARKSAPISAGIKKPHRYRPGTVALRE	I	2 Methyl (K)	0.000000000000000000000000000000000000440000000000000.0			20190616_MC_HVG_06.raw~
1	1	C6KSV0_PLAF7	Histone H3 OS=Plasmodium falciparum (isolate 3D7) OX=36329 GN=PF3D7_0610400 PE=3 SV=1	1194	15437	219	70	2	1	966	1	1	1	5554.23	5553.22	1	5553.2	0.0179	0	5.2	0.32	-	MARTKQTARKSTAGKAPRKQLASKAARKSAPISAGIKKPHRYRPGTVALRE	I	Dimethyl (K)	0.000000000200000000000000000000000000000000000000000.0			20190616_MC_HVG_06.raw~
1	1	C6KSV0_PLAF7	Histone H3 OS=Plasmodium falciparum (isolate 3D7) OX=36329 GN=PF3D7_0610400 PE=3 SV=1	1194	15437	219	70	2	1	973	1	1	1	5555.22	5554.21	1	5553.2	1.011	0	4.61	0.37	-	MARTKQTARKSTAGKAPRKQLASKAARKSAPISAGIKKPHRYRPGTVALRE	I	Methyl (K); Methyl (R)	0.000000000000000005000000000000000000040000000000000.0			20190616_MC_HVG_06.raw~
1	1	C6KSV0_PLAF7	Histone H3 OS=Plasmodium falciparum (isolate 3D7) OX=36329 GN=PF3D7_0610400 PE=3 SV=1	1194	15437	219	70	2	1	975	1	1	1	5555.22	5554.22	1	5553.2	1.0134	0	3.96	0.43	-	MARTKQTARKSTAGKAPRKQLASKAARKSAPISAGIKKPHRYRPGTVALRE	I	Methyl (K); Methyl (R)	0.000000000000000005000000000000000000040000000000000.0			20190616_MC_HVG_06.raw~
1	1	C6KSV0_PLAF7	Histone H3 OS=Plasmodium falciparum (isolate 3D7) OX=36329 GN=PF3D7_0610400 PE=3 SV=1	1194	15437	219	70	2	1	1002	1	1	1	5575.33	5574.33	1	5576.22	-1.8977	0	0.95	0.81	M	ARTKQTARKSTAGKAPRKQLASKAARKSAPISAGIKKPHRYRPGTVALRE	I	3 Acetyl (K); Methyl (R); Trimethyl (K)	0.00060000000000000100001000100000000000000500000000.0			20190616_MC_HVG_06.raw~
1	1	C6KSV0_PLAF7	Histone H3 OS=Plasmodium falciparum (isolate 3D7) OX=36329 GN=PF3D7_0610400 PE=3 SV=1	1194	15437	219	70	2	1	1003	1	1	1	5575.34	5574.33	1	5576.26	-1.9327	0	5.08	0.45	M	ARTKQTARKSTAGKAPRKQLASKAARKSAPISAGIKKPHRYRPGTVALRE	I	2 Acetyl (K); 3 Methyl (K); Methyl (R); Trimethyl (K)	0.00060000100001000400004000400000000000000500000000.0			20190616_MC_HVG_06.raw~
1	1	C6KSV0_PLAF7	Histone H3 OS=Plasmodium falciparum (isolate 3D7) OX=36329 GN=PF3D7_0610400 PE=3 SV=1	1194	15437	219	70	2	1	1004	1	1	1	5575.34	5574.33	1	5576.22	-1.8909	0	2.43	0.87	M	ARTKQTARKSTAGKAPRKQLASKAARKSAPISAGIKKPHRYRPGTVALRE	I	3 Acetyl (K); Dimethyl (K); 2 Methyl (R)	0.05020000000000000000001000100000000100000000000050.0			20190616_MC_HVG_06.raw~
1	1	C6KSV0_PLAF7	Histone H3 OS=Plasmodium falciparum (isolate 3D7) OX=36329 GN=PF3D7_0610400 PE=3 SV=1	1194	15437	219	70	2	1	1006	1	1	1	5577.22	5576.21	1	5576.22	-0.0125	0	13.99	0.84	M	ARTKQTARKSTAGKAPRKQLASKAARKSAPISAGIKKPHRYRPGTVALRE	I	3 Acetyl (K); Methyl (K); Trimethyl (K)	0.00060000100001000100000000000000000040000000000000.0			20190616_MC_HVG_06.raw~
1	1	C6KSV0_PLAF7	Histone H3 OS=Plasmodium falciparum (isolate 3D7) OX=36329 GN=PF3D7_0610400 PE=3 SV=1	1194	15437	219	70	2	1	1007	3	1	1	5577.22	5576.22	1	5576.22	-0.0066	0	18.85	0.42	M	ARTKQTARKSTAGKAPRKQLASKAARKSAPISAGIKKPHRYRPGTVALRE	I	3 Acetyl (K); Methyl (R); Trimethyl (K)	0.00060000000001000100001000000000000000050000000000.0			20190616_MC_HVG_06.raw~
1	1	C6KSV0_PLAF7	Histone H3 OS=Plasmodium falciparum (isolate 3D7) OX=36329 GN=PF3D7_0610400 PE=3 SV=1	1194	15437	219	70	2	1	1008	1	1	1	5577.23	5576.22	1	5576.22	-0.0051	0	3.46	0.78	M	ARTKQTARKSTAGKAPRKQLASKAARKSAPISAGIKKPHRYRPGTVALRE	I	3 Acetyl (K); Dimethyl (K); 2 Methyl (R)	0.05020000100001000100000000000000000000000000000050.0			20190616_MC_HVG_06.raw~
1	1	C6KSV0_PLAF7	Histone H3 OS=Plasmodium falciparum (isolate 3D7) OX=36329 GN=PF3D7_0610400 PE=3 SV=1	1194	15437	219	70	2	1	1010	1	1	1	5577.23	5576.22	1	5576.22	-0.0037	0	15.99	0.6	M	ARTKQTARKSTAGKAPRKQLASKAARKSAPISAGIKKPHRYRPGTVALRE	I	3 Acetyl (K); Methyl (K); Trimethyl (K)	0.00060000100001000100000000000000000040000000000000.0			20190616_MC_HVG_06.raw~
1	1	C6KSV0_PLAF7	Histone H3 OS=Plasmodium falciparum (isolate 3D7) OX=36329 GN=PF3D7_0610400 PE=3 SV=1	1194	15437	219	70	2	1	1012	1	1	1	5577.23	5576.22	1	5576.22	-0.0003	0	7.63	0.94	M	ARTKQTARKSTAGKAPRKQLASKAARKSAPISAGIKKPHRYRPGTVALRE	I	3 Acetyl (K); Methyl (R); Trimethyl (K)	0.00060000100001000100000000000000000000000000000050.0			20190616_MC_HVG_06.raw~
1	1	C6KSV0_PLAF7	Histone H3 OS=Plasmodium falciparum (isolate 3D7) OX=36329 GN=PF3D7_0610400 PE=3 SV=1	1194	15437	219	70	2	1	1013	1	1	1	5577.23	5576.23	1	5576.19	0.0381	0	2.5	0.58	M	ARTKQTARKSTAGKAPRKQLASKAARKSAPISAGIKKPHRYRPGTVALRE	I	4 Acetyl (K); Methyl (K)	0.00010000100001000400000000000000000010000000000000.0			20190616_MC_HVG_06.raw~
1	1	C6KSV0_PLAF7	Histone H3 OS=Plasmodium falciparum (isolate 3D7) OX=36329 GN=PF3D7_0610400 PE=3 SV=1	1194	15437	219	70	2	1	1029	1	1	1	5591.21	5590.2	1	5590.28	-0.0728	0	4.72	0.93	M	ARTKQTARKSTAGKAPRKQLASKAARKSAPISAGIKKPHRYRPGTVALRE	I	2 Acetyl (K); 4 Methyl (K); Methyl (R); Trimethyl (K)	0.00060000100001000400004000400000000400000000000050.0			20190616_MC_HVG_06.raw~
1	1	C6KSV0_PLAF7	Histone H3 OS=Plasmodium falciparum (isolate 3D7) OX=36329 GN=PF3D7_0610400 PE=3 SV=1	1194	15437	219	70	2	1	1031	1	1	1	5591.22	5590.22	1	5590.28	-0.0596	0	23.18	0.32	M	ARTKQTARKSTAGKAPRKQLASKAARKSAPISAGIKKPHRYRPGTVALRE	I	2 Acetyl (K); 2 Dimethyl (K); Methyl (K); Trimethyl (K)	0.00060000100001000000000000200000000240000000000000.0			20190616_MC_HVG_06.raw~
1	1	C6KSV0_PLAF7	Histone H3 OS=Plasmodium falciparum (isolate 3D7) OX=36329 GN=PF3D7_0610400 PE=3 SV=1	1194	15437	219	70	2	1	1032	1	1	1	5591.23	5590.22	1	5590.28	-0.0518	0	8.44	0.68	M	ARTKQTARKSTAGKAPRKQLASKAARKSAPISAGIKKPHRYRPGTVALRE	I	2 Acetyl (K); 2 Dimethyl (K); Methyl (K); Trimethyl (K)	0.00060000200002000100001000000000000040000000000000.0			20190616_MC_HVG_06.raw~
1	1	C6KSV0_PLAF7	Histone H3 OS=Plasmodium falciparum (isolate 3D7) OX=36329 GN=PF3D7_0610400 PE=3 SV=1	1194	15437	219	70	2	1	1034	1	1	1	5591.24	5590.23	1	5590.24	-0.012	0	18.38	0.55	M	ARTKQTARKSTAGKAPRKQLASKAARKSAPISAGIKKPHRYRPGTVALRE	I	3 Acetyl (K); 2 Methyl (K); Trimethyl (K)	0.00060000100001000100000000000000000440000000000000.0			20190616_MC_HVG_06.raw~
1	1	C6KSV0_PLAF7	Histone H3 OS=Plasmodium falciparum (isolate 3D7) OX=36329 GN=PF3D7_0610400 PE=3 SV=1	1194	15437	219	70	2	1	1035	1	1	1	5591.25	5590.24	1	5590.24	0.0017	0	5.62	0.98	M	ARTKQTARKSTAGKAPRKQLASKAARKSAPISAGIKKPHRYRPGTVALRE	I	3 Acetyl (K); 2 Methyl (R); Trimethyl (K)	0.00060000000000000100001005100000000000050000000000.0			20190616_MC_HVG_06.raw~
1	1	C6KSV0_PLAF7	Histone H3 OS=Plasmodium falciparum (isolate 3D7) OX=36329 GN=PF3D7_0610400 PE=3 SV=1	1194	15437	219	70	2	1	1037	1	1	1	5592.2	5591.2	1	5590.24	0.9563	0	12.85	0.78	M	ARTKQTARKSTAGKAPRKQLASKAARKSAPISAGIKKPHRYRPGTVALRE	I	3 Acetyl (K); Methyl (K); Methyl (R); Trimethyl (K)	0.00060000100001000100000000000000000400000000000050.0			20190616_MC_HVG_06.raw~
1	1	C6KSV0_PLAF7	Histone H3 OS=Plasmodium falciparum (isolate 3D7) OX=36329 GN=PF3D7_0610400 PE=3 SV=1	1194	15437	219	70	2	1	1044	2	1	1	5593.24	5592.23	1	5590.28	1.9526	0	5.11	1.1	M	ARTKQTARKSTAGKAPRKQLASKAARKSAPISAGIKKPHRYRPGTVALRE	I	2 Acetyl (K); 4 Methyl (K); Methyl (R); Trimethyl (K)	0.00060000000001005100004000400000000440000000000000.0			20190616_MC_HVG_06.raw~
1	1	C6KSV0_PLAF7	Histone H3 OS=Plasmodium falciparum (isolate 3D7) OX=36329 GN=PF3D7_0610400 PE=3 SV=1	1194	15437	219	70	2	1	1048	1	1	1	5593.25	5592.24	1	5590.2	2.0351	0	4.83	0.35	M	ARTKQTARKSTAGKAPRKQLASKAARKSAPISAGIKKPHRYRPGTVALRE	I	4 Acetyl (K); Methyl (K); Methyl (R)	0.00000000000000000400001000100000000110000000000050.0			20190616_MC_HVG_06.raw~
1	1	C6KSV0_PLAF7	Histone H3 OS=Plasmodium falciparum (isolate 3D7) OX=36329 GN=PF3D7_0610400 PE=3 SV=1	1194	15437	219	70	2	1	1051	1	1	1	5595.21	5594.2	1	5595.25	-1.0452	0	3.37	0.48	-	MARTKQTARKSTAGKAPRKQLASKAARKSAPISAGIKKPHRYRPGTVALRE	I	Dimethyl (K); 2 Methyl (K); Methyl (R)	0.000000000200000000000000000400000000400000000000050.0			20190616_MC_HVG_06.raw~
1	1	C6KSV0_PLAF7	Histone H3 OS=Plasmodium falciparum (isolate 3D7) OX=36329 GN=PF3D7_0610400 PE=3 SV=1	1194	15437	219	70	2	1	1066	1	1	1	5604.3	5603.29	1	5604.26	-0.9652	0	6.21	0.54	M	ARTKQTARKSTAGKAPRKQLASKAARKSAPISAGIKKPHRYRPGTVALRE	I	3 Acetyl (K); 3 Methyl (R); Trimethyl (K)	0.00060000000000005000001005100000000100050000000000.0			20190616_MC_HVG_06.raw~
1	1	C6KSV0_PLAF7	Histone H3 OS=Plasmodium falciparum (isolate 3D7) OX=36329 GN=PF3D7_0610400 PE=3 SV=1	1194	15437	219	70	2	1	1070	1	1	1	5606.25	5605.24	1	5604.33	0.9147	0	16.05	0.74	M	ARTKQTARKSTAGKAPRKQLASKAARKSAPISAGIKKPHRYRPGTVALRE	I	Acetyl (K); 4 Dimethyl (K); Methyl (R); Trimethyl (K)	0.00060000100000000200002000200000000200000000000050.0			20190616_MC_HVG_06.raw~
2	1	C6KT19_PLAF7	Histone H3 OS=Plasmodium falciparum (isolate 3D7) OX=36329 GN=PF3D7_0617900 PE=3 SV=1	330	15432	212	29	2	1	138	2	0	1	5395.14	5394.13	1	5396.11	-1.9761	0	6.37	0.33	M	ARTKQTARKSTGGKAPRKQLASKAARKSAPVSTGIKKPHRYRPGTVALRE	I					20190616_MC_HVG_06.raw~
2	1	C6KT19_PLAF7	Histone H3 OS=Plasmodium falciparum (isolate 3D7) OX=36329 GN=PF3D7_0617900 PE=3 SV=1	330	15432	212	29	2	1	139	2	0	1	5395.15	5394.15	1	5396.11	-1.9624	0	22.36	0.0084	M	ARTKQTARKSTGGKAPRKQLASKAARKSAPVSTGIKKPHRYRPGTVALRE	I					20190616_MC_HVG_06.raw~
2	1	C6KT19_PLAF7	Histone H3 OS=Plasmodium falciparum (isolate 3D7) OX=36329 GN=PF3D7_0617900 PE=3 SV=1	330	15432	212	29	2	1	142	1	0	1	5396.14	5395.13	1	5396.11	-0.9776	0	34.77	0.00033	M	ARTKQTARKSTGGKAPRKQLASKAARKSAPVSTGIKKPHRYRPGTVALRE	I					20190616_MC_HVG_06.raw~
2	1	C6KT19_PLAF7	Histone H3 OS=Plasmodium falciparum (isolate 3D7) OX=36329 GN=PF3D7_0617900 PE=3 SV=1	330	15432	212	29	2	1	143	2	0	1	5396.14	5395.13	1	5396.11	-0.9751	0	19.81	0.01	M	ARTKQTARKSTGGKAPRKQLASKAARKSAPVSTGIKKPHRYRPGTVALRE	I					20190616_MC_HVG_06.raw~
2	1	C6KT19_PLAF7	Histone H3 OS=Plasmodium falciparum (isolate 3D7) OX=36329 GN=PF3D7_0617900 PE=3 SV=1	330	15432	212	29	2	1	144	1	0	1	5396.14	5395.14	1	5396.11	-0.9727	0	22.84	0.0052	M	ARTKQTARKSTGGKAPRKQLASKAARKSAPVSTGIKKPHRYRPGTVALRE	I					20190616_MC_HVG_06.raw~
2	1	C6KT19_PLAF7	Histone H3 OS=Plasmodium falciparum (isolate 3D7) OX=36329 GN=PF3D7_0617900 PE=3 SV=1	330	15432	212	29	2	1	145	2	0	1	5396.15	5395.14	1	5396.11	-0.9692	0	15.93	0.026	M	ARTKQTARKSTGGKAPRKQLASKAARKSAPVSTGIKKPHRYRPGTVALRE	I					20190616_MC_HVG_06.raw~
2	1	C6KT19_PLAF7	Histone H3 OS=Plasmodium falciparum (isolate 3D7) OX=36329 GN=PF3D7_0617900 PE=3 SV=1	330	15432	212	29	2	1	146	1	0	1	5396.15	5395.14	1	5396.11	-0.9673	0	37.41	0.00018	M	ARTKQTARKSTGGKAPRKQLASKAARKSAPVSTGIKKPHRYRPGTVALRE	I					20190616_MC_HVG_06.raw~
2	1	C6KT19_PLAF7	Histone H3 OS=Plasmodium falciparum (isolate 3D7) OX=36329 GN=PF3D7_0617900 PE=3 SV=1	330	15432	212	29	2	1	148	2	0	1	5396.15	5395.15	1	5396.11	-0.9634	0	16.13	0.024	M	ARTKQTARKSTGGKAPRKQLASKAARKSAPVSTGIKKPHRYRPGTVALRE	I					20190616_MC_HVG_06.raw~
2	1	C6KT19_PLAF7	Histone H3 OS=Plasmodium falciparum (isolate 3D7) OX=36329 GN=PF3D7_0617900 PE=3 SV=1	330	15432	212	29	2	1	151	2	0	1	5396.17	5395.16	1	5396.11	-0.9468	0	0.02	1	M	ARTKQTARKSTGGKAPRKQLASKAARKSAPVSTGIKKPHRYRPGTVALRE	I					20190616_MC_HVG_06.raw~
2	1	C6KT19_PLAF7	Histone H3 OS=Plasmodium falciparum (isolate 3D7) OX=36329 GN=PF3D7_0617900 PE=3 SV=1	330	15432	212	29	2	1	152	1	0	1	5397.14	5396.13	1	5396.11	0.0239	0	32.07	0.00062	M	ARTKQTARKSTGGKAPRKQLASKAARKSAPVSTGIKKPHRYRPGTVALRE	I					20190616_MC_HVG_06.raw~
2	1	C6KT19_PLAF7	Histone H3 OS=Plasmodium falciparum (isolate 3D7) OX=36329 GN=PF3D7_0617900 PE=3 SV=1	330	15432	212	29	2	1	153	1	0	1	5397.15	5396.14	1	5396.11	0.0337	0	47.24	1.9e-05	M	ARTKQTARKSTGGKAPRKQLASKAARKSAPVSTGIKKPHRYRPGTVALRE	I					20190616_MC_HVG_06.raw~
2	1	C6KT19_PLAF7	Histone H3 OS=Plasmodium falciparum (isolate 3D7) OX=36329 GN=PF3D7_0617900 PE=3 SV=1	330	15432	212	29	2	1	155	1	1	1	5398.12	5397.12	1	5396.11	1.0063	0	2.04	0.63	M	ARTKQTARKSTGGKAPRKQLASKAARKSAPVSTGIKKPHRYRPGTVALRE	I					20190616_MC_HVG_06.raw~
2	1	C6KT19_PLAF7	Histone H3 OS=Plasmodium falciparum (isolate 3D7) OX=36329 GN=PF3D7_0617900 PE=3 SV=1	330	15432	212	29	2	1	162	2	0	1	5409.15	5408.14	1	5410.12	-1.9825	0	5.21	0.66	M	ARTKQTARKSTGGKAPRKQLASKAARKSAPVSTGIKKPHRYRPGTVALRE	I	Methyl (K)	0.00000000400000000000000000000000000000000000000000.0			20190616_MC_HVG_06.raw~
2	1	C6KT19_PLAF7	Histone H3 OS=Plasmodium falciparum (isolate 3D7) OX=36329 GN=PF3D7_0617900 PE=3 SV=1	330	15432	212	29	2	1	164	1	1	1	5409.33	5408.32	1	5410.12	-1.8067	0	1.18	1.7	M	ARTKQTARKSTGGKAPRKQLASKAARKSAPVSTGIKKPHRYRPGTVALRE	I	Methyl (K)	0.00000000000000000000000000000000000400000000000000.0			20190616_MC_HVG_06.raw~
2	1	C6KT19_PLAF7	Histone H3 OS=Plasmodium falciparum (isolate 3D7) OX=36329 GN=PF3D7_0617900 PE=3 SV=1	330	15432	212	29	2	1	168	3	0	1	5410.15	5409.14	1	5410.12	-0.98	0	2.87	0.52	M	ARTKQTARKSTGGKAPRKQLASKAARKSAPVSTGIKKPHRYRPGTVALRE	I	Methyl (K)	0.00000000000000000000000000000000000400000000000000.0			20190616_MC_HVG_06.raw~
2	1	C6KT19_PLAF7	Histone H3 OS=Plasmodium falciparum (isolate 3D7) OX=36329 GN=PF3D7_0617900 PE=3 SV=1	330	15432	212	29	2	1	169	1	1	1	5410.15	5409.15	1	5410.12	-0.9786	0	10.78	0.084	M	ARTKQTARKSTGGKAPRKQLASKAARKSAPVSTGIKKPHRYRPGTVALRE	I	Methyl (K)	0.00000000000000000000004000000000000000000000000000.0			20190616_MC_HVG_06.raw~
2	1	C6KT19_PLAF7	Histone H3 OS=Plasmodium falciparum (isolate 3D7) OX=36329 GN=PF3D7_0617900 PE=3 SV=1	330	15432	212	29	2	1	171	4	0	1	5410.16	5409.15	1	5410.12	-0.9756	0	1.86	0.65	M	ARTKQTARKSTGGKAPRKQLASKAARKSAPVSTGIKKPHRYRPGTVALRE	I	Methyl (R)	0.00000000000000005000000000000000000000000000000000.0			20190616_MC_HVG_06.raw~
2	1	C6KT19_PLAF7	Histone H3 OS=Plasmodium falciparum (isolate 3D7) OX=36329 GN=PF3D7_0617900 PE=3 SV=1	330	15432	212	29	2	1	172	1	1	1	5410.17	5409.16	1	5410.12	-0.9649	0	0.18	0.96	M	ARTKQTARKSTGGKAPRKQLASKAARKSAPVSTGIKKPHRYRPGTVALRE	I	Methyl (R)	0.00000000000000005000000000000000000000000000000000.0			20190616_MC_HVG_06.raw~
2	1	C6KT19_PLAF7	Histone H3 OS=Plasmodium falciparum (isolate 3D7) OX=36329 GN=PF3D7_0617900 PE=3 SV=1	330	15432	212	29	2	1	183	1	1	1	5412.15	5411.14	1	5410.12	1.018	0	4.19	0.38	M	ARTKQTARKSTGGKAPRKQLASKAARKSAPVSTGIKKPHRYRPGTVALRE	I	Methyl (K)	0.00000000000000000000000000000000000400000000000000.0			20190616_MC_HVG_06.raw~
2	1	C6KT19_PLAF7	Histone H3 OS=Plasmodium falciparum (isolate 3D7) OX=36329 GN=PF3D7_0617900 PE=3 SV=1	330	15432	212	29	2	1	184	1	1	1	5412.15	5411.15	1	5410.12	1.0205	0	1.66	0.68	M	ARTKQTARKSTGGKAPRKQLASKAARKSAPVSTGIKKPHRYRPGTVALRE	I	Methyl (K)	0.00000000000000000000000000000000000400000000000000.0			20190616_MC_HVG_06.raw~
2	1	C6KT19_PLAF7	Histone H3 OS=Plasmodium falciparum (isolate 3D7) OX=36329 GN=PF3D7_0617900 PE=3 SV=1	330	15432	212	29	2	1	219	9	0	1	5423.16	5422.15	1	5424.14	-1.9908	0	3.33	1.5	M	ARTKQTARKSTGGKAPRKQLASKAARKSAPVSTGIKKPHRYRPGTVALRE	I	Dimethyl (K)	0.00000000200000000000000000000000000000000000000000.0			20190616_MC_HVG_06.raw~
2	1	C6KT19_PLAF7	Histone H3 OS=Plasmodium falciparum (isolate 3D7) OX=36329 GN=PF3D7_0617900 PE=3 SV=1	330	15432	212	29	2	1	225	1	1	1	5424.16	5423.15	1	5424.14	-0.9903	0	10.32	0.093	M	ARTKQTARKSTGGKAPRKQLASKAARKSAPVSTGIKKPHRYRPGTVALRE	I	Dimethyl (K)	0.00000000200000000000000000000000000000000000000000.0			20190616_MC_HVG_06.raw~
2	1	C6KT19_PLAF7	Histone H3 OS=Plasmodium falciparum (isolate 3D7) OX=36329 GN=PF3D7_0617900 PE=3 SV=1	330	15432	212	29	2	1	226	1	1	1	5424.16	5423.15	1	5424.14	-0.9893	0	6.49	0.22	M	ARTKQTARKSTGGKAPRKQLASKAARKSAPVSTGIKKPHRYRPGTVALRE	I	Dimethyl (K)	0.00000000200000000000000000000000000000000000000000.0			20190616_MC_HVG_06.raw~
2	1	C6KT19_PLAF7	Histone H3 OS=Plasmodium falciparum (isolate 3D7) OX=36329 GN=PF3D7_0617900 PE=3 SV=1	330	15432	212	29	2	1	227	10	0	1	5424.16	5423.15	1	5424.14	-0.9869	0	4.05	0.39	M	ARTKQTARKSTGGKAPRKQLASKAARKSAPVSTGIKKPHRYRPGTVALRE	I	Methyl (K); Methyl (R)	0.00000000000000000400000005000000000000000000000000.0			20190616_MC_HVG_06.raw~
2	1	C6KT19_PLAF7	Histone H3 OS=Plasmodium falciparum (isolate 3D7) OX=36329 GN=PF3D7_0617900 PE=3 SV=1	330	15432	212	29	2	1	228	1	0	1	5424.16	5423.16	1	5424.14	-0.9849	0	3.18	0.48	M	ARTKQTARKSTGGKAPRKQLASKAARKSAPVSTGIKKPHRYRPGTVALRE	I	Dimethyl (K)	0.00000000000000000200000000000000000000000000000000.0			20190616_MC_HVG_06.raw~
2	1	C6KT19_PLAF7	Histone H3 OS=Plasmodium falciparum (isolate 3D7) OX=36329 GN=PF3D7_0617900 PE=3 SV=1	330	15432	212	29	2	1	229	1	0	1	5424.17	5423.16	1	5424.14	-0.9791	0	1.89	0.65	M	ARTKQTARKSTGGKAPRKQLASKAARKSAPVSTGIKKPHRYRPGTVALRE	I	Dimethyl (K)	0.00000000200000000000000000000000000000000000000000.0			20190616_MC_HVG_06.raw~
2	1	C6KT19_PLAF7	Histone H3 OS=Plasmodium falciparum (isolate 3D7) OX=36329 GN=PF3D7_0617900 PE=3 SV=1	330	15432	212	29	2	1	236	1	1	1	5426.14	5425.13	1	5424.14	0.9941	0	4.12	0.39	M	ARTKQTARKSTGGKAPRKQLASKAARKSAPVSTGIKKPHRYRPGTVALRE	I	Dimethyl (K)	0.00000000000000000200000000000000000000000000000000.0			20190616_MC_HVG_06.raw~
2	1	C6KT19_PLAF7	Histone H3 OS=Plasmodium falciparum (isolate 3D7) OX=36329 GN=PF3D7_0617900 PE=3 SV=1	330	15432	212	29	2	1	237	1	1	1	5426.15	5425.14	1	5424.14	0.999	0	4.84	0.33	M	ARTKQTARKSTGGKAPRKQLASKAARKSAPVSTGIKKPHRYRPGTVALRE	I	Dimethyl (K)	0.00000000200000000000000000000000000000000000000000.0			20190616_MC_HVG_06.raw~
2	1	C6KT19_PLAF7	Histone H3 OS=Plasmodium falciparum (isolate 3D7) OX=36329 GN=PF3D7_0617900 PE=3 SV=1	330	15432	212	29	2	1	240	1	1	1	5426.17	5425.17	1	5424.14	1.0258	0	16.52	0.022	M	ARTKQTARKSTGGKAPRKQLASKAARKSAPVSTGIKKPHRYRPGTVALRE	I	Methyl (K); Methyl (R)	0.00000000400000005000000000000000000000000000000000.0			20190616_MC_HVG_06.raw~
2	1	C6KT19_PLAF7	Histone H3 OS=Plasmodium falciparum (isolate 3D7) OX=36329 GN=PF3D7_0617900 PE=3 SV=1	330	15432	212	29	2	1	252	1	1	1	5437.19	5436.18	1	5438.16	-1.9781	0	11.03	0.35	M	ARTKQTARKSTGGKAPRKQLASKAARKSAPVSTGIKKPHRYRPGTVALRE	I	Dimethyl (R); Methyl (K)	0.00000000000000003000000000000000000400000000000000.0			20190616_MC_HVG_06.raw~
2	1	C6KT19_PLAF7	Histone H3 OS=Plasmodium falciparum (isolate 3D7) OX=36329 GN=PF3D7_0617900 PE=3 SV=1	330	15432	212	29	2	1	259	1	1	1	5438.19	5437.18	1	5438.16	-0.9757	0	27.45	0.002	M	ARTKQTARKSTGGKAPRKQLASKAARKSAPVSTGIKKPHRYRPGTVALRE	I	Trimethyl (K)	0.00000000600000000000000000000000000000000000000000.0			20190616_MC_HVG_06.raw~
2	1	C6KT19_PLAF7	Histone H3 OS=Plasmodium falciparum (isolate 3D7) OX=36329 GN=PF3D7_0617900 PE=3 SV=1	330	15432	212	29	2	1	260	1	1	1	5438.21	5437.2	1	5438.16	-0.9562	0	6.68	0.24	M	ARTKQTARKSTGGKAPRKQLASKAARKSAPVSTGIKKPHRYRPGTVALRE	I	Trimethyl (K)	0.00000000600000000000000000000000000000000000000000.0			20190616_MC_HVG_06.raw~
2	1	C6KT19_PLAF7	Histone H3 OS=Plasmodium falciparum (isolate 3D7) OX=36329 GN=PF3D7_0617900 PE=3 SV=1	330	15432	212	29	2	1	262	1	1	1	5439.19	5438.18	1	5438.16	0.0238	0	5.55	0.31	M	ARTKQTARKSTGGKAPRKQLASKAARKSAPVSTGIKKPHRYRPGTVALRE	I	Dimethyl (R); Methyl (R)	0.00000000000000000000000000000000000000000300000050.0			20190616_MC_HVG_06.raw~
2	1	C6KT19_PLAF7	Histone H3 OS=Plasmodium falciparum (isolate 3D7) OX=36329 GN=PF3D7_0617900 PE=3 SV=1	330	15432	212	29	2	1	264	8	0	1	5439.2	5438.19	1	5438.16	0.037	0	3.3	0.51	M	ARTKQTARKSTGGKAPRKQLASKAARKSAPVSTGIKKPHRYRPGTVALRE	I	Dimethyl (R); Methyl (R)	0.00000000000000000000000000000000000000000300000050.0			20190616_MC_HVG_06.raw~
2	1	C6KT19_PLAF7	Histone H3 OS=Plasmodium falciparum (isolate 3D7) OX=36329 GN=PF3D7_0617900 PE=3 SV=1	330	15432	212	29	2	1	265	1	1	1	5439.21	5438.2	1	5438.16	0.0443	0	17.6	0.019	M	ARTKQTARKSTGGKAPRKQLASKAARKSAPVSTGIKKPHRYRPGTVALRE	I	Dimethyl (R); Methyl (R)	0.00000000000000000000000000000000000000000300000050.0			20190616_MC_HVG_06.raw~
2	1	C6KT19_PLAF7	Histone H3 OS=Plasmodium falciparum (isolate 3D7) OX=36329 GN=PF3D7_0617900 PE=3 SV=1	330	15432	212	29	2	1	269	1	1	1	5440.18	5439.17	1	5438.16	1.0146	0	23.77	0.0042	M	ARTKQTARKSTGGKAPRKQLASKAARKSAPVSTGIKKPHRYRPGTVALRE	I	Dimethyl (K); Methyl (K)	0.00000000200000000000004000000000000000000000000000.0			20190616_MC_HVG_06.raw~
2	1	C6KT19_PLAF7	Histone H3 OS=Plasmodium falciparum (isolate 3D7) OX=36329 GN=PF3D7_0617900 PE=3 SV=1	330	15432	212	29	2	1	270	1	1	1	5440.18	5439.18	1	5438.16	1.0189	0	3.52	0.44	M	ARTKQTARKSTGGKAPRKQLASKAARKSAPVSTGIKKPHRYRPGTVALRE	I	Dimethyl (R); Methyl (R)	0.00000000000000000000000000000000000000000300000050.0			20190616_MC_HVG_06.raw~
2	1	C6KT19_PLAF7	Histone H3 OS=Plasmodium falciparum (isolate 3D7) OX=36329 GN=PF3D7_0617900 PE=3 SV=1	330	15432	212	29	2	1	272	1	1	1	5440.19	5439.18	1	5438.16	1.0268	0	4.11	0.39	M	ARTKQTARKSTGGKAPRKQLASKAARKSAPVSTGIKKPHRYRPGTVALRE	I	Dimethyl (K); Methyl (R)	0.00000000200000000000000000000000000000050000000000.0			20190616_MC_HVG_06.raw~
2	1	C6KT19_PLAF7	Histone H3 OS=Plasmodium falciparum (isolate 3D7) OX=36329 GN=PF3D7_0617900 PE=3 SV=1	330	15432	212	29	2	1	273	1	1	1	5440.21	5439.21	1	5438.16	1.0512	0	2.52	0.56	M	ARTKQTARKSTGGKAPRKQLASKAARKSAPVSTGIKKPHRYRPGTVALRE	I	Dimethyl (K); Methyl (R)	0.00000000000002005000000000000000000000000000000000.0			20190616_MC_HVG_06.raw~
2	1	C6KT19_PLAF7	Histone H3 OS=Plasmodium falciparum (isolate 3D7) OX=36329 GN=PF3D7_0617900 PE=3 SV=1	330	15432	212	29	2	1	286	2	0	1	5451.19	5450.18	1	5452.17	-1.9938	0	9.78	0.47	M	ARTKQTARKSTGGKAPRKQLASKAARKSAPVSTGIKKPHRYRPGTVALRE	I	Methyl (K); Trimethyl (K)	0.00000000600000000000000000000000000040000000000000.0			20190616_MC_HVG_06.raw~
2	1	C6KT19_PLAF7	Histone H3 OS=Plasmodium falciparum (isolate 3D7) OX=36329 GN=PF3D7_0617900 PE=3 SV=1	330	15432	212	29	2	1	287	1	0	1	5451.19	5450.18	1	5452.17	-1.9938	0	25.84	0.016	M	ARTKQTARKSTGGKAPRKQLASKAARKSAPVSTGIKKPHRYRPGTVALRE	I	Methyl (K); Trimethyl (K)	0.00000000600000000400000000000000000000000000000000.0			20190616_MC_HVG_06.raw~
2	1	C6KT19_PLAF7	Histone H3 OS=Plasmodium falciparum (isolate 3D7) OX=36329 GN=PF3D7_0617900 PE=3 SV=1	330	15432	212	29	2	1	291	1	1	1	5451.19	5450.19	1	5452.14	-1.9496	0	2.59	0.81	M	ARTKQTARKSTGGKAPRKQLASKAARKSAPVSTGIKKPHRYRPGTVALRE	I	Acetyl (K); Methyl (R)	0.00000000000000000000000000000000000010000000000050.0			20190616_MC_HVG_06.raw~
2	1	C6KT19_PLAF7	Histone H3 OS=Plasmodium falciparum (isolate 3D7) OX=36329 GN=PF3D7_0617900 PE=3 SV=1	330	15432	212	29	2	1	294	5	0	1	5451.2	5450.19	1	5452.17	-1.9796	0	44.73	0.00021	M	ARTKQTARKSTGGKAPRKQLASKAARKSAPVSTGIKKPHRYRPGTVALRE	I	Methyl (K); Trimethyl (K)	0.00000000600000000400000000000000000000000000000000.0			20190616_MC_HVG_06.raw~
2	1	C6KT19_PLAF7	Histone H3 OS=Plasmodium falciparum (isolate 3D7) OX=36329 GN=PF3D7_0617900 PE=3 SV=1	330	15432	212	29	2	1	295	10	0	1	5451.2	5450.19	1	5452.17	-1.9791	0	32.06	0.0038	M	ARTKQTARKSTGGKAPRKQLASKAARKSAPVSTGIKKPHRYRPGTVALRE	I	Methyl (K); Trimethyl (K)	0.00000000600004000000000000000000000000000000000000.0			20190616_MC_HVG_06.raw~
2	1	C6KT19_PLAF7	Histone H3 OS=Plasmodium falciparum (isolate 3D7) OX=36329 GN=PF3D7_0617900 PE=3 SV=1	330	15432	212	29	2	1	299	1	0	1	5451.21	5450.2	1	5452.17	-1.9674	0	11.1	0.48	M	ARTKQTARKSTGGKAPRKQLASKAARKSAPVSTGIKKPHRYRPGTVALRE	I	Methyl (K); Trimethyl (K)	0.00000000600000000000000000000000000040000000000000.0			20190616_MC_HVG_06.raw~
2	1	C6KT19_PLAF7	Histone H3 OS=Plasmodium falciparum (isolate 3D7) OX=36329 GN=PF3D7_0617900 PE=3 SV=1	330	15432	212	29	2	1	306	1	0	1	5452.19	5451.19	1	5452.17	-0.9845	0	7.87	0.33	M	ARTKQTARKSTGGKAPRKQLASKAARKSAPVSTGIKKPHRYRPGTVALRE	I	Methyl (R); Trimethyl (K)	0.00000000600000000000000000000000000000050000000000.0			20190616_MC_HVG_06.raw~
2	1	C6KT19_PLAF7	Histone H3 OS=Plasmodium falciparum (isolate 3D7) OX=36329 GN=PF3D7_0617900 PE=3 SV=1	330	15432	212	29	2	1	314	2	0	1	5452.21	5451.2	1	5452.17	-0.9679	0	1.62	1.4	M	ARTKQTARKSTGGKAPRKQLASKAARKSAPVSTGIKKPHRYRPGTVALRE	I	Dimethyl (R); Methyl (K); Methyl (R)	0.00000000400000000000000000000000000000000300000050.0			20190616_MC_HVG_06.raw~
2	1	C6KT19_PLAF7	Histone H3 OS=Plasmodium falciparum (isolate 3D7) OX=36329 GN=PF3D7_0617900 PE=3 SV=1	330	15432	212	29	2	1	320	1	1	1	5453.19	5452.19	1	5452.17	0.014	0	16.55	0.044	M	ARTKQTARKSTGGKAPRKQLASKAARKSAPVSTGIKKPHRYRPGTVALRE	I	Methyl (K); Trimethyl (K)	0.00000000600000000000000000000000000040000000000000.0			20190616_MC_HVG_06.raw~
2	1	C6KT19_PLAF7	Histone H3 OS=Plasmodium falciparum (isolate 3D7) OX=36329 GN=PF3D7_0617900 PE=3 SV=1	330	15432	212	29	2	1	327	1	1	1	5454.19	5453.18	1	5452.17	1.0106	0	3.85	0.41	M	ARTKQTARKSTGGKAPRKQLASKAARKSAPVSTGIKKPHRYRPGTVALRE	I	Dimethyl (K); Dimethyl (R)	0.00000000000000003200000000000000000000000000000000.0			20190616_MC_HVG_06.raw~
2	1	C6KT19_PLAF7	Histone H3 OS=Plasmodium falciparum (isolate 3D7) OX=36329 GN=PF3D7_0617900 PE=3 SV=1	330	15432	212	29	2	1	328	1	1	1	5454.19	5453.19	1	5452.17	1.0136	0	5.39	0.29	M	ARTKQTARKSTGGKAPRKQLASKAARKSAPVSTGIKKPHRYRPGTVALRE	I	Methyl (K); Trimethyl (K)	0.00000000600000000400000000000000000000000000000000.0			20190616_MC_HVG_06.raw~
2	1	C6KT19_PLAF7	Histone H3 OS=Plasmodium falciparum (isolate 3D7) OX=36329 GN=PF3D7_0617900 PE=3 SV=1	330	15432	212	29	2	1	329	1	1	1	5454.2	5453.19	1	5452.17	1.0184	0	7.57	0.17	M	ARTKQTARKSTGGKAPRKQLASKAARKSAPVSTGIKKPHRYRPGTVALRE	I	Methyl (K); Trimethyl (K)	0.00000000600000000000000000400000000000000000000000.0			20190616_MC_HVG_06.raw~
2	1	C6KT19_PLAF7	Histone H3 OS=Plasmodium falciparum (isolate 3D7) OX=36329 GN=PF3D7_0617900 PE=3 SV=1	330	15432	212	29	2	1	330	1	1	1	5454.2	5453.19	1	5452.17	1.0199	0	12.3	0.059	M	ARTKQTARKSTGGKAPRKQLASKAARKSAPVSTGIKKPHRYRPGTVALRE	I	Dimethyl (R); Methyl (K); Methyl (R)	0.00000000000000000000000000000000000400030000000050.0			20190616_MC_HVG_06.raw~
2	1	C6KT19_PLAF7	Histone H3 OS=Plasmodium falciparum (isolate 3D7) OX=36329 GN=PF3D7_0617900 PE=3 SV=1	330	15432	212	29	2	1	331	1	1	1	5455.17	5454.16	1	5452.14	2.027	0	8.45	0.34	M	ARTKQTARKSTGGKAPRKQLASKAARKSAPVSTGIKKPHRYRPGTVALRE	I	Acetyl (K); Methyl (K)	0.00000000000001000000000000000000000400000000000000.0			20190616_MC_HVG_06.raw~
2	1	C6KT19_PLAF7	Histone H3 OS=Plasmodium falciparum (isolate 3D7) OX=36329 GN=PF3D7_0617900 PE=3 SV=1	330	15432	212	29	2	1	332	1	1	1	5455.17	5454.17	1	5452.17	1.9935	0	1	0.8	M	ARTKQTARKSTGGKAPRKQLASKAARKSAPVSTGIKKPHRYRPGTVALRE	I	Methyl (K); Trimethyl (K)	0.00000000600000000000000000000000000400000000000000.0			20190616_MC_HVG_06.raw~
2	1	C6KT19_PLAF7	Histone H3 OS=Plasmodium falciparum (isolate 3D7) OX=36329 GN=PF3D7_0617900 PE=3 SV=1	330	15432	212	29	2	1	337	1	1	1	5455.19	5454.19	1	5452.17	2.0136	0	30.54	0.023	M	ARTKQTARKSTGGKAPRKQLASKAARKSAPVSTGIKKPHRYRPGTVALRE	I	Methyl (R); Trimethyl (K)	0.00000000600000005000000000000000000000000000000000.0			20190616_MC_HVG_06.raw~
2	1	C6KT19_PLAF7	Histone H3 OS=Plasmodium falciparum (isolate 3D7) OX=36329 GN=PF3D7_0617900 PE=3 SV=1	330	15432	212	29	2	1	339	1	1	1	5455.19	5454.19	1	5452.17	2.0155	0	4.11	0.41	M	ARTKQTARKSTGGKAPRKQLASKAARKSAPVSTGIKKPHRYRPGTVALRE	I	Dimethyl (K); Dimethyl (R)	0.00000000000002000000000000000000000000000000000030.0			20190616_MC_HVG_06.raw~
2	1	C6KT19_PLAF7	Histone H3 OS=Plasmodium falciparum (isolate 3D7) OX=36329 GN=PF3D7_0617900 PE=3 SV=1	330	15432	212	29	2	1	341	1	1	1	5455.2	5454.19	1	5452.14	2.0529	0	0.72	0.85	M	ARTKQTARKSTGGKAPRKQLASKAARKSAPVSTGIKKPHRYRPGTVALRE	I	Acetyl (K); Methyl (R)	0.00000000000000000000000000000000000010000500000000.0			20190616_MC_HVG_06.raw~
2	1	C6KT19_PLAF7	Histone H3 OS=Plasmodium falciparum (isolate 3D7) OX=36329 GN=PF3D7_0617900 PE=3 SV=1	330	15432	212	29	2	1	342	1	1	1	5455.2	5454.19	1	5452.17	2.0194	0	5.54	0.58	M	ARTKQTARKSTGGKAPRKQLASKAARKSAPVSTGIKKPHRYRPGTVALRE	I	Methyl (R); Trimethyl (K)	0.00000005000000000600000000000000000000000000000000.0			20190616_MC_HVG_06.raw~
2	1	C6KT19_PLAF7	Histone H3 OS=Plasmodium falciparum (isolate 3D7) OX=36329 GN=PF3D7_0617900 PE=3 SV=1	330	15432	212	29	2	1	372	6	0	1	5465.17	5464.16	1	5466.15	-1.9872	0	32.13	0.0049	M	ARTKQTARKSTGGKAPRKQLASKAARKSAPVSTGIKKPHRYRPGTVALRE	I	Acetyl (K); Dimethyl (R)	0.00000000000001003000000000000000000000000000000000.0			20190616_MC_HVG_06.raw~
2	1	C6KT19_PLAF7	Histone H3 OS=Plasmodium falciparum (isolate 3D7) OX=36329 GN=PF3D7_0617900 PE=3 SV=1	330	15432	212	29	2	1	373	1	0	1	5465.18	5464.17	1	5466.15	-1.9779	0	19.03	0.1	M	ARTKQTARKSTGGKAPRKQLASKAARKSAPVSTGIKKPHRYRPGTVALRE	I	Acetyl (K); Dimethyl (R)	0.00000000000001003000000000000000000000000000000000.0			20190616_MC_HVG_06.raw~
2	1	C6KT19_PLAF7	Histone H3 OS=Plasmodium falciparum (isolate 3D7) OX=36329 GN=PF3D7_0617900 PE=3 SV=1	330	15432	212	29	2	1	381	10	0	1	5465.2	5464.19	1	5466.19	-1.9953	0	9.65	0.87	M	ARTKQTARKSTGGKAPRKQLASKAARKSAPVSTGIKKPHRYRPGTVALRE	I	Methyl (K); Methyl (R); Trimethyl (K)	0.00060000000000000000004000000000000000000000000050.0			20190616_MC_HVG_06.raw~
2	1	C6KT19_PLAF7	Histone H3 OS=Plasmodium falciparum (isolate 3D7) OX=36329 GN=PF3D7_0617900 PE=3 SV=1	330	15432	212	29	2	1	382	1	1	1	5465.21	5464.2	1	5466.19	-1.9884	0	3.01	0.72	M	ARTKQTARKSTGGKAPRKQLASKAARKSAPVSTGIKKPHRYRPGTVALRE	I	Dimethyl (K); Dimethyl (R); Methyl (R)	0.00000000200000000000000000000000000000000300000050.0			20190616_MC_HVG_06.raw~
2	1	C6KT19_PLAF7	Histone H3 OS=Plasmodium falciparum (isolate 3D7) OX=36329 GN=PF3D7_0617900 PE=3 SV=1	330	15432	212	29	2	1	384	1	0	1	5465.21	5464.2	1	5466.19	-1.9879	0	10.26	0.71	M	ARTKQTARKSTGGKAPRKQLASKAARKSAPVSTGIKKPHRYRPGTVALRE	I	Methyl (K); Methyl (R); Trimethyl (K)	0.00060000000000000400000000000000000000050000000000.0			20190616_MC_HVG_06.raw~
2	1	C6KT19_PLAF7	Histone H3 OS=Plasmodium falciparum (isolate 3D7) OX=36329 GN=PF3D7_0617900 PE=3 SV=1	330	15432	212	29	2	1	385	6	0	1	5465.21	5464.2	1	5466.19	-1.9879	0	16.03	0.2	M	ARTKQTARKSTGGKAPRKQLASKAARKSAPVSTGIKKPHRYRPGTVALRE	I	2 Methyl (R); Trimethyl (K)	0.00060000000000005000000005000000000000000000000000.0			20190616_MC_HVG_06.raw~
2	1	C6KT19_PLAF7	Histone H3 OS=Plasmodium falciparum (isolate 3D7) OX=36329 GN=PF3D7_0617900 PE=3 SV=1	330	15432	212	29	2	1	387	1	0	1	5465.21	5464.2	1	5466.19	-1.9865	0	41.57	0.00056	M	ARTKQTARKSTGGKAPRKQLASKAARKSAPVSTGIKKPHRYRPGTVALRE	I	2 Methyl (R); Trimethyl (K)	0.00060000000000005000000005000000000000000000000000.0			20190616_MC_HVG_06.raw~
2	1	C6KT19_PLAF7	Histone H3 OS=Plasmodium falciparum (isolate 3D7) OX=36329 GN=PF3D7_0617900 PE=3 SV=1	330	15432	212	29	2	1	388	8	0	1	5465.21	5464.2	1	5466.19	-1.986	0	37.65	0.0014	M	ARTKQTARKSTGGKAPRKQLASKAARKSAPVSTGIKKPHRYRPGTVALRE	I	Methyl (K); Methyl (R); Trimethyl (K)	0.00060000000004005000000000000000000000000000000000.0			20190616_MC_HVG_06.raw~
2	1	C6KT19_PLAF7	Histone H3 OS=Plasmodium falciparum (isolate 3D7) OX=36329 GN=PF3D7_0617900 PE=3 SV=1	330	15432	212	29	2	1	390	1	1	1	5465.22	5464.21	1	5466.15	-1.9427	0	0.64	0.87	M	ARTKQTARKSTGGKAPRKQLASKAARKSAPVSTGIKKPHRYRPGTVALRE	I	Acetyl (K); Dimethyl (R)	0.00000000000000000000000000000000000010000300000000.0			20190616_MC_HVG_06.raw~
2	1	C6KT19_PLAF7	Histone H3 OS=Plasmodium falciparum (isolate 3D7) OX=36329 GN=PF3D7_0617900 PE=3 SV=1	330	15432	212	29	2	1	395	1	0	1	5465.23	5464.22	1	5466.19	-1.9694	0	20.54	0.071	M	ARTKQTARKSTGGKAPRKQLASKAARKSAPVSTGIKKPHRYRPGTVALRE	I	Dimethyl (K); Trimethyl (K)	0.00060000000000000200000000000000000000000000000000.0			20190616_MC_HVG_06.raw~
2	1	C6KT19_PLAF7	Histone H3 OS=Plasmodium falciparum (isolate 3D7) OX=36329 GN=PF3D7_0617900 PE=3 SV=1	330	15432	212	29	2	1	399	7	0	1	5465.28	5464.27	1	5466.15	-1.8807	0	14.42	0.29	M	ARTKQTARKSTGGKAPRKQLASKAARKSAPVSTGIKKPHRYRPGTVALRE	I	Acetyl (K); Methyl (K); Methyl (R)	0.00000000400000005100000000000000000000000000000000.0			20190616_MC_HVG_06.raw~
2	1	C6KT19_PLAF7	Histone H3 OS=Plasmodium falciparum (isolate 3D7) OX=36329 GN=PF3D7_0617900 PE=3 SV=1	330	15432	212	29	2	1	404	1	1	1	5466.17	5465.17	1	5466.15	-0.9843	0	0.07	0.98	M	ARTKQTARKSTGGKAPRKQLASKAARKSAPVSTGIKKPHRYRPGTVALRE	I	Acetyl (K); Dimethyl (K)	0.00000000000000000000000000100000000200000000000000.0			20190616_MC_HVG_06.raw~
2	1	C6KT19_PLAF7	Histone H3 OS=Plasmodium falciparum (isolate 3D7) OX=36329 GN=PF3D7_0617900 PE=3 SV=1	330	15432	212	29	2	1	406	1	1	1	5466.18	5465.17	1	5466.15	-0.9784	0	4.78	1.2	M	ARTKQTARKSTGGKAPRKQLASKAARKSAPVSTGIKKPHRYRPGTVALRE	I	Acetyl (K); Dimethyl (R)	0.00000000000000003100000000000000000000000000000000.0			20190616_MC_HVG_06.raw~
2	1	C6KT19_PLAF7	Histone H3 OS=Plasmodium falciparum (isolate 3D7) OX=36329 GN=PF3D7_0617900 PE=3 SV=1	330	15432	212	29	2	1	408	1	0	1	5466.18	5465.18	1	5466.15	-0.974	0	5.88	0.9	M	ARTKQTARKSTGGKAPRKQLASKAARKSAPVSTGIKKPHRYRPGTVALRE	I	Acetyl (K); Dimethyl (K)	0.00000000200001000000000000000000000000000000000000.0			20190616_MC_HVG_06.raw~
2	1	C6KT19_PLAF7	Histone H3 OS=Plasmodium falciparum (isolate 3D7) OX=36329 GN=PF3D7_0617900 PE=3 SV=1	330	15432	212	29	2	1	409	1	1	1	5466.19	5465.18	1	5466.15	-0.9667	0	0.13	3.4	M	ARTKQTARKSTGGKAPRKQLASKAARKSAPVSTGIKKPHRYRPGTVALRE	I	Acetyl (K); Dimethyl (K)	0.00000000000000000000000000200000000100000000000000.0			20190616_MC_HVG_06.raw~
2	1	C6KT19_PLAF7	Histone H3 OS=Plasmodium falciparum (isolate 3D7) OX=36329 GN=PF3D7_0617900 PE=3 SV=1	330	15432	212	29	2	1	413	1	1	1	5466.21	5465.2	1	5466.15	-0.9462	0	1.15	2.7	M	ARTKQTARKSTGGKAPRKQLASKAARKSAPVSTGIKKPHRYRPGTVALRE	I	Acetyl (K); Dimethyl (K)	0.00000000000000000200000000000000000100000000000000.0			20190616_MC_HVG_06.raw~
2	1	C6KT19_PLAF7	Histone H3 OS=Plasmodium falciparum (isolate 3D7) OX=36329 GN=PF3D7_0617900 PE=3 SV=1	330	15432	212	29	2	1	429	1	1	1	5467.16	5466.15	1	5466.15	-0.0013	0	0.43	3.2	M	ARTKQTARKSTGGKAPRKQLASKAARKSAPVSTGIKKPHRYRPGTVALRE	I	Acetyl (K); Dimethyl (R)	0.00000003100000000000000000000000000000000000000000.0			20190616_MC_HVG_06.raw~
2	1	C6KT19_PLAF7	Histone H3 OS=Plasmodium falciparum (isolate 3D7) OX=36329 GN=PF3D7_0617900 PE=3 SV=1	330	15432	212	29	2	1	433	1	1	1	5467.16	5466.16	1	5466.15	0.0045	0	6.6	0.77	M	ARTKQTARKSTGGKAPRKQLASKAARKSAPVSTGIKKPHRYRPGTVALRE	I	Acetyl (K); Methyl (K); Methyl (R)	0.00000000000001005000000000000000000040000000000000.0			20190616_MC_HVG_06.raw~
2	1	C6KT19_PLAF7	Histone H3 OS=Plasmodium falciparum (isolate 3D7) OX=36329 GN=PF3D7_0617900 PE=3 SV=1	330	15432	212	29	2	1	438	1	1	1	5467.17	5466.16	1	5466.15	0.0123	0	5.11	1.1	M	ARTKQTARKSTGGKAPRKQLASKAARKSAPVSTGIKKPHRYRPGTVALRE	I	Acetyl (K); 2 Methyl (K)	0.00000000000000000100000000000000000440000000000000.0			20190616_MC_HVG_06.raw~
2	1	C6KT19_PLAF7	Histone H3 OS=Plasmodium falciparum (isolate 3D7) OX=36329 GN=PF3D7_0617900 PE=3 SV=1	330	15432	212	29	2	1	444	6	0	1	5467.18	5466.17	1	5466.15	0.0226	0	7.86	0.57	M	ARTKQTARKSTGGKAPRKQLASKAARKSAPVSTGIKKPHRYRPGTVALRE	I	Acetyl (K); Methyl (K); Methyl (R)	0.00000000400001005000000000000000000000000000000000.0			20190616_MC_HVG_06.raw~
2	1	C6KT19_PLAF7	Histone H3 OS=Plasmodium falciparum (isolate 3D7) OX=36329 GN=PF3D7_0617900 PE=3 SV=1	330	15432	212	29	2	1	448	1	1	1	5467.19	5466.19	1	5466.15	0.0353	0	0.8	2.9	M	ARTKQTARKSTGGKAPRKQLASKAARKSAPVSTGIKKPHRYRPGTVALRE	I	Acetyl (K); Dimethyl (K)	0.00000000200001000000000000000000000000000000000000.0			20190616_MC_HVG_06.raw~
2	1	C6KT19_PLAF7	Histone H3 OS=Plasmodium falciparum (isolate 3D7) OX=36329 GN=PF3D7_0617900 PE=3 SV=1	330	15432	212	29	2	1	451	2	0	1	5467.21	5466.2	1	5466.19	0.0164	0	16.11	0.086	M	ARTKQTARKSTGGKAPRKQLASKAARKSAPVSTGIKKPHRYRPGTVALRE	I	Methyl (K); Methyl (R); Trimethyl (K)	0.00060000000004000000000000000000000000050000000000.0			20190616_MC_HVG_06.raw~
2	1	C6KT19_PLAF7	Histone H3 OS=Plasmodium falciparum (isolate 3D7) OX=36329 GN=PF3D7_0617900 PE=3 SV=1	330	15432	212	29	2	1	454	1	0	1	5467.24	5466.23	1	5466.15	0.0768	0	4.05	1.4	M	ARTKQTARKSTGGKAPRKQLASKAARKSAPVSTGIKKPHRYRPGTVALRE	I	Acetyl (K); Dimethyl (R)	0.00000000000000003100000000000000000000000000000000.0			20190616_MC_HVG_06.raw~
2	1	C6KT19_PLAF7	Histone H3 OS=Plasmodium falciparum (isolate 3D7) OX=36329 GN=PF3D7_0617900 PE=3 SV=1	330	15432	212	29	2	1	458	1	1	1	5468.16	5467.16	1	5466.15	1.005	0	0.79	1.5	M	ARTKQTARKSTGGKAPRKQLASKAARKSAPVSTGIKKPHRYRPGTVALRE	I	Acetyl (K); Dimethyl (R)	0.00000000000000003100000000000000000000000000000000.0			20190616_MC_HVG_06.raw~
2	1	C6KT19_PLAF7	Histone H3 OS=Plasmodium falciparum (isolate 3D7) OX=36329 GN=PF3D7_0617900 PE=3 SV=1	330	15432	212	29	2	1	466	1	1	1	5468.17	5467.16	1	5466.15	1.0138	0	14.05	0.069	M	ARTKQTARKSTGGKAPRKQLASKAARKSAPVSTGIKKPHRYRPGTVALRE	I	Acetyl (K); Methyl (K); Methyl (R)	0.00000000400001005000000000000000000000000000000000.0			20190616_MC_HVG_06.raw~
2	1	C6KT19_PLAF7	Histone H3 OS=Plasmodium falciparum (isolate 3D7) OX=36329 GN=PF3D7_0617900 PE=3 SV=1	330	15432	212	29	2	1	473	1	1	1	5468.18	5467.18	1	5466.15	1.0245	0	8.18	0.27	M	ARTKQTARKSTGGKAPRKQLASKAARKSAPVSTGIKKPHRYRPGTVALRE	I	Acetyl (K); Dimethyl (R)	0.00000000000000003100000000000000000000000000000000.0			20190616_MC_HVG_06.raw~
2	1	C6KT19_PLAF7	Histone H3 OS=Plasmodium falciparum (isolate 3D7) OX=36329 GN=PF3D7_0617900 PE=3 SV=1	330	15432	212	29	2	1	474	1	1	1	5468.19	5467.18	1	5466.15	1.0289	0	20.9	0.014	M	ARTKQTARKSTGGKAPRKQLASKAARKSAPVSTGIKKPHRYRPGTVALRE	I	Acetyl (K); Methyl (K); Methyl (R)	0.00000000400001005000000000000000000000000000000000.0			20190616_MC_HVG_06.raw~
2	1	C6KT19_PLAF7	Histone H3 OS=Plasmodium falciparum (isolate 3D7) OX=36329 GN=PF3D7_0617900 PE=3 SV=1	330	15432	212	29	2	1	480	1	1	1	5469.16	5468.15	1	5466.15	2.0035	0	15.65	0.034	M	ARTKQTARKSTGGKAPRKQLASKAARKSAPVSTGIKKPHRYRPGTVALRE	I	Acetyl (K); Dimethyl (R)	0.00000000000000003100000000000000000000000000000000.0			20190616_MC_HVG_06.raw~
2	1	C6KT19_PLAF7	Histone H3 OS=Plasmodium falciparum (isolate 3D7) OX=36329 GN=PF3D7_0617900 PE=3 SV=1	330	15432	212	29	2	1	502	9	0	1	5479.19	5478.18	1	5480.17	-1.9853	0	13.49	0.48	M	ARTKQTARKSTGGKAPRKQLASKAARKSAPVSTGIKKPHRYRPGTVALRE	I	Acetyl (K); 2 Methyl (K); Methyl (R)	0.00000000400001000400000000000000000000050000000000.0			20190616_MC_HVG_06.raw~
2	1	C6KT19_PLAF7	Histone H3 OS=Plasmodium falciparum (isolate 3D7) OX=36329 GN=PF3D7_0617900 PE=3 SV=1	330	15432	212	29	2	1	504	1	1	1	5479.21	5478.21	1	5480.2	-1.9963	0	12.19	0.23	M	ARTKQTARKSTGGKAPRKQLASKAARKSAPVSTGIKKPHRYRPGTVALRE	I	Dimethyl (K); Methyl (K); Trimethyl (K)	0.00060000000000000200000000000000000040000000000000.0			20190616_MC_HVG_06.raw~
2	1	C6KT19_PLAF7	Histone H3 OS=Plasmodium falciparum (isolate 3D7) OX=36329 GN=PF3D7_0617900 PE=3 SV=1	330	15432	212	29	2	1	505	8	0	1	5479.22	5478.21	1	5480.17	-1.9521	0	31.19	0.0082	M	ARTKQTARKSTGGKAPRKQLASKAARKSAPVSTGIKKPHRYRPGTVALRE	I	Acetyl (K); Dimethyl (K); Methyl (K)	0.00000000200001000400000000000000000000000000000000.0			20190616_MC_HVG_06.raw~
2	1	C6KT19_PLAF7	Histone H3 OS=Plasmodium falciparum (isolate 3D7) OX=36329 GN=PF3D7_0617900 PE=3 SV=1	330	15432	212	29	2	1	506	1	1	1	5480.13	5479.13	1	5480.13	-1.004	0	0.58	0.88	M	ARTKQTARKSTGGKAPRKQLASKAARKSAPVSTGIKKPHRYRPGTVALRE	I	2 Acetyl (K)	0.00000000000000000000001000100000000000000000000000.0			20190616_MC_HVG_06.raw~
2	1	C6KT19_PLAF7	Histone H3 OS=Plasmodium falciparum (isolate 3D7) OX=36329 GN=PF3D7_0617900 PE=3 SV=1	330	15432	212	29	2	1	508	1	0	1	5480.17	5479.16	1	5480.13	-0.9694	0	16.5	0.028	M	ARTKQTARKSTGGKAPRKQLASKAARKSAPVSTGIKKPHRYRPGTVALRE	I	2 Acetyl (K)	0.00000000100001000000000000000000000000000000000000.0			20190616_MC_HVG_06.raw~
2	1	C6KT19_PLAF7	Histone H3 OS=Plasmodium falciparum (isolate 3D7) OX=36329 GN=PF3D7_0617900 PE=3 SV=1	330	15432	212	29	2	1	509	1	1	1	5480.19	5479.18	1	5480.17	-0.9828	0	10.31	0.16	M	ARTKQTARKSTGGKAPRKQLASKAARKSAPVSTGIKKPHRYRPGTVALRE	I	Acetyl (K); Dimethyl (R); Methyl (K)	0.00000000000000003100000000400000000000000000000000.0			20190616_MC_HVG_06.raw~
2	1	C6KT19_PLAF7	Histone H3 OS=Plasmodium falciparum (isolate 3D7) OX=36329 GN=PF3D7_0617900 PE=3 SV=1	330	15432	212	29	2	1	511	1	1	1	5480.2	5479.19	1	5480.17	-0.9765	0	6.1	0.46	M	ARTKQTARKSTGGKAPRKQLASKAARKSAPVSTGIKKPHRYRPGTVALRE	I	Acetyl (K); Trimethyl (K)	0.00000000000000000000000000100000000600000000000000.0			20190616_MC_HVG_06.raw~
2	1	C6KT19_PLAF7	Histone H3 OS=Plasmodium falciparum (isolate 3D7) OX=36329 GN=PF3D7_0617900 PE=3 SV=1	330	15432	212	29	2	1	514	1	1	1	5480.22	5479.22	1	5480.2	-0.987	0	21.83	0.039	M	ARTKQTARKSTGGKAPRKQLASKAARKSAPVSTGIKKPHRYRPGTVALRE	I	Dimethyl (K); Methyl (R); Trimethyl (K)	0.00060000000000000200000000000000000000000000000050.0			20190616_MC_HVG_06.raw~
2	1	C6KT19_PLAF7	Histone H3 OS=Plasmodium falciparum (isolate 3D7) OX=36329 GN=PF3D7_0617900 PE=3 SV=1	330	15432	212	29	2	1	516	1	0	1	5480.23	5479.23	1	5480.2	-0.9758	0	0.56	0.97	M	ARTKQTARKSTGGKAPRKQLASKAARKSAPVSTGIKKPHRYRPGTVALRE	I	Methyl (K); 2 Methyl (R); Trimethyl (K)	0.00060000000000000400000005000000000000050000000000.0			20190616_MC_HVG_06.raw~
2	1	C6KT19_PLAF7	Histone H3 OS=Plasmodium falciparum (isolate 3D7) OX=36329 GN=PF3D7_0617900 PE=3 SV=1	330	15432	212	29	2	1	517	1	1	1	5480.24	5479.23	1	5480.2	-0.9748	0	46.82	0.00012	M	ARTKQTARKSTGGKAPRKQLASKAARKSAPVSTGIKKPHRYRPGTVALRE	I	Dimethyl (R); Methyl (K); Trimethyl (K)	0.00060000000000003000000000000000000040000000000000.0			20190616_MC_HVG_06.raw~
2	1	C6KT19_PLAF7	Histone H3 OS=Plasmodium falciparum (isolate 3D7) OX=36329 GN=PF3D7_0617900 PE=3 SV=1	330	15432	212	29	2	1	519	1	0	1	5480.27	5479.26	1	5480.2	-0.9435	0	10.82	0.49	M	ARTKQTARKSTGGKAPRKQLASKAARKSAPVSTGIKKPHRYRPGTVALRE	I	Dimethyl (K); Methyl (R); Trimethyl (K)	0.00060000000000000200000000000000000000000000000050.0			20190616_MC_HVG_06.raw~
2	1	C6KT19_PLAF7	Histone H3 OS=Plasmodium falciparum (isolate 3D7) OX=36329 GN=PF3D7_0617900 PE=3 SV=1	330	15432	212	29	2	1	524	1	0	1	5481.16	5480.16	1	5480.13	0.0267	0	3.29	0.84	M	ARTKQTARKSTGGKAPRKQLASKAARKSAPVSTGIKKPHRYRPGTVALRE	I	2 Acetyl (K)	0.00000000000000000000000000100000000100000000000000.0			20190616_MC_HVG_06.raw~
2	1	C6KT19_PLAF7	Histone H3 OS=Plasmodium falciparum (isolate 3D7) OX=36329 GN=PF3D7_0617900 PE=3 SV=1	330	15432	212	29	2	1	529	1	1	1	5481.21	5480.2	1	5480.2	-0.0051	0	18.03	0.093	M	ARTKQTARKSTGGKAPRKQLASKAARKSAPVSTGIKKPHRYRPGTVALRE	I	Dimethyl (K); Methyl (K); Trimethyl (K)	0.00060000000000000000000000200000000040000000000000.0			20190616_MC_HVG_06.raw~
2	1	C6KT19_PLAF7	Histone H3 OS=Plasmodium falciparum (isolate 3D7) OX=36329 GN=PF3D7_0617900 PE=3 SV=1	330	15432	212	29	2	1	530	1	1	1	5481.21	5480.2	1	5480.2	-0.0031	0	2.82	0.84	M	ARTKQTARKSTGGKAPRKQLASKAARKSAPVSTGIKKPHRYRPGTVALRE	I	2 Methyl (K); Methyl (R); Trimethyl (K)	0.00060000000000000000000000400000000400000000000050.0			20190616_MC_HVG_06.raw~
2	1	C6KT19_PLAF7	Histone H3 OS=Plasmodium falciparum (isolate 3D7) OX=36329 GN=PF3D7_0617900 PE=3 SV=1	330	15432	212	29	2	1	532	1	1	1	5482.16	5481.15	1	5480.17	0.9869	0	2.15	1.8	M	ARTKQTARKSTGGKAPRKQLASKAARKSAPVSTGIKKPHRYRPGTVALRE	I	Acetyl (K); Dimethyl (K); Methyl (K)	0.00000000200000000000000000100000000400000000000000.0			20190616_MC_HVG_06.raw~
2	1	C6KT19_PLAF7	Histone H3 OS=Plasmodium falciparum (isolate 3D7) OX=36329 GN=PF3D7_0617900 PE=3 SV=1	330	15432	212	29	2	1	533	1	1	1	5482.16	5481.15	1	5480.17	0.9869	0	13.83	0.12	M	ARTKQTARKSTGGKAPRKQLASKAARKSAPVSTGIKKPHRYRPGTVALRE	I	Acetyl (K); Dimethyl (K); Methyl (K)	0.00000000100004000000000000200000000000000000000000.0			20190616_MC_HVG_06.raw~
2	1	C6KT19_PLAF7	Histone H3 OS=Plasmodium falciparum (isolate 3D7) OX=36329 GN=PF3D7_0617900 PE=3 SV=1	330	15432	212	29	2	1	535	1	1	1	5482.16	5481.16	1	5480.13	1.0257	0	8.18	0.45	M	ARTKQTARKSTGGKAPRKQLASKAARKSAPVSTGIKKPHRYRPGTVALRE	I	2 Acetyl (K)	0.00000000000000000000000000100000000100000000000000.0			20190616_MC_HVG_06.raw~
2	1	C6KT19_PLAF7	Histone H3 OS=Plasmodium falciparum (isolate 3D7) OX=36329 GN=PF3D7_0617900 PE=3 SV=1	330	15432	212	29	2	1	537	1	1	1	5482.19	5481.18	1	5480.17	1.0157	0	1.95	1.9	M	ARTKQTARKSTGGKAPRKQLASKAARKSAPVSTGIKKPHRYRPGTVALRE	I	Acetyl (K); Dimethyl (K); Methyl (K)	0.00000000100004000000000000200000000000000000000000.0			20190616_MC_HVG_06.raw~
2	1	C6KT19_PLAF7	Histone H3 OS=Plasmodium falciparum (isolate 3D7) OX=36329 GN=PF3D7_0617900 PE=3 SV=1	330	15432	212	29	2	1	538	1	1	1	5482.23	5481.22	1	5480.2	1.0208	0	24.7	0.01	M	ARTKQTARKSTGGKAPRKQLASKAARKSAPVSTGIKKPHRYRPGTVALRE	I	Dimethyl (K); Methyl (K); Trimethyl (K)	0.00060000000000000200000000000000000040000000000000.0			20190616_MC_HVG_06.raw~
2	1	C6KT19_PLAF7	Histone H3 OS=Plasmodium falciparum (isolate 3D7) OX=36329 GN=PF3D7_0617900 PE=3 SV=1	330	15432	212	29	2	1	540	1	1	1	5483.16	5482.15	1	5480.13	2.0218	0	9.21	0.14	M	ARTKQTARKSTGGKAPRKQLASKAARKSAPVSTGIKKPHRYRPGTVALRE	I	2 Acetyl (K)	0.00000000000000000000000000100000000100000000000000.0			20190616_MC_HVG_06.raw~
2	1	C6KT19_PLAF7	Histone H3 OS=Plasmodium falciparum (isolate 3D7) OX=36329 GN=PF3D7_0617900 PE=3 SV=1	330	15432	212	29	2	1	543	1	1	1	5483.19	5482.18	1	5480.17	2.0133	0	7.4	0.2	M	ARTKQTARKSTGGKAPRKQLASKAARKSAPVSTGIKKPHRYRPGTVALRE	I	Acetyl (K); Dimethyl (K); Methyl (R)	0.00000000200000000100000000000000000000050000000000.0			20190616_MC_HVG_06.raw~
2	1	C6KT19_PLAF7	Histone H3 OS=Plasmodium falciparum (isolate 3D7) OX=36329 GN=PF3D7_0617900 PE=3 SV=1	330	15432	212	29	2	1	544	1	1	1	5483.2	5482.19	1	5480.17	2.0225	0	0.22	0.95	M	ARTKQTARKSTGGKAPRKQLASKAARKSAPVSTGIKKPHRYRPGTVALRE	I	Acetyl (K); Dimethyl (R); Methyl (K)	0.00000000000001003400000000000000000000000000000000.0			20190616_MC_HVG_06.raw~
2	1	C6KT19_PLAF7	Histone H3 OS=Plasmodium falciparum (isolate 3D7) OX=36329 GN=PF3D7_0617900 PE=3 SV=1	330	15432	212	29	2	1	546	1	1	1	5483.2	5482.2	1	5480.17	2.0299	0	1.05	0.8	M	ARTKQTARKSTGGKAPRKQLASKAARKSAPVSTGIKKPHRYRPGTVALRE	I	Acetyl (K); Dimethyl (K); Methyl (K)	0.00010000000000000000000000000000000240000000000000.0			20190616_MC_HVG_06.raw~
2	1	C6KT19_PLAF7	Histone H3 OS=Plasmodium falciparum (isolate 3D7) OX=36329 GN=PF3D7_0617900 PE=3 SV=1	330	15432	212	29	2	1	548	1	1	1	5483.23	5482.22	1	5480.2	2.0169	0	21.09	0.074	M	ARTKQTARKSTGGKAPRKQLASKAARKSAPVSTGIKKPHRYRPGTVALRE	I	Dimethyl (K); Methyl (R); Trimethyl (K)	0.00060000000000000200000000000000000000000000000050.0			20190616_MC_HVG_06.raw~
2	1	C6KT19_PLAF7	Histone H3 OS=Plasmodium falciparum (isolate 3D7) OX=36329 GN=PF3D7_0617900 PE=3 SV=1	330	15432	212	29	2	1	586	5	0	1	5493.14	5492.14	1	5494.22	-2.0827	0	10.13	1.2	M	ARTKQTARKSTGGKAPRKQLASKAARKSAPVSTGIKKPHRYRPGTVALRE	I	Dimethyl (K); Dimethyl (R); Trimethyl (K)	0.00000003200000000000000000600000000000000000000000.0			20190616_MC_HVG_06.raw~
2	1	C6KT19_PLAF7	Histone H3 OS=Plasmodium falciparum (isolate 3D7) OX=36329 GN=PF3D7_0617900 PE=3 SV=1	330	15432	212	29	2	1	589	1	0	1	5493.15	5492.14	1	5494.15	-2.0021	0	2.58	0.57	M	ARTKQTARKSTGGKAPRKQLASKAARKSAPVSTGIKKPHRYRPGTVALRE	I	2 Acetyl (K); Methyl (R)	0.00000000000001005100000000000000000000000000000000.0			20190616_MC_HVG_06.raw~
2	1	C6KT19_PLAF7	Histone H3 OS=Plasmodium falciparum (isolate 3D7) OX=36329 GN=PF3D7_0617900 PE=3 SV=1	330	15432	212	29	2	1	590	1	1	1	5493.16	5492.15	1	5494.18	-2.0297	0	6.46	0.91	M	ARTKQTARKSTGGKAPRKQLASKAARKSAPVSTGIKKPHRYRPGTVALRE	I	Acetyl (K); Dimethyl (K); 2 Methyl (K)	0.00000000200000000000001000400000000400000000000000.0			20190616_MC_HVG_06.raw~
2	1	C6KT19_PLAF7	Histone H3 OS=Plasmodium falciparum (isolate 3D7) OX=36329 GN=PF3D7_0617900 PE=3 SV=1	330	15432	212	29	2	1	591	1	1	1	5493.17	5492.16	1	5494.18	-2.019	0	4.3	0.9	M	ARTKQTARKSTGGKAPRKQLASKAARKSAPVSTGIKKPHRYRPGTVALRE	I	Acetyl (K); Dimethyl (R); 2 Methyl (K)	0.00000003100000000400004000000000000000000000000000.0			20190616_MC_HVG_06.raw~
2	1	C6KT19_PLAF7	Histone H3 OS=Plasmodium falciparum (isolate 3D7) OX=36329 GN=PF3D7_0617900 PE=3 SV=1	330	15432	212	29	2	1	592	1	1	1	5493.17	5492.17	1	5494.15	-1.9806	0	8.4	0.5	M	ARTKQTARKSTGGKAPRKQLASKAARKSAPVSTGIKKPHRYRPGTVALRE	I	2 Acetyl (K); Methyl (R)	0.00000000000001005100000000000000000000000000000000.0			20190616_MC_HVG_06.raw~
2	1	C6KT19_PLAF7	Histone H3 OS=Plasmodium falciparum (isolate 3D7) OX=36329 GN=PF3D7_0617900 PE=3 SV=1	330	15432	212	29	2	1	598	1	1	1	5493.2	5492.19	1	5494.18	-1.9911	0	14.83	0.46	M	ARTKQTARKSTGGKAPRKQLASKAARKSAPVSTGIKKPHRYRPGTVALRE	I	Acetyl (K); Methyl (R); Trimethyl (K)	0.00000000600000000100000000000000000000050000000000.0			20190616_MC_HVG_06.raw~
2	1	C6KT19_PLAF7	Histone H3 OS=Plasmodium falciparum (isolate 3D7) OX=36329 GN=PF3D7_0617900 PE=3 SV=1	330	15432	212	29	2	1	602	1	1	1	5493.21	5492.21	1	5494.22	-2.0114	0	9.59	0.85	M	ARTKQTARKSTGGKAPRKQLASKAARKSAPVSTGIKKPHRYRPGTVALRE	I	2 Dimethyl (K); Dimethyl (R); Methyl (R)	0.00000000200002003000000000000000000000000500000000.0			20190616_MC_HVG_06.raw~
2	1	C6KT19_PLAF7	Histone H3 OS=Plasmodium falciparum (isolate 3D7) OX=36329 GN=PF3D7_0617900 PE=3 SV=1	330	15432	212	29	2	1	607	1	0	1	5493.25	5492.24	1	5494.22	-1.9792	0	25.89	0.036	M	ARTKQTARKSTGGKAPRKQLASKAARKSAPVSTGIKKPHRYRPGTVALRE	I	Methyl (K); 2 Trimethyl (K)	0.00060000600000000000000000000000000040000000000000.0			20190616_MC_HVG_06.raw~
2	1	C6KT19_PLAF7	Histone H3 OS=Plasmodium falciparum (isolate 3D7) OX=36329 GN=PF3D7_0617900 PE=3 SV=1	330	15432	212	29	2	1	620	1	1	1	5494.17	5493.16	1	5494.18	-1.0224	0	9.36	0.89	M	ARTKQTARKSTGGKAPRKQLASKAARKSAPVSTGIKKPHRYRPGTVALRE	I	Acetyl (K); Dimethyl (K); 2 Methyl (K)	0.00000000200001000000000000400000000400000000000000.0			20190616_MC_HVG_06.raw~
2	1	C6KT19_PLAF7	Histone H3 OS=Plasmodium falciparum (isolate 3D7) OX=36329 GN=PF3D7_0617900 PE=3 SV=1	330	15432	212	29	2	1	621	1	0	1	5494.17	5493.16	1	5494.15	-0.9821	0	4.29	0.82	M	ARTKQTARKSTGGKAPRKQLASKAARKSAPVSTGIKKPHRYRPGTVALRE	I	2 Acetyl (K); Methyl (R)	0.00000000000001005100000000000000000000000000000000.0			20190616_MC_HVG_06.raw~
2	1	C6KT19_PLAF7	Histone H3 OS=Plasmodium falciparum (isolate 3D7) OX=36329 GN=PF3D7_0617900 PE=3 SV=1	330	15432	212	29	2	1	624	1	1	1	5494.18	5493.17	1	5494.18	-1.0136	0	12.58	0.29	M	ARTKQTARKSTGGKAPRKQLASKAARKSAPVSTGIKKPHRYRPGTVALRE	I	Acetyl (K); 2 Dimethyl (K)	0.00000000000001000000000000200000000200000000000000.0			20190616_MC_HVG_06.raw~
2	1	C6KT19_PLAF7	Histone H3 OS=Plasmodium falciparum (isolate 3D7) OX=36329 GN=PF3D7_0617900 PE=3 SV=1	330	15432	212	29	2	1	627	1	1	1	5494.2	5493.19	1	5494.18	-0.9931	0	1.16	0.78	M	ARTKQTARKSTGGKAPRKQLASKAARKSAPVSTGIKKPHRYRPGTVALRE	I	Acetyl (K); Methyl (K); Trimethyl (K)	0.00060000000000000000000000100000000040000000000000.0			20190616_MC_HVG_06.raw~
2	1	C6KT19_PLAF7	Histone H3 OS=Plasmodium falciparum (isolate 3D7) OX=36329 GN=PF3D7_0617900 PE=3 SV=1	330	15432	212	29	2	1	633	4	0	1	5494.22	5493.21	1	5494.18	-0.9721	0	20.22	0.087	M	ARTKQTARKSTGGKAPRKQLASKAARKSAPVSTGIKKPHRYRPGTVALRE	I	Acetyl (K); Dimethyl (R); 2 Methyl (K)	0.00040000000001003000000000000000000040000000000000.0			20190616_MC_HVG_06.raw~
2	1	C6KT19_PLAF7	Histone H3 OS=Plasmodium falciparum (isolate 3D7) OX=36329 GN=PF3D7_0617900 PE=3 SV=1	330	15432	212	29	2	1	635	1	1	1	5494.22	5493.22	1	5494.22	-1.0026	0	6.79	0.92	M	ARTKQTARKSTGGKAPRKQLASKAARKSAPVSTGIKKPHRYRPGTVALRE	I	Methyl (K); 2 Trimethyl (K)	0.00060000000000000000000000000000000640000000000000.0			20190616_MC_HVG_06.raw~
2	1	C6KT19_PLAF7	Histone H3 OS=Plasmodium falciparum (isolate 3D7) OX=36329 GN=PF3D7_0617900 PE=3 SV=1	330	15432	212	29	2	1	637	6	0	1	5494.23	5493.22	1	5494.22	-0.9992	0	5.47	0.84	M	ARTKQTARKSTGGKAPRKQLASKAARKSAPVSTGIKKPHRYRPGTVALRE	I	Dimethyl (K); 2 Methyl (K); Trimethyl (K)	0.00060000000000000200000000000000000440000000000000.0			20190616_MC_HVG_06.raw~
2	1	C6KT19_PLAF7	Histone H3 OS=Plasmodium falciparum (isolate 3D7) OX=36329 GN=PF3D7_0617900 PE=3 SV=1	330	15432	212	29	2	1	638	1	1	1	5494.23	5493.23	1	5494.22	-0.9934	0	2.94	0.91	M	ARTKQTARKSTGGKAPRKQLASKAARKSAPVSTGIKKPHRYRPGTVALRE	I	Methyl (K); 2 Trimethyl (K)	0.00060000600000000000000000000000000040000000000000.0			20190616_MC_HVG_06.raw~
2	1	C6KT19_PLAF7	Histone H3 OS=Plasmodium falciparum (isolate 3D7) OX=36329 GN=PF3D7_0617900 PE=3 SV=1	330	15432	212	29	2	1	640	1	1	1	5494.25	5493.24	1	5494.22	-0.9763	0	5.59	0.58	M	ARTKQTARKSTGGKAPRKQLASKAARKSAPVSTGIKKPHRYRPGTVALRE	I	2 Dimethyl (R); Trimethyl (K)	0.00000000000000000600000000000000000000000300000030.0			20190616_MC_HVG_06.raw~
2	1	C6KT19_PLAF7	Histone H3 OS=Plasmodium falciparum (isolate 3D7) OX=36329 GN=PF3D7_0617900 PE=3 SV=1	330	15432	212	29	2	1	645	1	1	1	5495.18	5494.17	1	5494.18	-0.0141	0	13.01	0.24	M	ARTKQTARKSTGGKAPRKQLASKAARKSAPVSTGIKKPHRYRPGTVALRE	I	Acetyl (K); Dimethyl (K); 2 Methyl (K)	0.00000000200001000000000000400000000400000000000000.0			20190616_MC_HVG_06.raw~
2	1	C6KT19_PLAF7	Histone H3 OS=Plasmodium falciparum (isolate 3D7) OX=36329 GN=PF3D7_0617900 PE=3 SV=1	330	15432	212	29	2	1	662	1	1	1	5496.16	5495.15	1	5494.15	1.0037	0	6.65	0.99	M	ARTKQTARKSTGGKAPRKQLASKAARKSAPVSTGIKKPHRYRPGTVALRE	I	2 Acetyl (K); Methyl (K)	0.00000000400000000000000000100000000100000000000000.0			20190616_MC_HVG_06.raw~
2	1	C6KT19_PLAF7	Histone H3 OS=Plasmodium falciparum (isolate 3D7) OX=36329 GN=PF3D7_0617900 PE=3 SV=1	330	15432	212	29	2	1	663	1	1	1	5496.16	5495.16	1	5494.15	1.0115	0	13.99	0.18	M	ARTKQTARKSTGGKAPRKQLASKAARKSAPVSTGIKKPHRYRPGTVALRE	I	2 Acetyl (K); Methyl (K)	0.00000000000001000100000000400000000000000000000000.0			20190616_MC_HVG_06.raw~
2	1	C6KT19_PLAF7	Histone H3 OS=Plasmodium falciparum (isolate 3D7) OX=36329 GN=PF3D7_0617900 PE=3 SV=1	330	15432	212	29	2	1	667	1	1	1	5496.2	5495.19	1	5494.18	1.0098	0	10.43	0.42	M	ARTKQTARKSTGGKAPRKQLASKAARKSAPVSTGIKKPHRYRPGTVALRE	I	Acetyl (K); Dimethyl (K); Dimethyl (R)	0.00000000200001003000000000000000000000000000000000.0			20190616_MC_HVG_06.raw~
2	1	C6KT19_PLAF7	Histone H3 OS=Plasmodium falciparum (isolate 3D7) OX=36329 GN=PF3D7_0617900 PE=3 SV=1	330	15432	212	29	2	1	668	1	1	1	5496.21	5495.2	1	5494.18	1.0172	0	4.97	1.5	M	ARTKQTARKSTGGKAPRKQLASKAARKSAPVSTGIKKPHRYRPGTVALRE	I	Acetyl (K); Methyl (R); Trimethyl (K)	0.00060000000000005100000000000000000000000000000000.0			20190616_MC_HVG_06.raw~
2	1	C6KT19_PLAF7	Histone H3 OS=Plasmodium falciparum (isolate 3D7) OX=36329 GN=PF3D7_0617900 PE=3 SV=1	330	15432	212	29	2	1	671	1	1	1	5496.24	5495.23	1	5494.22	1.011	0	3.63	2	M	ARTKQTARKSTGGKAPRKQLASKAARKSAPVSTGIKKPHRYRPGTVALRE	I	Dimethyl (K); 2 Methyl (K); 3 Methyl (R)	0.00020000400000000000000000000000000040050500000050.0			20190616_MC_HVG_06.raw~
2	1	C6KT19_PLAF7	Histone H3 OS=Plasmodium falciparum (isolate 3D7) OX=36329 GN=PF3D7_0617900 PE=3 SV=1	330	15432	212	29	2	1	674	1	1	1	5496.25	5495.25	1	5494.22	1.0281	0	3.31	2.1	M	ARTKQTARKSTGGKAPRKQLASKAARKSAPVSTGIKKPHRYRPGTVALRE	I	2 Dimethyl (R); Trimethyl (K)	0.00060000000000000000000000000000000000000300000030.0			20190616_MC_HVG_06.raw~
2	1	C6KT19_PLAF7	Histone H3 OS=Plasmodium falciparum (isolate 3D7) OX=36329 GN=PF3D7_0617900 PE=3 SV=1	330	15432	212	29	2	1	675	1	1	1	5496.26	5495.25	1	5494.22	1.033	0	4.26	1.7	M	ARTKQTARKSTGGKAPRKQLASKAARKSAPVSTGIKKPHRYRPGTVALRE	I	Dimethyl (R); 2 Methyl (K); 3 Methyl (R)	0.03040000000000000000000000000000000040050500000050.0			20190616_MC_HVG_06.raw~
2	1	C6KT19_PLAF7	Histone H3 OS=Plasmodium falciparum (isolate 3D7) OX=36329 GN=PF3D7_0617900 PE=3 SV=1	330	15432	212	29	2	1	678	1	1	1	5496.27	5495.26	1	5494.22	1.0423	0	0.44	4.2	M	ARTKQTARKSTGGKAPRKQLASKAARKSAPVSTGIKKPHRYRPGTVALRE	I	2 Dimethyl (R); Trimethyl (K)	0.00000000000000000600000000000000000000000300000030.0			20190616_MC_HVG_06.raw~
2	1	C6KT19_PLAF7	Histone H3 OS=Plasmodium falciparum (isolate 3D7) OX=36329 GN=PF3D7_0617900 PE=3 SV=1	330	15432	212	29	2	1	679	1	1	1	5496.27	5495.26	1	5494.18	1.0792	0	5.38	1.3	M	ARTKQTARKSTGGKAPRKQLASKAARKSAPVSTGIKKPHRYRPGTVALRE	I	Acetyl (K); Methyl (R); Trimethyl (K)	0.00000005000000000600000000100000000000000000000000.0			20190616_MC_HVG_06.raw~
2	1	C6KT19_PLAF7	Histone H3 OS=Plasmodium falciparum (isolate 3D7) OX=36329 GN=PF3D7_0617900 PE=3 SV=1	330	15432	212	29	2	1	681	1	1	1	5497.16	5496.16	1	5494.15	2.0111	0	19.94	0.45	M	ARTKQTARKSTGGKAPRKQLASKAARKSAPVSTGIKKPHRYRPGTVALRE	I	2 Acetyl (K); Methyl (R)	0.00000000000000005100001000000000000000000000000000.0			20190616_MC_HVG_06.raw~
2	1	C6KT19_PLAF7	Histone H3 OS=Plasmodium falciparum (isolate 3D7) OX=36329 GN=PF3D7_0617900 PE=3 SV=1	330	15432	212	29	2	1	683	1	1	1	5497.2	5496.2	1	5494.18	2.0128	0	7.01	0.49	M	ARTKQTARKSTGGKAPRKQLASKAARKSAPVSTGIKKPHRYRPGTVALRE	I	Acetyl (K); Dimethyl (K); 2 Methyl (K)	0.00000000400001000200004000000000000000000000000000.0			20190616_MC_HVG_06.raw~
2	1	C6KT19_PLAF7	Histone H3 OS=Plasmodium falciparum (isolate 3D7) OX=36329 GN=PF3D7_0617900 PE=3 SV=1	330	15432	212	29	2	1	684	1	1	1	5497.21	5496.2	1	5494.18	2.0201	0	4.77	0.47	M	ARTKQTARKSTGGKAPRKQLASKAARKSAPVSTGIKKPHRYRPGTVALRE	I	Acetyl (K); Methyl (R); Trimethyl (K)	0.00060000000000005100000000000000000000000000000000.0			20190616_MC_HVG_06.raw~
2	1	C6KT19_PLAF7	Histone H3 OS=Plasmodium falciparum (isolate 3D7) OX=36329 GN=PF3D7_0617900 PE=3 SV=1	330	15432	212	29	2	1	687	1	1	1	5497.24	5496.23	1	5494.22	2.0125	0	5.42	0.85	M	ARTKQTARKSTGGKAPRKQLASKAARKSAPVSTGIKKPHRYRPGTVALRE	I	3 Methyl (K); Methyl (R); Trimethyl (K)	0.00060000400004000400000000000000000000000000000050.0			20190616_MC_HVG_06.raw~
2	1	C6KT19_PLAF7	Histone H3 OS=Plasmodium falciparum (isolate 3D7) OX=36329 GN=PF3D7_0617900 PE=3 SV=1	330	15432	212	29	2	1	717	1	1	1	5507.15	5506.14	1	5508.16	-2.0236	0	2.87	0.54	M	ARTKQTARKSTGGKAPRKQLASKAARKSAPVSTGIKKPHRYRPGTVALRE	I	2 Acetyl (K); Dimethyl (R)	0.00000000000000000000000000000000000110000300000000.0			20190616_MC_HVG_06.raw~
2	1	C6KT19_PLAF7	Histone H3 OS=Plasmodium falciparum (isolate 3D7) OX=36329 GN=PF3D7_0617900 PE=3 SV=1	330	15432	212	29	2	1	724	3	0	1	5508.23	5507.22	1	5508.2	-0.9775	0	5.77	1.1	M	ARTKQTARKSTGGKAPRKQLASKAARKSAPVSTGIKKPHRYRPGTVALRE	I	Acetyl (K); 2 Methyl (R); Trimethyl (K)	0.00060000000001005000000005000000000000000000000000.0			20190616_MC_HVG_06.raw~
2	1	C6KT19_PLAF7	Histone H3 OS=Plasmodium falciparum (isolate 3D7) OX=36329 GN=PF3D7_0617900 PE=3 SV=1	330	15432	212	29	2	1	725	4	0	1	5508.23	5507.22	1	5508.2	-0.976	0	20.38	0.13	M	ARTKQTARKSTGGKAPRKQLASKAARKSAPVSTGIKKPHRYRPGTVALRE	I	Acetyl (K); Dimethyl (K); Trimethyl (K)	0.00060000000001000200000000000000000000000000000000.0			20190616_MC_HVG_06.raw~
2	1	C6KT19_PLAF7	Histone H3 OS=Plasmodium falciparum (isolate 3D7) OX=36329 GN=PF3D7_0617900 PE=3 SV=1	330	15432	212	29	2	1	771	1	0	1	5521.2	5520.19	1	5522.21	-2.0239	0	14.44	0.63	M	ARTKQTARKSTGGKAPRKQLASKAARKSAPVSTGIKKPHRYRPGTVALRE	I	Acetyl (K); Dimethyl (K); 4 Methyl (K)	0.00000000200001000400004000400000000400000000000000.0			20190616_MC_HVG_06.raw~
2	1	C6KT19_PLAF7	Histone H3 OS=Plasmodium falciparum (isolate 3D7) OX=36329 GN=PF3D7_0617900 PE=3 SV=1	330	15432	212	29	2	1	772	6	0	1	5521.2	5520.19	1	5522.21	-2.02	0	4.92	1	M	ARTKQTARKSTGGKAPRKQLASKAARKSAPVSTGIKKPHRYRPGTVALRE	I	Acetyl (K); 3 Methyl (K); Trimethyl (K)	0.00000000000001000600000000400000000440000000000000.0			20190616_MC_HVG_06.raw~
2	1	C6KT19_PLAF7	Histone H3 OS=Plasmodium falciparum (isolate 3D7) OX=36329 GN=PF3D7_0617900 PE=3 SV=1	330	15432	212	29	2	1	773	1	1	1	5521.21	5520.2	1	5522.18	-1.9724	0	8.92	0.57	M	ARTKQTARKSTGGKAPRKQLASKAARKSAPVSTGIKKPHRYRPGTVALRE	I	2 Acetyl (K); Dimethyl (K); Methyl (K)	0.00000000200000000100001000000000000400000000000000.0			20190616_MC_HVG_06.raw~
2	1	C6KT19_PLAF7	Histone H3 OS=Plasmodium falciparum (isolate 3D7) OX=36329 GN=PF3D7_0617900 PE=3 SV=1	330	15432	212	29	2	1	782	1	1	1	5522.2	5521.19	1	5522.18	-0.9856	0	1.89	0.73	M	ARTKQTARKSTGGKAPRKQLASKAARKSAPVSTGIKKPHRYRPGTVALRE	I	2 Acetyl (K); Dimethyl (R); Methyl (K)	0.00000000000000000000000003100000000140000000000000.0			20190616_MC_HVG_06.raw~
2	1	C6KT19_PLAF7	Histone H3 OS=Plasmodium falciparum (isolate 3D7) OX=36329 GN=PF3D7_0617900 PE=3 SV=1	330	15432	212	29	2	1	783	1	1	1	5522.2	5521.19	1	5522.18	-0.9836	0	1.55	0.71	M	ARTKQTARKSTGGKAPRKQLASKAARKSAPVSTGIKKPHRYRPGTVALRE	I	2 Acetyl (K); Trimethyl (K)	0.00000000000000000000001000100000000600000000000000.0			20190616_MC_HVG_06.raw~
2	1	C6KT19_PLAF7	Histone H3 OS=Plasmodium falciparum (isolate 3D7) OX=36329 GN=PF3D7_0617900 PE=3 SV=1	330	15432	212	29	2	1	789	1	1	1	5522.23	5521.22	1	5522.21	-0.9937	0	3.24	0.88	M	ARTKQTARKSTGGKAPRKQLASKAARKSAPVSTGIKKPHRYRPGTVALRE	I	Acetyl (K); Dimethyl (R); 4 Methyl (K)	0.03040000100004000400000000000000000040000000000000.0			20190616_MC_HVG_06.raw~
2	1	C6KT19_PLAF7	Histone H3 OS=Plasmodium falciparum (isolate 3D7) OX=36329 GN=PF3D7_0617900 PE=3 SV=1	330	15432	212	29	2	1	790	1	0	1	5522.24	5521.24	1	5522.21	-0.9785	0	0.56	0.96	M	ARTKQTARKSTGGKAPRKQLASKAARKSAPVSTGIKKPHRYRPGTVALRE	I	Acetyl (K); 3 Methyl (R); Trimethyl (K)	0.00060000000001005000000005000000000000050000000000.0			20190616_MC_HVG_06.raw~
2	1	C6KT19_PLAF7	Histone H3 OS=Plasmodium falciparum (isolate 3D7) OX=36329 GN=PF3D7_0617900 PE=3 SV=1	330	15432	212	29	2	1	792	1	1	1	5522.25	5521.24	1	5522.25	-1.012	0	15.31	0.23	M	ARTKQTARKSTGGKAPRKQLASKAARKSAPVSTGIKKPHRYRPGTVALRE	I	Dimethyl (K); Methyl (K); 2 Trimethyl (K)	0.00060000200006000000000000000000000040000000000000.0			20190616_MC_HVG_06.raw~
2	1	C6KT19_PLAF7	Histone H3 OS=Plasmodium falciparum (isolate 3D7) OX=36329 GN=PF3D7_0617900 PE=3 SV=1	330	15432	212	29	2	1	794	1	1	1	5522.25	5521.24	1	5522.25	-1.0095	0	6.61	0.82	M	ARTKQTARKSTGGKAPRKQLASKAARKSAPVSTGIKKPHRYRPGTVALRE	I	Dimethyl (K); Methyl (K); 2 Trimethyl (K)	0.00060000200006000000000000000000000040000000000000.0			20190616_MC_HVG_06.raw~
2	1	C6KT19_PLAF7	Histone H3 OS=Plasmodium falciparum (isolate 3D7) OX=36329 GN=PF3D7_0617900 PE=3 SV=1	330	15432	212	29	2	1	795	1	0	1	5522.25	5521.24	1	5522.21	-0.9717	0	20.41	0.18	M	ARTKQTARKSTGGKAPRKQLASKAARKSAPVSTGIKKPHRYRPGTVALRE	I	Acetyl (K); 3 Methyl (R); Trimethyl (K)	0.00060000000001005000000005000000000000050000000000.0			20190616_MC_HVG_06.raw~
2	1	C6KT19_PLAF7	Histone H3 OS=Plasmodium falciparum (isolate 3D7) OX=36329 GN=PF3D7_0617900 PE=3 SV=1	330	15432	212	29	2	1	796	1	1	1	5522.25	5521.24	1	5522.25	-1.0061	0	19.85	0.21	M	ARTKQTARKSTGGKAPRKQLASKAARKSAPVSTGIKKPHRYRPGTVALRE	I	Dimethyl (K); Methyl (K); 2 Trimethyl (K)	0.00060000200006000000000000000000000040000000000000.0			20190616_MC_HVG_06.raw~
2	1	C6KT19_PLAF7	Histone H3 OS=Plasmodium falciparum (isolate 3D7) OX=36329 GN=PF3D7_0617900 PE=3 SV=1	330	15432	212	29	2	1	797	1	1	1	5522.25	5521.24	1	5522.25	-1.0061	0	12.44	0.35	M	ARTKQTARKSTGGKAPRKQLASKAARKSAPVSTGIKKPHRYRPGTVALRE	I	Dimethyl (K); Methyl (R); 2 Trimethyl (K)	0.00060000200006000000000000000000000000050000000000.0			20190616_MC_HVG_06.raw~
2	1	C6KT19_PLAF7	Histone H3 OS=Plasmodium falciparum (isolate 3D7) OX=36329 GN=PF3D7_0617900 PE=3 SV=1	330	15432	212	29	2	1	821	1	1	1	5524.2	5523.2	1	5522.21	0.9814	0	9.83	0.95	M	ARTKQTARKSTGGKAPRKQLASKAARKSAPVSTGIKKPHRYRPGTVALRE	I	Acetyl (K); 3 Methyl (K); Trimethyl (K)	0.00000000100000000600004000400000000400000000000000.0			20190616_MC_HVG_06.raw~
2	1	C6KT19_PLAF7	Histone H3 OS=Plasmodium falciparum (isolate 3D7) OX=36329 GN=PF3D7_0617900 PE=3 SV=1	330	15432	212	29	2	1	824	1	1	1	5524.24	5523.23	1	5522.21	1.0186	0	3.8	0.92	M	ARTKQTARKSTGGKAPRKQLASKAARKSAPVSTGIKKPHRYRPGTVALRE	I	Acetyl (K); 3 Methyl (K); Trimethyl (K)	0.00060000000000000000001000400000000440000000000000.0			20190616_MC_HVG_06.raw~
2	1	C6KT19_PLAF7	Histone H3 OS=Plasmodium falciparum (isolate 3D7) OX=36329 GN=PF3D7_0617900 PE=3 SV=1	330	15432	212	29	2	1	828	1	1	1	5524.32	5523.32	1	5522.21	1.1025	0	2.3	0.75	M	ARTKQTARKSTGGKAPRKQLASKAARKSAPVSTGIKKPHRYRPGTVALRE	I	Acetyl (K); 3 Methyl (R); Trimethyl (K)	0.00060000000000005000001005000000000000050000000000.0			20190616_MC_HVG_06.raw~
2	1	C6KT19_PLAF7	Histone H3 OS=Plasmodium falciparum (isolate 3D7) OX=36329 GN=PF3D7_0617900 PE=3 SV=1	330	15432	212	29	2	1	830	1	1	1	5525.19	5524.18	1	5522.18	2.0047	0	7.15	0.21	M	ARTKQTARKSTGGKAPRKQLASKAARKSAPVSTGIKKPHRYRPGTVALRE	I	2 Acetyl (K); Dimethyl (R); Methyl (K)	0.00000000000000000000000003100000000140000000000000.0			20190616_MC_HVG_06.raw~
2	1	C6KT19_PLAF7	Histone H3 OS=Plasmodium falciparum (isolate 3D7) OX=36329 GN=PF3D7_0617900 PE=3 SV=1	330	15432	212	29	2	1	869	1	1	1	5536.24	5535.23	1	5536.23	-1	0	5.29	0.48	M	ARTKQTARKSTGGKAPRKQLASKAARKSAPVSTGIKKPHRYRPGTVALRE	I	Acetyl (K); 3 Methyl (K); Methyl (R); Trimethyl (K)	0.00060000100004000400004000000000000000000000000050.0			20190616_MC_HVG_06.raw~
2	1	C6KT19_PLAF7	Histone H3 OS=Plasmodium falciparum (isolate 3D7) OX=36329 GN=PF3D7_0617900 PE=3 SV=1	330	15432	212	29	2	1	879	1	1	1	5539.22	5538.21	1	5536.19	2.0159	0	7.23	0.66	M	ARTKQTARKSTGGKAPRKQLASKAARKSAPVSTGIKKPHRYRPGTVALRE	I	2 Acetyl (K); Methyl (K); Trimethyl (K)	0.00060000000000000100001000000000000040000000000000.0			20190616_MC_HVG_06.raw~
2	1	C6KT19_PLAF7	Histone H3 OS=Plasmodium falciparum (isolate 3D7) OX=36329 GN=PF3D7_0617900 PE=3 SV=1	330	15432	212	29	2	1	884	1	1	1	5542.46	5541.45	1	5541.17	0.2876	0	2.31	0.61	-	MARTKQTARKSTGGKAPRKQLASKAARKSAPVSTGIKKPHRYRPGTVALRE	I	Methyl (K)	0.000000000000000000000000000000000000040000000000000.0			20190616_MC_HVG_06.raw~
2	1	C6KT19_PLAF7	Histone H3 OS=Plasmodium falciparum (isolate 3D7) OX=36329 GN=PF3D7_0617900 PE=3 SV=1	330	15432	212	29	2	1	901	1	1	1	5549.14	5548.13	1	5550.21	-2.0784	0	0.86	0.83	M	ARTKQTARKSTGGKAPRKQLASKAARKSAPVSTGIKKPHRYRPGTVALRE	I	2 Acetyl (K); Dimethyl (R); Trimethyl (K)	0.00060000100001000000000000000000000000000000000030.0			20190616_MC_HVG_06.raw~
2	1	C6KT19_PLAF7	Histone H3 OS=Plasmodium falciparum (isolate 3D7) OX=36329 GN=PF3D7_0617900 PE=3 SV=1	330	15432	212	29	2	1	906	1	1	1	5549.25	5548.25	1	5550.24	-1.9976	0	17.34	0.5	M	ARTKQTARKSTGGKAPRKQLASKAARKSAPVSTGIKKPHRYRPGTVALRE	I	Acetyl (K); 2 Dimethyl (K); Methyl (K); Trimethyl (K)	0.00060000100000000200002000000000000040000000000000.0			20190616_MC_HVG_06.raw~
2	1	C6KT19_PLAF7	Histone H3 OS=Plasmodium falciparum (isolate 3D7) OX=36329 GN=PF3D7_0617900 PE=3 SV=1	330	15432	212	29	2	1	916	1	1	1	5550.23	5549.22	1	5550.21	-0.9866	0	3.9	0.53	M	ARTKQTARKSTGGKAPRKQLASKAARKSAPVSTGIKKPHRYRPGTVALRE	I	2 Acetyl (K); 2 Methyl (R); Trimethyl (K)	0.00060000000000000000001005100000000000050000000000.0			20190616_MC_HVG_06.raw~
2	1	C6KT19_PLAF7	Histone H3 OS=Plasmodium falciparum (isolate 3D7) OX=36329 GN=PF3D7_0617900 PE=3 SV=1	330	15432	212	29	2	1	917	5	0	1	5550.23	5549.23	1	5550.21	-0.9822	0	8.2	1.1	M	ARTKQTARKSTGGKAPRKQLASKAARKSAPVSTGIKKPHRYRPGTVALRE	I	2 Acetyl (K); 2 Methyl (R); Trimethyl (K)	0.00060000100001000000000005000000000000050000000000.0			20190616_MC_HVG_06.raw~
2	1	C6KT19_PLAF7	Histone H3 OS=Plasmodium falciparum (isolate 3D7) OX=36329 GN=PF3D7_0617900 PE=3 SV=1	330	15432	212	29	2	1	919	1	0	1	5550.24	5549.23	1	5550.21	-0.9768	0	15.28	0.86	M	ARTKQTARKSTGGKAPRKQLASKAARKSAPVSTGIKKPHRYRPGTVALRE	I	2 Acetyl (K); 2 Methyl (R); Trimethyl (K)	0.00060000000000000000001005100000000000050000000000.0			20190616_MC_HVG_06.raw~
2	1	C6KT19_PLAF7	Histone H3 OS=Plasmodium falciparum (isolate 3D7) OX=36329 GN=PF3D7_0617900 PE=3 SV=1	330	15432	212	29	2	1	920	4	0	1	5550.24	5549.23	1	5550.24	-1.0117	0	4.39	1.1	M	ARTKQTARKSTGGKAPRKQLASKAARKSAPVSTGIKKPHRYRPGTVALRE	I	Acetyl (K); 2 Dimethyl (K); Methyl (K); Trimethyl (K)	0.00060000100000000200002000000000000040000000000000.0			20190616_MC_HVG_06.raw~
2	1	C6KT19_PLAF7	Histone H3 OS=Plasmodium falciparum (isolate 3D7) OX=36329 GN=PF3D7_0617900 PE=3 SV=1	330	15432	212	29	2	1	921	3	0	1	5550.24	5549.23	1	5550.24	-1.0117	0	9.35	1.2	M	ARTKQTARKSTGGKAPRKQLASKAARKSAPVSTGIKKPHRYRPGTVALRE	I	Acetyl (K); 2 Dimethyl (K); Methyl (K); Trimethyl (K)	0.00060000100000000000002000200000000040000000000000.0			20190616_MC_HVG_06.raw~
2	1	C6KT19_PLAF7	Histone H3 OS=Plasmodium falciparum (isolate 3D7) OX=36329 GN=PF3D7_0617900 PE=3 SV=1	330	15432	212	29	2	1	922	1	1	1	5550.24	5549.24	1	5550.24	-1.0083	0	15.74	0.31	M	ARTKQTARKSTGGKAPRKQLASKAARKSAPVSTGIKKPHRYRPGTVALRE	I	Acetyl (K); 2 Dimethyl (K); Methyl (K); Trimethyl (K)	0.00060000100000000200002000000000000040000000000000.0			20190616_MC_HVG_06.raw~
2	1	C6KT19_PLAF7	Histone H3 OS=Plasmodium falciparum (isolate 3D7) OX=36329 GN=PF3D7_0617900 PE=3 SV=1	330	15432	212	29	2	1	923	1	0	1	5550.25	5549.24	1	5550.24	-1.003	0	9.76	0.96	M	ARTKQTARKSTGGKAPRKQLASKAARKSAPVSTGIKKPHRYRPGTVALRE	I	Acetyl (K); 2 Dimethyl (K); Methyl (K); Trimethyl (K)	0.00060000100004000000000000000000000220000000000000.0			20190616_MC_HVG_06.raw~
2	1	C6KT19_PLAF7	Histone H3 OS=Plasmodium falciparum (isolate 3D7) OX=36329 GN=PF3D7_0617900 PE=3 SV=1	330	15432	212	29	2	1	934	1	1	1	5551.23	5550.23	1	5550.24	-0.0191	0	23.92	0.16	M	ARTKQTARKSTGGKAPRKQLASKAARKSAPVSTGIKKPHRYRPGTVALRE	I	Acetyl (K); 2 Dimethyl (K); Methyl (K); Trimethyl (K)	0.00060000100002000200000000000000000040000000000000.0			20190616_MC_HVG_06.raw~
2	1	C6KT19_PLAF7	Histone H3 OS=Plasmodium falciparum (isolate 3D7) OX=36329 GN=PF3D7_0617900 PE=3 SV=1	330	15432	212	29	2	1	935	1	1	1	5551.23	5550.23	1	5550.28	-0.055	0	0.87	0.83	M	ARTKQTARKSTGGKAPRKQLASKAARKSAPVSTGIKKPHRYRPGTVALRE	I	Dimethyl (R); 5 Methyl (K); Methyl (R); Trimethyl (K)	0.03040000400000005600000000400000000440000000000000.0			20190616_MC_HVG_06.raw~
2	1	C6KT19_PLAF7	Histone H3 OS=Plasmodium falciparum (isolate 3D7) OX=36329 GN=PF3D7_0617900 PE=3 SV=1	330	15432	212	29	2	1	936	2	0	1	5551.23	5550.23	1	5550.21	0.0183	0	9.71	0.81	M	ARTKQTARKSTGGKAPRKQLASKAARKSAPVSTGIKKPHRYRPGTVALRE	I	2 Acetyl (K); 2 Methyl (R); Trimethyl (K)	0.00060000000000005100001005000000000000000000000000.0			20190616_MC_HVG_06.raw~
2	1	C6KT19_PLAF7	Histone H3 OS=Plasmodium falciparum (isolate 3D7) OX=36329 GN=PF3D7_0617900 PE=3 SV=1	330	15432	212	29	2	1	937	1	1	1	5551.24	5550.23	1	5550.21	0.0193	0	0.36	0.93	M	ARTKQTARKSTGGKAPRKQLASKAARKSAPVSTGIKKPHRYRPGTVALRE	I	Acetyl (K); Dimethyl (K); Dimethyl (R); Methyl (R); Acetyl (Protein N-term)	7.00010003200000000000000000000000000000000000000050.0			20190616_MC_HVG_06.raw~
2	1	C6KT19_PLAF7	Histone H3 OS=Plasmodium falciparum (isolate 3D7) OX=36329 GN=PF3D7_0617900 PE=3 SV=1	330	15432	212	29	2	1	939	1	0	1	5551.25	5550.25	1	5550.25	0.0014	0	1.17	0.94	M	ARTKQTARKSTGGKAPRKQLASKAARKSAPVSTGIKKPHRYRPGTVALRE	I	Acetyl (K); 2 Dimethyl (R); 4 Methyl (K)	0.03040003000000000000001000400000000440000000000000.0			20190616_MC_HVG_06.raw~
2	1	C6KT19_PLAF7	Histone H3 OS=Plasmodium falciparum (isolate 3D7) OX=36329 GN=PF3D7_0617900 PE=3 SV=1	330	15432	212	29	2	1	948	1	0	1	5552.18	5551.17	1	5550.21	0.9611	0	1.98	0.91	M	ARTKQTARKSTGGKAPRKQLASKAARKSAPVSTGIKKPHRYRPGTVALRE	I	2 Acetyl (K); Dimethyl (R); 3 Methyl (K)	0.00000000000000000400001003100000000440000000000000.0			20190616_MC_HVG_06.raw~
2	1	C6KT19_PLAF7	Histone H3 OS=Plasmodium falciparum (isolate 3D7) OX=36329 GN=PF3D7_0617900 PE=3 SV=1	330	15432	212	29	2	1	950	1	1	1	5552.22	5551.21	1	5550.24	0.9653	0	2.77	0.8	M	ARTKQTARKSTGGKAPRKQLASKAARKSAPVSTGIKKPHRYRPGTVALRE	I	Acetyl (K); 2 Dimethyl (K); Methyl (K); Trimethyl (K)	0.00060000100000000000000000200000000240000000000000.0			20190616_MC_HVG_06.raw~
2	1	C6KT19_PLAF7	Histone H3 OS=Plasmodium falciparum (isolate 3D7) OX=36329 GN=PF3D7_0617900 PE=3 SV=1	330	15432	212	29	2	1	960	1	1	1	5553.23	5552.22	1	5550.17	2.0488	0	5.47	0.31	M	ARTKQTARKSTGGKAPRKQLASKAARKSAPVSTGIKKPHRYRPGTVALRE	I	3 Acetyl (K); Methyl (K); Methyl (R)	0.00010000100001000000000000000000000400000000000050.0			20190616_MC_HVG_06.raw~
2	1	C6KT19_PLAF7	Histone H3 OS=Plasmodium falciparum (isolate 3D7) OX=36329 GN=PF3D7_0617900 PE=3 SV=1	330	15432	212	29	2	1	961	1	1	1	5553.23	5552.22	1	5550.21	2.0129	0	5.72	0.95	M	ARTKQTARKSTGGKAPRKQLASKAARKSAPVSTGIKKPHRYRPGTVALRE	I	2 Acetyl (K); Dimethyl (K); Trimethyl (K)	0.00060000100001000200000000000000000000000000000000.0			20190616_MC_HVG_06.raw~
2	1	C6KT19_PLAF7	Histone H3 OS=Plasmodium falciparum (isolate 3D7) OX=36329 GN=PF3D7_0617900 PE=3 SV=1	330	15432	212	29	2	1	974	1	1	1	5555.22	5554.22	1	5555.18	-0.9659	0	0.81	0.84	-	MARTKQTARKSTGGKAPRKQLASKAARKSAPVSTGIKKPHRYRPGTVALRE	I	Methyl (K); Methyl (R)	0.000000000400000000000000005000000000000000000000000.0			20190616_MC_HVG_06.raw~
2	1	C6KT19_PLAF7	Histone H3 OS=Plasmodium falciparum (isolate 3D7) OX=36329 GN=PF3D7_0617900 PE=3 SV=1	330	15432	212	29	2	1	975	5	0	1	5555.22	5554.22	1	5555.18	-0.9659	0	0.08	1.1	-	MARTKQTARKSTGGKAPRKQLASKAARKSAPVSTGIKKPHRYRPGTVALRE	I	Methyl (K); Methyl (R)	0.000000000000000000000000005000000000040000000000000.0			20190616_MC_HVG_06.raw~
2	1	C6KT19_PLAF7	Histone H3 OS=Plasmodium falciparum (isolate 3D7) OX=36329 GN=PF3D7_0617900 PE=3 SV=1	330	15432	212	29	2	1	984	1	1	1	5556.18	5555.18	1	5555.18	-0.0039	0	6.86	0.23	-	MARTKQTARKSTGGKAPRKQLASKAARKSAPVSTGIKKPHRYRPGTVALRE	I	Methyl (K); Methyl (R)	0.000000000000000000400000000000000000000000000000050.0			20190616_MC_HVG_06.raw~
2	1	C6KT19_PLAF7	Histone H3 OS=Plasmodium falciparum (isolate 3D7) OX=36329 GN=PF3D7_0617900 PE=3 SV=1	330	15432	212	29	2	1	995	1	1	1	5565.21	5564.21	1	5564.19	0.0185	0	0.78	0.84	M	ARTKQTARKSTGGKAPRKQLASKAARKSAPVSTGIKKPHRYRPGTVALRE	I	3 Acetyl (K); Dimethyl (K); Methyl (R)	0.00020000000001005100001000000000000000000000000000.0			20190616_MC_HVG_06.raw~
2	1	C6KT19_PLAF7	Histone H3 OS=Plasmodium falciparum (isolate 3D7) OX=36329 GN=PF3D7_0617900 PE=3 SV=1	330	15432	212	29	2	1	996	1	1	1	5565.25	5564.25	1	5564.22	0.0212	0	28.75	0.068	M	ARTKQTARKSTGGKAPRKQLASKAARKSAPVSTGIKKPHRYRPGTVALRE	I	2 Acetyl (K); Dimethyl (K); Methyl (K); Trimethyl (K)	0.00060000100001000200000000000000000040000000000000.0			20190616_MC_HVG_06.raw~
2	1	C6KT19_PLAF7	Histone H3 OS=Plasmodium falciparum (isolate 3D7) OX=36329 GN=PF3D7_0617900 PE=3 SV=1	330	15432	212	29	2	1	998	1	1	1	5567.24	5566.24	1	5564.22	2.0119	0	21.15	0.25	M	ARTKQTARKSTGGKAPRKQLASKAARKSAPVSTGIKKPHRYRPGTVALRE	I	2 Acetyl (K); Dimethyl (K); Methyl (K); Trimethyl (K)	0.00060000100001000200000000000000000040000000000000.0			20190616_MC_HVG_06.raw~
2	1	C6KT19_PLAF7	Histone H3 OS=Plasmodium falciparum (isolate 3D7) OX=36329 GN=PF3D7_0617900 PE=3 SV=1	330	15432	212	29	2	1	1006	5	0	1	5577.22	5576.21	1	5578.24	-2.0282	0	12.35	1.2	M	ARTKQTARKSTGGKAPRKQLASKAARKSAPVSTGIKKPHRYRPGTVALRE	I	2 Acetyl (K); 3 Methyl (K); Methyl (R); Trimethyl (K)	0.00060000100001000400004000400000000000000000000050.0			20190616_MC_HVG_06.raw~
2	1	C6KT19_PLAF7	Histone H3 OS=Plasmodium falciparum (isolate 3D7) OX=36329 GN=PF3D7_0617900 PE=3 SV=1	330	15432	212	29	2	1	1007	1	0	1	5577.22	5576.22	1	5578.24	-2.0223	0	19.05	0.41	M	ARTKQTARKSTGGKAPRKQLASKAARKSAPVSTGIKKPHRYRPGTVALRE	I	2 Acetyl (K); 3 Methyl (K); Methyl (R); Trimethyl (K)	0.00060000100001000400004000400000000000050000000000.0			20190616_MC_HVG_06.raw~
2	1	C6KT19_PLAF7	Histone H3 OS=Plasmodium falciparum (isolate 3D7) OX=36329 GN=PF3D7_0617900 PE=3 SV=1	330	15432	212	29	2	1	1009	1	1	1	5577.23	5576.22	1	5578.2	-1.9835	0	4.76	0.51	M	ARTKQTARKSTGGKAPRKQLASKAARKSAPVSTGIKKPHRYRPGTVALRE	I	3 Acetyl (K); Methyl (K); Trimethyl (K)	0.00060000000000000000001000100000000140000000000000.0			20190616_MC_HVG_06.raw~
2	1	C6KT19_PLAF7	Histone H3 OS=Plasmodium falciparum (isolate 3D7) OX=36329 GN=PF3D7_0617900 PE=3 SV=1	330	15432	212	29	2	1	1014	1	1	1	5578.24	5577.23	1	5578.2	-0.9756	0	1.88	0.75	M	ARTKQTARKSTGGKAPRKQLASKAARKSAPVSTGIKKPHRYRPGTVALRE	I	3 Acetyl (K); Methyl (R); Trimethyl (K)	0.00060000000001000100001000000000000000000000000050.0			20190616_MC_HVG_06.raw~
2	1	C6KT19_PLAF7	Histone H3 OS=Plasmodium falciparum (isolate 3D7) OX=36329 GN=PF3D7_0617900 PE=3 SV=1	330	15432	212	29	2	1	1016	1	1	1	5579.23	5578.22	1	5578.2	0.0146	0	8.77	0.76	M	ARTKQTARKSTGGKAPRKQLASKAARKSAPVSTGIKKPHRYRPGTVALRE	I	3 Acetyl (K); Methyl (R); Trimethyl (K)	0.00060000000000000000001000100000000100000000000050.0			20190616_MC_HVG_06.raw~
2	1	C6KT19_PLAF7	Histone H3 OS=Plasmodium falciparum (isolate 3D7) OX=36329 GN=PF3D7_0617900 PE=3 SV=1	330	15432	212	29	2	1	1017	1	1	1	5579.23	5578.23	1	5578.24	-0.0145	0	1.08	0.89	M	ARTKQTARKSTGGKAPRKQLASKAARKSAPVSTGIKKPHRYRPGTVALRE	I	Acetyl (K); Dimethyl (K); Dimethyl (R); 3 Methyl (K); Acetyl (Protein N-term)	7.03010000200000000000000000400000000440000000000000.0			20190616_MC_HVG_06.raw~
2	1	C6KT19_PLAF7	Histone H3 OS=Plasmodium falciparum (isolate 3D7) OX=36329 GN=PF3D7_0617900 PE=3 SV=1	330	15432	212	29	2	1	1031	9	0	1	5591.22	5590.22	1	5592.26	-2.0389	0	19.53	0.75	M	ARTKQTARKSTGGKAPRKQLASKAARKSAPVSTGIKKPHRYRPGTVALRE	I	2 Acetyl (K); 5 Methyl (K); Trimethyl (K)	0.00060000100001000400004000400000000440000000000000.0			20190616_MC_HVG_06.raw~
2	1	C6KT19_PLAF7	Histone H3 OS=Plasmodium falciparum (isolate 3D7) OX=36329 GN=PF3D7_0617900 PE=3 SV=1	330	15432	212	29	2	1	1032	2	0	1	5591.23	5590.22	1	5592.26	-2.0311	0	8.37	0.69	M	ARTKQTARKSTGGKAPRKQLASKAARKSAPVSTGIKKPHRYRPGTVALRE	I	2 Acetyl (K); Dimethyl (K); 2 Trimethyl (K)	0.00060000100001000000000000000000000260000000000000.0			20190616_MC_HVG_06.raw~
2	1	C6KT19_PLAF7	Histone H3 OS=Plasmodium falciparum (isolate 3D7) OX=36329 GN=PF3D7_0617900 PE=3 SV=1	330	15432	212	29	2	1	1033	1	1	1	5591.23	5590.23	1	5592.26	-2.0291	0	7.73	0.72	M	ARTKQTARKSTGGKAPRKQLASKAARKSAPVSTGIKKPHRYRPGTVALRE	I	2 Acetyl (K); 2 Dimethyl (K); Methyl (R); Trimethyl (K)	0.00060000100001000200002000000000000000000000000050.0			20190616_MC_HVG_06.raw~
2	1	C6KT19_PLAF7	Histone H3 OS=Plasmodium falciparum (isolate 3D7) OX=36329 GN=PF3D7_0617900 PE=3 SV=1	330	15432	212	29	2	1	1035	10	0	1	5591.25	5590.24	1	5592.29	-2.0504	0	5.3	1.1	M	ARTKQTARKSTGGKAPRKQLASKAARKSAPVSTGIKKPHRYRPGTVALRE	I	Acetyl (K); 2 Dimethyl (K); 4 Methyl (K); Trimethyl (K)	0.00060000400001000200002000400000000440000000000000.0			20190616_MC_HVG_06.raw~
2	1	C6KT19_PLAF7	Histone H3 OS=Plasmodium falciparum (isolate 3D7) OX=36329 GN=PF3D7_0617900 PE=3 SV=1	330	15432	212	29	2	1	1036	1	1	1	5591.25	5590.25	1	5592.26	-2.0091	0	6.44	0.73	M	ARTKQTARKSTGGKAPRKQLASKAARKSAPVSTGIKKPHRYRPGTVALRE	I	2 Acetyl (K); 2 Methyl (K); 2 Trimethyl (K)	0.00060000000000000100001000600000000440000000000000.0			20190616_MC_HVG_06.raw~
2	1	C6KT19_PLAF7	Histone H3 OS=Plasmodium falciparum (isolate 3D7) OX=36329 GN=PF3D7_0617900 PE=3 SV=1	330	15432	212	29	2	1	1040	1	1	1	5592.24	5591.23	1	5592.22	-0.9859	0	6.51	0.75	M	ARTKQTARKSTGGKAPRKQLASKAARKSAPVSTGIKKPHRYRPGTVALRE	I	3 Acetyl (K); Dimethyl (R); 3 Methyl (R)	0.00010005100001003000000005000000000000050000000000.0			20190616_MC_HVG_06.raw~
2	1	C6KT19_PLAF7	Histone H3 OS=Plasmodium falciparum (isolate 3D7) OX=36329 GN=PF3D7_0617900 PE=3 SV=1	330	15432	212	29	2	1	1043	1	1	1	5593.23	5592.23	1	5592.22	0.0072	0	0.73	0.85	M	ARTKQTARKSTGGKAPRKQLASKAARKSAPVSTGIKKPHRYRPGTVALRE	I	3 Acetyl (K); 2 Dimethyl (R); Methyl (R)	0.00000000000000003000001003100000000100000000000050.0			20190616_MC_HVG_06.raw~
2	1	C6KT19_PLAF7	Histone H3 OS=Plasmodium falciparum (isolate 3D7) OX=36329 GN=PF3D7_0617900 PE=3 SV=1	330	15432	212	29	2	1	1044	1	0	1	5593.24	5592.23	1	5592.22	0.0097	0	5.51	0.98	M	ARTKQTARKSTGGKAPRKQLASKAARKSAPVSTGIKKPHRYRPGTVALRE	I	3 Acetyl (K); Dimethyl (R); 3 Methyl (K)	0.03040000400001000100001000000000000040000000000000.0			20190616_MC_HVG_06.raw~
2	1	C6KT19_PLAF7	Histone H3 OS=Plasmodium falciparum (isolate 3D7) OX=36329 GN=PF3D7_0617900 PE=3 SV=1	330	15432	212	29	2	1	1049	1	1	1	5594.24	5593.23	1	5592.22	1.0107	0	7.33	0.98	M	ARTKQTARKSTGGKAPRKQLASKAARKSAPVSTGIKKPHRYRPGTVALRE	I	3 Acetyl (K); 2 Methyl (K); Trimethyl (K)	0.00060000100001000100000000400000000400000000000000.0			20190616_MC_HVG_06.raw~
2	1	C6KT19_PLAF7	Histone H3 OS=Plasmodium falciparum (isolate 3D7) OX=36329 GN=PF3D7_0617900 PE=3 SV=1	330	15432	212	29	2	1	1052	1	1	1	5595.22	5594.21	1	5592.29	1.9174	0	0.07	0.98	M	ARTKQTARKSTGGKAPRKQLASKAARKSAPVSTGIKKPHRYRPGTVALRE	I	Acetyl (K); Dimethyl (K); Dimethyl (R); Methyl (K); 2 Trimethyl (K)	0.00010003200000000000000000600000000640000000000000.0			20190616_MC_HVG_06.raw~
2	1	C6KT19_PLAF7	Histone H3 OS=Plasmodium falciparum (isolate 3D7) OX=36329 GN=PF3D7_0617900 PE=3 SV=1	330	15432	212	29	2	1	1067	1	1	1	5605.26	5604.25	1	5606.23	-1.9801	0	9.27	0.64	M	ARTKQTARKSTGGKAPRKQLASKAARKSAPVSTGIKKPHRYRPGTVALRE	I	3 Acetyl (K); Dimethyl (K); Methyl (K); Trimethyl (K)	0.00060000000000000100001000100000000240000000000000.0			20190616_MC_HVG_06.raw~
2	1	C6KT19_PLAF7	Histone H3 OS=Plasmodium falciparum (isolate 3D7) OX=36329 GN=PF3D7_0617900 PE=3 SV=1	330	15432	212	29	2	1	1068	1	1	1	5605.27	5604.26	1	5606.23	-1.9737	0	4.01	0.58	M	ARTKQTARKSTGGKAPRKQLASKAARKSAPVSTGIKKPHRYRPGTVALRE	I	3 Acetyl (K); Dimethyl (K); Methyl (K); Trimethyl (K)	0.00060000200001000100001000000000000040000000000000.0			20190616_MC_HVG_06.raw~
2	1	C6KT19_PLAF7	Histone H3 OS=Plasmodium falciparum (isolate 3D7) OX=36329 GN=PF3D7_0617900 PE=3 SV=1	330	15432	212	29	2	1	1069	1	1	1	5606.23	5605.22	1	5606.23	-1.0108	0	0.28	0.94	M	ARTKQTARKSTGGKAPRKQLASKAARKSAPVSTGIKKPHRYRPGTVALRE	I	3 Acetyl (K); Dimethyl (K); Methyl (R); Trimethyl (K)	0.00060000100001000100000000000000000200000000000050.0			20190616_MC_HVG_06.raw~
2	1	C6KT19_PLAF7	Histone H3 OS=Plasmodium falciparum (isolate 3D7) OX=36329 GN=PF3D7_0617900 PE=3 SV=1	330	15432	212	29	2	1	1071	1	1	1	5606.26	5605.25	1	5606.23	-0.9869	0	2.26	0.61	M	ARTKQTARKSTGGKAPRKQLASKAARKSAPVSTGIKKPHRYRPGTVALRE	I	3 Acetyl (K); Dimethyl (K); Methyl (K); Trimethyl (K)	0.00060000000000000100001000100000000240000000000000.0			20190616_MC_HVG_06.raw~
2	1	C6KT19_PLAF7	Histone H3 OS=Plasmodium falciparum (isolate 3D7) OX=36329 GN=PF3D7_0617900 PE=3 SV=1	330	15432	212	29	2	1	1074	1	1	1	5607.24	5606.24	1	5606.27	-0.0355	0	0.65	0.87	M	ARTKQTARKSTGGKAPRKQLASKAARKSAPVSTGIKKPHRYRPGTVALRE	I	2 Acetyl (K); Dimethyl (K); Methyl (K); 2 Trimethyl (K)	0.00060000100001000200000000000000000640000000000000.0			20190616_MC_HVG_06.raw~
2	1	C6KT19_PLAF7	Histone H3 OS=Plasmodium falciparum (isolate 3D7) OX=36329 GN=PF3D7_0617900 PE=3 SV=1	330	15432	212	29	2	1	1076	1	1	1	5607.27	5606.26	1	5606.23	0.0243	0	9.29	0.91	M	ARTKQTARKSTGGKAPRKQLASKAARKSAPVSTGIKKPHRYRPGTVALRE	I	3 Acetyl (K); 2 Methyl (K); Methyl (R); Trimethyl (K)	0.00060000400001000100001000400000000000000000000050.0			20190616_MC_HVG_06.raw~
2	1	C6KT19_PLAF7	Histone H3 OS=Plasmodium falciparum (isolate 3D7) OX=36329 GN=PF3D7_0617900 PE=3 SV=1	330	15432	212	29	2	1	1078	1	1	1	5608.25	5607.24	1	5606.27	0.9737	0	5.49	0.66	M	ARTKQTARKSTGGKAPRKQLASKAARKSAPVSTGIKKPHRYRPGTVALRE	I	2 Acetyl (K); Dimethyl (R); 4 Methyl (K); Trimethyl (K)	0.00060000000001003100004000400000000440000000000000.0			20190616_MC_HVG_06.raw~
2	1	C6KT19_PLAF7	Histone H3 OS=Plasmodium falciparum (isolate 3D7) OX=36329 GN=PF3D7_0617900 PE=3 SV=1	330	15432	212	29	2	1	1080	1	1	1	5609.24	5608.23	1	5606.23	1.9979	0	2.34	0.86	M	ARTKQTARKSTGGKAPRKQLASKAARKSAPVSTGIKKPHRYRPGTVALRE	I	3 Acetyl (K); Dimethyl (K); 2 Methyl (K); 2 Methyl (R)	0.05020000100001000100000000400000000400000000000050.0			20190616_MC_HVG_06.raw~
2	1	C6KT19_PLAF7	Histone H3 OS=Plasmodium falciparum (isolate 3D7) OX=36329 GN=PF3D7_0617900 PE=3 SV=1	330	15432	212	29	2	1	1082	1	1	1	5610.23	5609.22	1	5611.21	-1.9877	0	0.43	0.91	-	MARTKQTARKSTGGKAPRKQLASKAARKSAPVSTGIKKPHRYRPGTVALRE	I	Acetyl (K); Dimethyl (K); Methyl (K)	0.000000000000000000200000000100000000040000000000000.0			20190616_MC_HVG_06.raw~
Queries	--------------------------------------------------------
query_number	moverz	charge	intensity	StringTitle	Scan number range	Retention time range	qualifiers	Peptide Mass Tolerance	Peptide Mass Tolerance Units	Variable modifications	Instrument type	TotalIonsIntensity	NumVals	StringIons1	StringIons2	StringIons3	pep_rank	pep_isbold	pep_isunique	pep_exp_mz	pep_exp_mr	pep_exp_z	pep_calc_mr	pep_delta	pep_miss	pep_score	pep_expect	pep_res_before	pep_seq	pep_res_after	pep_var_mod	pep_var_mod_pos	pep_summed_mod_pos	pep_local_mod_pos	pep_var_mod_conf	pep_scan_title
1	5313.14	1+	5225.31	20190616_MC_HVG_06.raw~	6949	5013						14256.9	32	654.396080:291.7,797.231080:638.5,914.525780:524.4,1018.558580:193,1160.633880:429.8,1638.437080:298.3,1687.588080:300.8,2101.131380:947.7,2385.323480:451.7,2932.900580:172.1,3088.991080:231.3,3217.079280:739.4,3319.873880:2470,3773.212980:114.3,3920.289380:332.9,3982.136980:505.4,4063.381880:244.8,4157.563280:210.2,4388.611980:213.1,5272.156680:308.4,832.920980:424.2,1225.819880:175.5,3092.74258…
2	5313.2	1+	8565.54	20190616_MC_HVG_06.raw~	6998	5056						7791	21	787.450980:492.9,1160.631280:351.9,1225.817780:278.6,1397.929880:423.1,1487.837380:199.9,2101.122080:542.7,2385.339280:262.8,2932.891280:285.6,2990.676180:133.3,3217.067080:672.4,3319.864680:1638,3980.092380:445.1,4388.598980:139.8,4775.851480:132.1,5273.173980:226.2,5301.183480:256.4,1486.841880:268.9,3320.854980:407.9,3920.308680:164.2,5257.122580:202.3,3317.825480:266.9
3	5314.16	1+	5238.42	20190616_MC_HVG_06.raw~	6960	5023						14006.8	35	929.611780:407.7,1018.556780:339.3,1160.628080:612.9,1269.836880:205,1397.934480:321,1545.000880:418.1,1601.637580:218.4,2101.128080:805.4,2229.220280:291.1,2385.331380:436.8,2577.652180:321.5,2740.557780:199.7,2888.580680:274,2990.714480:263.1,3091.736680:192.8,3217.070980:660.3,3320.882280:1115,3372.185180:207.7,3981.130180:646.7,4064.390980:176.5,4157.569180:455.4,5186.112280:176.5,5272.171080…
4	5316.2	1+	2047.9	20190616_MC_HVG_06.raw~	7058	5105						9521.62	29	830.973780:438.8,1018.557280:402.9,1160.631380:433.4,1273.719380:202,1397.933780:213.6,2101.131580:1160,2226.463780:325.7,2386.335580:323.9,2932.915880:440.8,2990.706680:239,3091.748680:235.3,3217.089980:957,3318.806280:351.5,3920.296780:198,4064.397980:230.7,4157.577980:171.5,5188.089180:265.2,787.452180:396,1199.690580:152.2,1398.929480:205.8,2102.136780:489.9,2385.314780:288.4,3218.074880:301.…
5	5316.21	1+	4172.99	20190616_MC_HVG_06.raw~	6835	4921						6248.2	16	1018.556780:293.4,1160.633380:349.4,1225.819780:244.4,1397.930080:316.9,1545.000280:213.7,2101.128680:901.6,2385.327780:179.8,3217.093880:599.4,3982.123180:1174,4065.389280:197.7,5315.190480:243.3,1546.888580:180.3,3983.174480:777.4,5273.163780:234.1,5259.132880:196.6,5319.223480:146.2
6	5316.21	1+	2930.58	20190616_MC_HVG_06.raw~	6926	4994						13883.9	31	496.370780:675.4,743.913480:515.7,929.611380:298.3,1018.558680:249.8,1160.631080:631,1225.817580:541.5,1329.784380:374.5,1397.932080:462.1,2101.124980:1424,2226.459180:329.4,2385.325380:742.2,2932.884680:361.3,3217.087080:825.4,3320.873480:323.5,3983.128980:674.2,4065.412380:206.4,4159.606380:218.2,4389.578480:302.6,5188.101280:216.3,5274.183480:467.2,787.452380:253.1,1226.814680:492.9,1487.83038…
7	5316.21	1+	7741.7	20190616_MC_HVG_06.raw~	6946	5011						15603	35	509.782880:634.4,813.493480:392.4,914.526780:477.1,1040.655080:564.2,1160.632280:614.4,1225.821980:246.9,1398.933780:187.1,1546.012280:308.8,1659.964480:243.6,2101.129580:1444,2226.478480:339.7,2384.326880:535.7,2932.879080:313.3,3217.082180:963.2,3372.192780:232.4,4064.395880:172.6,4389.596980:345.7,4777.809480:210.7,5189.115780:182.8,5259.175180:461,496.373180:568.9,929.612380:390.6,1019.557880…
8	5316.21	1+	6883.44	20190616_MC_HVG_06.raw~	6959	5021						14921.4	29	600.350980:555,714.415980:332.6,929.614480:267.2,1073.367580:896.5,1161.630780:279.2,1225.825080:323.5,1397.933180:500.5,1486.824480:583.7,1758.042580:338,1945.017880:151.8,2101.132080:1692,2385.325580:469.6,2932.878280:351.6,3088.983580:302.1,3217.078780:920.8,3920.290580:507.4,4064.349780:219.1,5274.172680:727.2,580.819880:529.3,715.421580:312.6,1018.559480:356.9,1544.995380:203.3,3092.767280:2…
9	5316.21	1+	5349.8	20190616_MC_HVG_06.raw~	6901	4974						13457.1	33	830.480680:319.9,929.612880:398.5,1160.626680:537.8,1269.831980:285.1,1397.932580:544.1,1546.013580:136.3,1660.946480:223.1,2101.126280:1757,2385.328480:492.3,2933.896680:230.2,3091.730380:272.9,3217.083180:939.5,3982.141280:543.1,4064.401380:208.4,4156.586680:161.9,4390.608780:373.4,4777.841580:141.4,5259.173880:496.8,813.491280:248.5,1225.823980:263.8,2103.135580:174.8,2991.704280:140.6,3089.00…
10	5316.22	1+	11680	20190616_MC_HVG_06.raw~	6920	4989						12911.1	34	714.418380:632.5,862.156880:403.4,915.527880:512.4,1018.557580:363.6,1161.640880:223.6,1225.822080:361.1,1486.820980:324.2,1545.001980:481,1946.040680:456.1,2101.128280:1023,2226.474580:195.1,2385.345180:345.6,2991.703780:313.9,3217.078480:918.4,3318.878280:707.2,3982.128080:621.7,4063.374780:239.8,4388.616080:293.2,5187.080780:203.8,5273.165280:410.6,5315.191280:509.3,929.614280:346.5,1089.59818…
11	5316.22	1+	8633.61	20190616_MC_HVG_06.raw~	6994	5052						29115.4	50	496.372280:902.1,686.397980:793.9,787.451480:550,830.974280:385.4,929.614880:445.7,1018.559480:479.5,1160.631980:941.3,1226.822880:347.6,1397.931680:654.9,1945.034180:681.6,2102.133280:2175,2227.464680:553.6,2385.334280:788.4,2595.073180:106.3,2660.597480:486.6,2932.893480:572,3091.735980:469.1,3217.094580:1522,3319.877380:631.3,3773.224980:172,3920.290680:553.5,4064.386380:527.5,4157.576680:466.…
12	5316.22	1+	9769.43	20190616_MC_HVG_06.raw~	7002	5059						18197	47	496.372880:805.3,787.453680:528.7,838.475480:411,930.615380:417.6,1018.557280:344.8,1160.629480:679.1,1225.820280:541.5,1371.283880:110.2,1397.935480:438.9,1497.358680:258.1,1624.941080:84.8,2101.127580:1538,2226.470580:390.2,2385.335280:652.7,2630.570580:327.5,2741.560480:247.4,2932.900980:489.1,3217.084580:1139,3319.866780:848,3503.230080:217.7,3921.272380:238.1,4063.347280:387.9,4389.572280:38…
13	5316.22	1+	9597.08	20190616_MC_HVG_06.raw~	6896	4969						14994.7	30	699.465680:691,830.970080:1175,929.614080:507.4,1018.558380:389.7,1160.631080:861.4,1398.937880:228.4,1487.834080:151.4,1946.041780:380.3,2101.130680:1252,2226.467080:262.8,2577.657880:253.8,2660.609080:183.7,2741.567280:150.8,2972.655880:250.5,3088.988880:284,3217.085780:1538,3373.183980:274.6,3982.151180:441.4,4063.411080:186.1,4157.629180:256.1,4388.626880:302.5,5188.076880:143.7,5274.174880:2…
14	5316.22	1+	8337.66	20190616_MC_HVG_06.raw~	7008	5064						21977.8	44	496.373180:652.4,685.895780:511.2,699.970680:811.3,998.562280:637.9,1160.630680:625.2,1225.822680:371.6,1486.822180:514.8,1686.946980:142.2,1945.023980:424.3,2101.126480:1609,2226.460080:337.7,2385.329780:784.4,2932.883980:397.7,3091.726180:475.4,3217.087580:1251,3319.875680:457.6,3774.210080:150.8,3920.283480:301.9,4063.394880:220.4,4158.586580:357.1,4388.589380:404.6,4776.851980:145.9,5187.0884…
15	5316.22	1+	4203.03	20190616_MC_HVG_06.raw~	7049	5098						13989.4	32	613.414080:608.1,998.580180:805.2,1018.557880:394.5,1160.633580:531.6,1397.931680:389.6,1466.946080:207.1,1945.020580:190.7,2101.130480:1078,2226.459580:367.9,2385.330680:397.6,2741.587080:240.9,2932.884880:276.2,3091.738880:335.1,3217.084180:750.5,3319.856580:314.2,3921.278480:189.6,4064.386380:290.6,4156.603380:161.9,4390.586980:203.6,4777.844580:193.4,5188.095180:226.1,5273.227380:533.1,929.61…
16	5316.22	1+	15102.8	20190616_MC_HVG_06.raw~	6956	5018						31031.5	51	496.372380:1118,600.354780:210.4,830.976180:1047,929.609980:1046,1018.555580:588.3,1160.633980:735.5,1225.822780:1125,1371.788280:132.9,1486.814180:730.9,1575.895180:201.2,1730.707280:267.7,2101.127580:1957,2226.458880:613.7,2385.324480:703.6,2577.652380:437.4,2741.551580:415.5,2932.886180:632.1,3091.729880:395.7,3217.087080:1597,3320.870080:1595,3982.155680:344.5,4064.382180:322.4,4158.560580:81…
17	5316.23	1+	4768.09	20190616_MC_HVG_06.raw~	7031	5083						20134	40	465.310080:970.5,830.972980:725.9,1018.558780:277.4,1160.633480:703.5,1225.823380:363.5,1269.833780:318.9,1496.852880:377,1661.448380:44.63,2101.128680:1372,2741.580480:307.6,2933.893480:331.2,3088.981880:493.5,3217.067980:1093,3318.890880:1442,3920.289180:190.8,4157.616380:245.3,4389.609180:425.6,5187.082980:320.9,5274.191080:706.9,496.372680:572,830.479080:533.6,1142.673180:111.3,1273.715880:19…
18	5316.23	1+	8833.44	20190616_MC_HVG_06.raw~	6974	5034						28241.1	45	496.373580:914.8,787.452580:362.6,929.611880:546.9,1018.553480:232.5,1160.628380:682.3,1225.823680:542.4,1370.800180:194.1,1397.932580:948.5,1545.002980:304.2,1945.047480:260.4,2102.138680:2196,2226.470180:574.6,2385.334680:1038,2577.641780:378.4,2741.554080:576.7,2932.881780:616.2,3091.755280:475,3217.081480:1597,3319.864480:1596,3921.312580:545.2,4064.386580:350.2,4158.588880:770.2,4389.590580:…
19	5316.23	1+	9717.42	20190616_MC_HVG_06.raw~	7071	5116						10637.6	28	496.373380:363.7,844.473580:288.9,1094.639980:550.3,1160.630080:346.8,1199.696480:302.9,1397.929080:377.1,2101.135580:922.1,2229.243280:262.6,2385.325580:355.1,2932.877880:243.3,3217.071680:548.1,3320.853680:576.1,3920.291580:176.3,4064.392180:228.8,4389.583780:162.3,4775.824680:236.7,5188.069280:202.3,5273.173080:505,1018.558280:289.6,1226.825480:246.2,1486.826380:185.7,3219.100980:131.1,3319.84…
20	5316.23	1+	3297.92	20190616_MC_HVG_06.raw~	7089	5130						5881.34	17	787.451480:279.7,1160.629480:306.9,1273.712480:112.1,1397.930180:330.3,1702.985780:252,2101.122580:737.1,2932.894880:187.7,3088.979880:194.5,3217.084180:661.6,3317.898380:357.3,3982.137480:125.8,5273.175980:155.7,716.421880:234.9,3320.881280:87.44,5316.192580:1464,5318.146280:287,6637.755980:107.3
21	5316.24	1+	1605.5	20190616_MC_HVG_06.raw~	7105	5141						9697.55	26	600.355080:515.7,774.199380:504.9,830.977880:407.8,929.613580:247.6,1160.629980:333.3,1397.933480:255.3,1730.707680:283.2,2101.132280:508.8,2226.463580:420.8,2991.706680:167.2,3088.983780:250.2,3217.088280:616.7,3921.278080:112.1,4065.412080:162,4157.592980:261.8,4776.902480:259.6,5259.148780:279.8,787.451980:474,813.487080:357.8,1161.636280:110,5275.173780:249.1,715.429480:247.1,852.494480:321.2…
22	5316.24	1+	2655.08	20190616_MC_HVG_06.raw~	7038	5089						18736.2	43	496.372880:687,743.161280:813.6,929.615780:515.9,1019.557680:281.3,1160.632380:525.3,1225.821680:361.7,1397.931080:528,1520.781280:263.9,1946.041880:376.1,2101.131980:1132,2385.316780:524.9,2577.696180:253.8,2932.892480:390.5,3088.988180:314.1,3217.085580:1231,3373.178580:332.2,4064.365980:255.6,4157.589280:255.4,4389.574680:502.6,5273.170480:542,509.783180:595.7,714.424180:434.9,1142.662080:129.…
23	5317.17	1+	4033.64	20190616_MC_HVG_06.raw~	7097	5136						10609.4	28	580.818880:403.4,773.002980:470.9,787.451680:372.7,1014.581380:276.3,1161.633680:238.4,1199.690980:315.8,1329.799480:774.1,1397.933680:336.1,1546.870180:250.2,2101.134180:908,2226.460480:276.6,2384.350280:256.3,2933.888780:199.3,3217.071180:712.4,3318.867980:417.8,3919.279380:179.5,4389.603780:227.8,4775.858680:121.8,4801.905680:89.03,5188.093180:161.6,781.465680:357.3,1018.555380:185.1,1142.6716…
24	5317.2	1+	41233.3	20190616_MC_HVG_06.raw~	6985	5045						29205.1	50	496.373780:1274,787.450880:685.7,844.471880:172,930.613080:354.9,1018.558480:646.1,1160.630280:1207,1225.820080:540.2,1488.822580:413.2,1616.954280:225.7,1758.731180:355.7,1945.015180:793.9,2101.127680:1883,2226.451380:516,2385.322380:1107,2577.649980:373.9,2741.568180:409.6,2932.873180:718.2,3091.722580:577.2,3217.088280:1595,3373.166180:539,3832.373480:318.4,3920.283580:775.6,4064.365680:507.6,…
25	5317.2	1+	56711.1	20190616_MC_HVG_06.raw~	6913	4983						14281.9	31	580.820280:843.1,637.362980:249.9,852.490280:541.3,929.616180:432.6,1018.557280:323.6,1161.636280:270.1,1274.716480:166.8,1397.928980:407.8,2101.127480:1410,2226.464180:275,2385.335280:450.6,2932.885380:342,3218.084980:869.5,3318.846480:553.5,3982.110080:997.9,4064.388180:232.9,4157.580080:354.2,4389.602680:238.5,4776.833580:169.4,5188.066180:254.3,5275.179580:183.9,5316.184280:2405,496.373880:48…
26	5317.21	1+	24089.5	20190616_MC_HVG_06.raw~	6864	4943						11375.8	27	613.413480:474.1,929.612980:340.9,1018.558180:379.6,1160.630580:386.3,1273.714680:303.8,1397.931580:407.6,1546.889580:251.8,2101.124280:807.4,2385.327380:387.1,2740.551680:160.8,3089.004280:225.1,3218.086980:897.2,3319.883480:193.1,3831.380980:198.6,3982.128580:1156,4062.399480:186.5,4388.579880:349.8,4777.851380:140.2,5186.085380:180.1,1161.637480:136.4,2102.140180:500.3,3092.771880:188.6,3217.0…
27	5317.21	1+	13531.5	20190616_MC_HVG_06.raw~	6849	4931						9337.1	17	496.372780:487.3,929.614380:289.8,1160.631380:315.2,1273.725180:276.7,1397.937580:357.3,1758.735880:379.7,2101.124080:1017,2385.332080:441.2,2659.096580:463.4,2932.888280:349.9,3217.074380:724,3981.108080:1305,4390.590580:192.9,5187.125280:168.7,2102.125780:638.5,3983.129280:545.5,5317.199280:1385
28	5317.22	1+	22268.6	20190616_MC_HVG_06.raw~	6931	4999						21577.3	42	496.373280:601.4,774.446680:379.4,830.724280:410.7,929.614180:922,1018.559180:606.2,1160.633480:822,1225.823580:492,1397.931680:573.5,1545.004780:522.2,1945.035980:189,2101.124580:1445,2385.315880:409.1,2932.891980:345.9,3091.732780:422.3,3217.073380:1311,3319.875180:434.3,3981.123680:586.5,4065.392480:533.5,4158.563980:478.4,4389.593180:663.6,4777.854180:153.7,5188.114780:234.8,5274.157180:282.7…
29	5317.22	1+	5825.17	20190616_MC_HVG_06.raw~	6775	4878						10320	27	496.373280:506.9,812.478280:296.9,1018.558380:204.6,1225.822580:380.1,1397.927580:224.1,1546.872980:337.6,1598.842580:307.1,1687.596080:99.67,2101.127880:677.5,2385.327180:276.8,2853.635680:155.8,2933.883980:181.3,3217.081980:408.6,3373.188680:149.7,3965.101680:301,3983.133580:1789,4389.604580:210.1,4776.841780:152.2,5187.106980:116.7,5316.200980:996.9,465.310180:449,1019.561480:97.22,3981.114180…
30	5317.22	1+	9173.79	20190616_MC_HVG_06.raw~	6878	4955						11410	28	580.819180:828.1,1161.637980:282.4,1269.838580:320.5,1370.789580:196.4,1467.453080:510.6,2101.128980:907.7,2226.468880:213.1,2385.328480:269.5,3088.979680:256.5,3217.090680:824.7,3319.865080:490.6,3980.103280:215.3,3982.116880:1250,4157.573580:301.1,4389.610080:238,5187.093880:309.1,1225.820680:266.3,1397.933080:352.7,3093.760880:142.6,3195.670280:146.7,3323.946480:122.9,3921.293080:195.4,3983.13…
31	5317.22	1+	6344.9	20190616_MC_HVG_06.raw~	6757	4865						11532.5	25	830.977080:457.4,992.538680:690.7,1160.632980:405.9,1397.939180:258.7,1487.839880:341.4,1598.844680:203.3,1692.035080:195.5,2101.124580:1125,2385.330680:244.2,2933.895880:209.6,3217.075380:482.7,3372.190180:218.8,3982.119880:2099,4065.389780:160.6,4652.787480:144.5,5316.184980:1702,929.612980:278.1,1018.557080:140.2,1225.819780:278.3,1467.451580:130.4,2102.153880:684.3,3219.096080:148.3,3965.1094…
32	5317.22	1+	10151.1	20190616_MC_HVG_06.raw~	7013	5069						18712.2	34	394.229880:615.8,580.821180:1012,929.611780:803.2,1018.558580:252.7,1161.637980:280.9,1258.705480:528.5,1398.936680:332.2,1546.002980:178,1945.013280:409.1,2101.126280:1433,2226.466480:421.1,2741.561680:221.6,2932.895180:406.4,3092.737480:411.8,3217.087580:753.1,3319.848780:783.1,3832.393480:253.7,3984.149780:204.1,4064.385980:236.7,4389.589380:328.2,4775.836680:568.3,5188.105280:168.4,5274.14168…
33	5317.22	1+	12368.3	20190616_MC_HVG_06.raw~	7078	5122						9872.4	22	360.198580:448.1,509.785380:429.2,699.469380:591,787.453080:347.3,929.614480:388.5,998.580380:787.4,1225.814780:806.5,1398.934480:134.5,1660.939980:241.2,2101.124380:992.4,2385.336380:321.8,2933.875380:225.4,3217.075580:731.1,3318.878180:1215,3982.118280:160.5,4389.627980:158.5,5316.194680:682,1160.630680:412.7,1662.961480:192,5316.183180:190.6,5319.138580:210,6203.703380:206.7
34	5317.23	1+	8545.31	20190616_MC_HVG_06.raw~	6873	4951						7852.58	16	580.819980:562.4,929.613880:358.8,1161.632780:226.2,1225.823080:182.3,1371.284580:291,2101.117980:911.6,2385.335980:352.1,2637.584480:321,3217.091180:464.9,3372.188680:160.9,3981.098080:902.5,3983.131380:638.1,4065.397080:166.1,5317.195480:1958,5319.141080:279.3,10628.335280:77.38
35	5317.23	1+	8920.11	20190616_MC_HVG_06.raw~	7042	5092						17453.6	39	580.819380:907.1,707.417880:334.7,787.450080:829.5,929.612680:321.7,1018.560480:374.1,1161.635780:272.8,1225.822480:428.8,1371.782680:275.2,1398.935680:422.6,1687.592480:321.9,2102.133480:1473,2226.476980:294.6,2385.329380:583.5,2594.552980:178.3,2740.564380:92.25,2932.891980:499.9,2992.687480:275.1,3218.089280:1314,3319.861880:547.8,3920.292780:447.9,4064.401780:225.2,4158.578880:212.5,4389.6128…
36	5317.23	1+	13986.1	20190616_MC_HVG_06.raw~	6944	5009						23337.6	50	496.372880:840.2,637.365780:683.9,767.480580:540.2,929.612280:527.2,1018.559580:483.1,1160.632480:854.9,1225.819980:513.2,1397.927880:724.7,1544.994180:352.9,1609.545180:411.4,1945.020280:405.5,2101.130380:2501,2226.467480:347.3,2385.328280:759.9,2577.655680:501.6,2638.594780:460.5,2740.567080:122.7,2932.867380:557.9,3092.743280:579.4,3217.093880:1138,3318.868780:392.5,3773.220380:151.3,3981.1124…
37	5317.23	1+	24285.5	20190616_MC_HVG_06.raw~	6967	5028						26272.4	49	496.372280:685.4,613.415680:493.2,830.972180:860,929.614180:512.5,1089.600780:398.5,1160.633380:773.9,1269.834680:345.2,1397.928480:710.5,1545.000380:815.9,1946.031580:477.3,2101.130280:1927,2226.460080:480.5,2385.325680:472.8,2577.656180:423.7,2741.556280:372.2,2991.700780:527.9,3091.735780:534.2,3217.086580:1575,3319.876080:650,3982.114180:435.2,4064.377880:395.7,4158.595280:219,4300.673080:169…
38	5317.23	1+	21370.2	20190616_MC_HVG_06.raw~	6979	5039						24816.1	45	496.374080:921.7,914.528580:211.5,929.611180:669.5,1018.558180:494.2,1160.634480:763.5,1225.822480:652.7,1397.936480:623,1544.998380:440.6,1945.023880:241.8,2102.127880:1798,2196.306280:256.8,2226.463080:602.5,2385.310880:765.9,2577.644480:328.7,2741.571280:356.4,2932.877580:566.3,3088.989380:398.2,3217.083380:1764,3319.869880:1514,3773.218880:177.4,3981.116280:493.1,4065.406980:228.2,4157.578380…
39	5317.23	1+	12605.1	20190616_MC_HVG_06.raw~	6858	4939						13476.7	29	664.522280:1043,699.466080:518.6,929.614680:281.4,1018.560080:301.9,1161.635780:300.5,1273.716880:306,1398.928180:256.1,1486.839080:271.7,1660.941980:254.7,1730.382480:240.2,2101.128080:985.6,2385.324280:432.7,2658.573180:410.2,2932.902780:356.1,3091.753080:274.9,3218.085380:764.1,3373.200180:217.7,3921.287080:373.4,3982.115080:1350,4157.547980:141.9,580.820480:454.3,1487.833080:257.8,1663.427980…
40	5317.24	1+	8167.96	20190616_MC_HVG_06.raw~	6915	4985						5557.3	13	509.782080:590.1,1160.634580:352.5,1225.817680:186.9,2101.118780:731.8,2385.327180:304.7,2637.584280:256.8,2933.898080:227.2,3217.092480:608,4063.397480:172,5316.153180:1290,496.373280:434.8,2630.589480:205.3,2658.582080:197.2
41	5317.25	1+	6959.48	20190616_MC_HVG_06.raw~	7116	5150						7125	18	787.454680:1075,929.612380:264.6,1014.581180:169.8,1142.682380:162.1,1199.696480:215.2,1520.370580:80.4,1754.057680:327.1,2101.128780:609.9,2385.308680:294.1,2594.551880:328.8,3217.092680:549.9,3319.849080:531.8,4065.391180:159.7,5316.147980:1298,1687.596780:108.7,3373.190180:223.4,3322.876580:168.1,5317.183180:558.4
42	5318.22	1+	33444.6	20190616_MC_HVG_06.raw~	6887	4962						9363.91	26	813.488080:427.1,1160.631680:417.5,1225.815080:250.4,1397.930480:302.8,1488.837080:190,1545.001280:360.5,2101.122780:749.3,2226.453380:218.7,2740.563380:137.2,2932.867380:255.8,3217.071880:709.1,3319.906680:225.8,3773.212180:111.6,3982.105480:907.4,4065.398180:142.4,4775.817580:127.7,5189.107380:225.9,5317.201080:1829,1161.636980:163.4,1273.715480:228.5,1487.827680:171.6,1546.869280:288.7,3373.18…
43	5318.23	1+	45813.9	20190616_MC_HVG_06.raw~	7020	5075						17067.3	36	998.237780:611.5,1089.605280:185.9,1160.630180:672.6,1273.716580:272.4,1397.933080:451.8,1486.814180:346.6,1544.998680:460.4,1660.427580:103.9,2101.131980:1444,2226.463980:473,2385.338180:698.1,2741.563280:323.1,2932.896180:324.8,3089.992380:302.4,3217.090680:1147,3319.851180:753.3,3373.190080:304.1,3831.392480:226.2,4065.388280:277.7,4157.585280:246.7,4389.604180:426.4,4776.848180:199.5,5188.092…
44	5318.23	1+	25114.9	20190616_MC_HVG_06.raw~	7065	5111						8271.7	20	514.385280:199.5,787.453680:411.5,1160.631680:507.1,1269.836080:193.3,1464.205080:251,1546.884480:257.4,1660.940080:382.5,1759.055480:483,2101.122580:854.9,2229.248480:254.5,2385.345680:348.9,2991.707180:225,3218.092580:698,3318.869180:552.5,4048.366280:119.2,4157.573680:126.4,5275.161080:143.6,5317.191080:1801,1199.696580:177.8,5320.212080:284.6
45	5318.23	1+	24512.8	20190616_MC_HVG_06.raw~	6769	4873						15182.7	36	774.453680:619.7,929.517780:522.5,997.039880:893.5,1160.633880:414.1,1269.835780:117.4,1397.933180:399.5,1545.003580:289.8,1754.060380:244.5,1996.152380:535.8,2101.125680:942.5,2326.917280:230.1,2385.335980:306.2,2741.569480:239.9,2990.722580:135.6,3217.085580:588.2,3373.192680:207,3920.299580:219.4,3982.119080:1484,4064.397180:240.7,4653.815880:135.2,5188.120680:202,5317.174780:1732,831.476280:5…
46	5319.06	1+	5799.53	20190616_MC_HVG_06.raw~	4331	2794						6975.4	16	659.431380:515.3,902.525580:367.4,1119.656580:357.2,1233.701980:272.2,1889.064380:1014,1994.171880:634.7,2232.258680:257.6,3032.799680:272.5,3089.799180:164.2,3432.994380:635.7,4448.503080:162.3,4662.611780:187.8,5276.045480:192.6,2224.257380:199.4,3031.804880:238.5,5320.027380:1504
47	5321.23	1+	21649.1	20190616_MC_HVG_06.raw~	7022	5077						6866.64	22	637.360980:323.6,787.453480:372.8,998.583780:570.5,1160.633880:348.9,1397.933780:376.9,1496.852380:207,1729.705780:98.65,1755.083580:226.3,2101.131580:936.7,2385.330680:305.5,2741.558280:212,3088.997180:242.4,3217.073880:623.4,3920.262680:181.1,4388.650080:301.4,5057.810980:108.4,5186.109380:160,1018.558480:253.1,1225.827180:320.9,1467.453080:202.4,5987.497480:90.99,6658.689680:403.7
48	5323.85	1+	64749.4	20190616_MC_HVG_06.raw~	6937	5004						10291.2	26	580.818280:779.4,701.381180:600.8,1018.554580:284.7,1161.635680:364.1,1225.820880:348.6,1397.928980:480.2,2101.135380:1210,2229.218080:252.7,2385.322980:483.1,2932.884880:179.7,3088.973580:270.1,3218.089180:996.6,3373.174480:316.8,3920.306980:170.9,4157.557880:256.9,4389.606280:255.7,5283.169380:101.7,496.372180:765.3,744.418580:359.3,1273.717380:256.8,1488.827280:192.5,2102.123580:427.1,2226.462…
49	5326.31	1+	4041.87	20190616_MC_HVG_06.raw~	7009	5066						8407.6	23	496.371780:641,787.454580:672.3,929.613180:390.8,1018.557680:374.6,1160.630880:443.2,1199.696680:318.9,1496.852380:288.3,1730.037380:113.6,2101.131580:1045,2226.479880:298.1,2385.322780:292.6,2932.863680:407.7,3217.075080:838.3,3373.179880:220,3774.206380:151.9,3920.278380:167.1,4064.361380:250,4158.566080:150,5187.096280:185.8,5273.131880:284.3,2102.141880:455.7,3218.089980:255.2,5190.103580:163…
50	5326.31	1+	2985.91	20190616_MC_HVG_06.raw~	6968	5030						13541.5	37	360.197980:642.6,496.371680:589.6,580.820380:588.9,787.453080:735.2,935.938380:393.9,1018.556780:279,1097.648180:478.1,1161.632880:309,1397.928780:613.1,1486.826580:307.1,1686.951180:100.5,2102.136480:1267,2227.475080:258,2385.322280:431,2741.567080:261,2932.881780:285.4,2990.706680:143.2,3089.001580:373.2,3217.071480:930.4,3373.202080:245.4,4064.368380:206.7,4389.611280:344.9,4776.847180:133.3,5…
51	5326.48	1+	28720.1	20190616_MC_HVG_06.raw~	6986	5046						10088.1	17	496.370580:733.1,787.451680:924.3,929.609880:272.7,1160.631080:794.3,1397.929380:620,2101.128080:1742,2385.338580:593.1,2990.707380:424.4,3217.073680:1376,3373.180280:472.2,3920.292780:363.3,4388.591880:337.7,4776.827580:378.2,5186.081580:185.3,5273.166080:501.3,2933.881480:209.5,4777.783880:160.7
52	5327.28	1+	4406.63	20190616_MC_HVG_06.raw~	7050	5099						4980.2	11	394.229580:973.3,788.454680:392.4,832.721580:525.2,1014.575280:357.9,1161.636280:403.8,1199.694880:266.4,2101.135380:529.9,3218.079480:409.5,417.219380:453.9,844.472980:412.9,1142.671180:255
53	5329.21	1+	5043.73	20190616_MC_HVG_06.raw~	7014	5070						1424.5	5	787.455280:413.8,1014.592680:237.1,1160.629180:170,2102.134280:423.2,3219.108780:180.4
54	5329.23	1+	8407.13	20190616_MC_HVG_06.raw~	7072	5118						1702.4	5	787.452580:653.9,1014.572580:198.7,1142.666480:337.2,1199.694080:156.2,2102.128180:356.4
55	5329.35	1+	2616.99	20190616_MC_HVG_06.raw~	6995	5054						3137.4	13	600.351680:319.1,787.451680:595.9,1014.575680:135,1496.876980:236.3,2101.134280:257.4,2333.911880:222.8,2666.587580:266.1,3092.728880:161.9,5275.171480:159.9,5317.156480:137.9,734.227880:290.6,2103.133680:146.3,5331.187780:208.2
56	5329.4	1+	4565.72	20190616_MC_HVG_06.raw~	6888	4964						398.9	1	2101.135280:398.9
57	5329.46	1+	2063.16	20190616_MC_HVG_06.raw~	6836	4923						1654.2	3	651.142380:1010,787.449180:364.2,717.419480:280
58	5329.46	1+	2172.14	20190616_MC_HVG_06.raw~	6776	4880						2066.2	7	787.453680:491.4,1689.961280:235.6,2993.734980:209.1,4665.788980:256.1,813.477380:408.1,4649.793980:139.6,777.454380:326.3
59	5330	1+	5444.5	20190616_MC_HVG_06.raw~	6879	4957						1362.5	4	787.454080:533.9,929.614280:110.2,2101.139980:293.5,5318.215780:424.9
60	5330.1	1+	3404.51	20190616_MC_HVG_06.raw~	6990	5049						2637.71	9	701.384680:578.1,934.557380:584.8,1142.673380:290.7,1778.073080:198.3,787.450580:381.8,1199.684780:188.7,5329.174380:99.01,5331.158580:157.4,5332.204580:158.9
61	5330.11	1+	2576.16	20190616_MC_HVG_06.raw~	6821	4909						869.1	1	651.147180:869.1
62	5330.11	1+	8335.5	20190616_MC_HVG_06.raw~	6903	4976						1451.4	6	787.450880:348.5,1161.633180:296.7,2102.133880:331.9,5318.171680:219.8,5330.183780:128.6,5331.174880:125.9
63	5330.17	1+	4710.9	20190616_MC_HVG_06.raw~	7110	5146						2969	6	600.352080:498.7,787.451980:1010,1014.578280:341.7,1142.670980:569.5,1664.440580:255.3,1199.694080:293.8
64	5330.19	1+	6279.28	20190616_MC_HVG_06.raw~	6868	4946						1187.9	2	651.142180:1044,5333.256380:143.9
65	5330.23	1+	1854.56	20190616_MC_HVG_06.raw~	7036	5087						5036.75	14	651.145680:815.1,787.451380:1302,1014.577580:277.1,1142.670980:277.8,1199.696080:425.8,1508.815480:251,5329.187080:184.1,701.047280:487.8,844.473580:411.1,5331.170480:68.32,5331.194480:135.1,5332.176280:206.5,5333.205480:112.2,10663.391780:82.83
66	5330.23	1+	5505.87	20190616_MC_HVG_06.raw~	7043	5094						3621.2	12	787.453180:750.9,929.612380:336.5,1160.631780:165.4,1199.696980:633.7,1371.777880:167.2,1666.005580:177,5275.171680:136,5318.189380:471.7,844.474880:302.4,957.558980:123.4,5330.189680:169.9,5332.257880:187.1
67	5330.26	1+	2601.42	20190616_MC_HVG_06.raw~	6743	4857						3201.79	11	651.145580:1022,787.451580:243.4,998.585680:561,1556.950280:93.28,4648.774880:222.3,4666.800080:315.6,778.452880:228.3,4650.781180:96.81,4665.817880:150,5330.177980:143,5997.410580:126.1
68	5330.36	1+	7395.58	20190616_MC_HVG_06.raw~	6770	4875						1560.4	6	787.452980:638.1,1199.696280:104.8,1499.584980:263,4666.821380:231,5332.143080:222.9,6668.773280:100.6
69	5330.36	1+	6995.73	20190616_MC_HVG_06.raw~	6897	4971						283.4	2	5318.190280:163.4,5329.177180:120
70	5330.36	1+	11381.1	20190616_MC_HVG_06.raw~	7059	5107						2970.1	7	360.197780:898.8,701.382580:566.5,787.453380:438.4,1132.639880:452,5318.183080:150.9,1142.670980:301.2,5331.186680:162.3
71	5330.37	1+	6414.73	20190616_MC_HVG_06.raw~	7106	5143						4341.5	13	787.451980:547.6,844.475180:329.6,957.560480:418.7,1199.695780:687.4,1256.715580:298.3,1556.960580:185,2101.138880:191.1,734.712380:324.2,1014.580880:261.8,1142.669680:450,1611.953080:184.6,799.481480:306.9,1200.695680:156.3
72	5330.37	1+	7504.92	20190616_MC_HVG_06.raw~	7079	5124						3426.6	9	360.199280:752.4,787.451480:606.7,1014.583280:260.3,1142.674380:550.9,1199.693280:295.3,1524.489180:184.7,1610.553880:238.4,1777.730380:235.8,2101.135580:302.1
73	5330.37	1+	8224.45	20190616_MC_HVG_06.raw~	6980	5041						2366.3	9	844.476980:382.1,1142.675780:269.3,1225.822280:174.3,1259.731280:133.9,2102.153880:369.2,3218.097280:262.2,5318.205080:489.1,1199.701080:158.7,5332.211380:127.5
74	5330.38	1+	7106.38	20190616_MC_HVG_06.raw~	6932	5001						1311.3	5	787.450980:309.6,1496.345480:315.8,2102.128980:350.6,5318.180380:129.4,1511.895180:205.9
75	5330.38	1+	8227.71	20190616_MC_HVG_06.raw~	6927	4996						1249.2	5	600.353180:216.4,1199.700480:187.2,2101.143980:285.3,5318.228780:355.8,5331.271380:204.5
76	5330.38	1+	7307.58	20190616_MC_HVG_06.raw~	6962	5024						4008.3	13	787.449780:546.7,1160.631280:364.7,1256.714780:206.1,1371.781680:281.9,2101.120780:322.9,3218.074580:272.9,5318.182880:443.5,774.446080:500.9,3184.835880:125.2,5329.171780:189.3,815.471180:344.2,5275.154180:143.5,844.472380:266.5
77	5330.39	1+	7384.19	20190616_MC_HVG_06.raw~	7066	5113						5165.8	11	417.220580:455.1,600.354880:285.1,618.886780:352.4,787.451180:444.4,824.014180:264.9,957.561980:436.3,1610.058080:180,796.122080:250.1,968.583780:351.3,5331.225280:145.2,6658.696580:2001
78	5330.39	1+	7131.88	20190616_MC_HVG_06.raw~	6975	5036						3550.07	12	600.352780:621,787.450380:376.5,815.491580:274.7,943.541780:587.6,1161.632180:269.6,2102.132280:348.5,2333.899780:242.2,3218.056580:257.4,4391.600980:113.3,5275.164980:100,5330.199980:304.4,6513.910280:54.87
79	5331.19	1+	28391	20190616_MC_HVG_06.raw~	6852	4934						1028.58	3	651.143580:871.4,5331.114980:68.07,5600.370380:89.11
80	5331.19	1+	29993.3	20190616_MC_HVG_06.raw~	6805	4899						1261.48	5	651.144180:840.8,4648.762380:108.9,4667.806880:96.56,5330.155880:138.5,5319.165180:76.72
81	5331.19	1+	34125.4	20190616_MC_HVG_06.raw~	6829	4914						3750.8	6	651.145480:1083,787.454780:224.5,3990.119880:135.9,4666.857080:134,5332.204180:100.4,6658.715880:2073
82	5331.2	1+	28919.6	20190616_MC_HVG_06.raw~	6922	4991						2584.11	8	651.143080:964.1,787.451180:432.7,962.547180:356.4,2101.128780:200.2,5319.208380:136.5,715.423880:266.4,2102.138980:95.11,5331.160680:132.7
83	5338.38	1+	5360.76	20190616_MC_HVG_06.raw~	6906	4979						763.1	2	857.926180:631.6,6678.713480:131.5
84	5338.38	1+	5408.91	20190616_MC_HVG_06.raw~	6854	4936						1001.7	2	651.144080:763.9,787.451680:237.8
85	5339.21	1+	10015.6	20190616_MC_HVG_06.raw~	6830	4916						20293.7	3	667.277380:1.9e+004,931.534380:541.9,652.145080:751.8
86	5349.06	1+	7066.26	20190616_MC_HVG_06.raw~	4446	2927						25958.2	62	346.207380:1448,551.346180:678.7,689.396380:590.1,845.496780:602.2,935.527080:730.2,973.589380:585.2,1102.692480:180.7,1170.680380:418.6,1275.262680:531,1388.852180:485.3,1523.889180:102.2,1632.947580:895,1647.442780:199.7,1746.998480:1068,1905.062580:350.4,2278.369780:398,2402.360580:1604,2503.961980:205.9,2549.505180:556.5,2802.582280:1279,2948.727680:1216,3048.800180:243.5,3338.934580:506.9,36…
87	5349.06	1+	3127.24	20190616_MC_HVG_06.raw~	4475	2963						51619.6	79	346.207680:2811,632.372580:697.1,689.392480:864.5,845.494780:1215,935.532380:731.1,973.588880:900.1,1101.685880:469.3,1172.724580:709.8,1387.849080:1404,1545.912480:350.4,1632.946280:1639,1672.949980:333.2,1746.997480:1727,1905.062280:375.4,2104.196180:265,2223.288580:760.6,2331.842580:172.5,2402.360180:2642,2548.508780:1503,2745.544580:511.9,2802.579680:1872,2949.718280:3053,3129.769480:204.2,33…
88	5349.09	1+	16717.5	20190616_MC_HVG_06.raw~	4460	2944						38680.2	64	346.207880:2286,689.394380:730.7,836.470480:793.7,916.521080:975.7,973.588480:912.6,1111.653580:591.3,1202.696980:584.3,1260.756980:273.3,1387.844880:1188,1545.913480:490,1632.945480:1446,1746.994580:1811,1905.078680:440.4,2090.212680:399.9,2223.315280:626.3,2278.363580:333.7,2402.360480:2350,2548.511180:760,2802.577680:1404,2948.719680:1625,3129.775780:194.7,3338.906180:325.1,3605.085580:353.9,4…
89	5351.08	1+	37123.8	20190616_MC_HVG_06.raw~	4467	2955						56459.4	79	346.207980:3269,632.372480:740.4,689.392380:1309,819.470980:666.3,902.527880:503.1,973.589580:1111,1101.683980:782.7,1172.720280:516.6,1275.259780:181.8,1387.846480:1313,1632.950780:1596,1663.953580:216.6,1746.995480:2061,1905.063180:286.6,2009.266080:2541,2104.199380:298.1,2222.310780:1177,2402.370580:2876,2548.503480:1574,2745.552580:500.4,2802.572480:2040,2948.726780:3286,3128.818280:227.1,324…
90	5351.08	1+	40116.9	20190616_MC_HVG_06.raw~	4494	2988						33799.8	49	725.425280:448.3,816.974980:682.8,839.517780:512,973.589180:478.4,1094.615280:498,1158.686380:179.4,1260.756980:252.9,1387.845180:318.2,1450.837080:297.7,1633.953280:547.5,1790.063180:284.1,1891.025880:377,2008.224780:819.3,2402.356780:1182,2501.360780:508.5,2548.509880:615.9,2802.551580:599.7,2948.723280:1277,3323.856380:2351,3340.856180:5351,3718.141980:190,3964.237780:158.6,4377.479280:108.6,4…
91	5351.54	1+	6567.47	20190616_MC_HVG_06.raw~	5719	4219						409.98	2	836.501880:370.9,8011.588480:39.08
92	5353.13	1+	3438.79	20190616_MC_HVG_06.raw~	5192	3726						1540.9	5	653.143280:280,1003.572580:545.2,1505.854880:246.8,997.573780:314.1,6020.460280:154.8
93	5354	1+	6068.73	20190616_MC_HVG_06.raw~	5546	4101						1524.5	4	780.975680:363.2,934.347880:368.1,4020.235980:231.5,6689.668580:561.7
94	5355.16	1+	8502.07	20190616_MC_HVG_06.raw~	5101	3610						50209.2	76	360.199180:1188,545.316280:937.5,629.367980:315.2,730.394880:5248,858.489280:984,860.920980:968,998.574180:758.5,1071.614780:1136,1213.689180:1103,1540.909680:682.9,1627.939180:1283,1746.987880:301,1958.104180:902.9,1972.133080:453.1,2403.371880:316.2,2483.413080:1235,2746.518980:621.3,2826.625180:396.8,2882.685680:266.1,2989.683980:283.6,3138.768480:379.8,3291.872380:91.86,3521.984880:1206,3615.…
95	5355.16	1+	17695.2	20190616_MC_HVG_06.raw~	9846	6654						13654.4	31	360.199080:1238,537.324980:207.9,659.358280:421.6,703.423680:524.1,787.455180:1802,929.517580:597.4,1014.579780:467.6,1142.672680:771.9,1199.696480:1157,1425.857880:195,1507.828680:694.6,1599.487580:179.9,2471.500880:174.6,587.359780:220.5,664.882680:339,844.474580:513.5,920.530480:472,1257.722780:187.8,1523.834980:262.3,1611.944980:142.8,728.432780:267.8,774.460480:429.8,951.059180:397.6,1492.89…
96	5356.11	1+	3858.69	20190616_MC_HVG_06.raw~	7026	5080						5175.1	11	545.315380:621.9,787.455680:1587,956.536080:340.5,1142.667880:504.1,1199.695580:363.9,1302.795680:141.5,4686.717580:390.3,844.473480:500.7,1014.580880:232.5,4686.668580:161.7,5359.824280:331
97	5357.71	1+	6431.76	20190616_MC_HVG_06.raw~	5792	4290						596.5	3	1672.961380:157.9,3347.985480:321.4,5357.757480:117.2
98	5358.82	1+	2239.19	20190616_MC_HVG_06.raw~	5748	4246						1362.4	6	1097.725880:318.9,1420.828880:152.5,1902.095780:189.8,3324.800880:140.2,3584.866180:102.3,5360.834880:458.7
99	5359.77	1+	2680.89	20190616_MC_HVG_06.raw~	5753	4251						622.38	3	4694.811180:85.26,5360.832980:91.42,5361.832880:445.7
100	5359.81	1+	1508.13	20190616_MC_HVG_06.raw~	5773	4270						1769	4	712.483080:547.3,1001.570580:435.4,4694.808680:153.8,5360.822580:632.5
101	5359.83	1+	3799.32	20190616_MC_HVG_06.raw~	5701	4202						1034.7	5	1630.961780:239.8,1863.951380:150.1,4695.804580:281.9,5358.812980:140.9,4694.794280:222
102	5359.85	1+	5726.16	20190616_MC_HVG_06.raw~	6832	4918						2008.2	5	860.500380:405.6,3583.886480:159,4693.834880:377.2,5359.796180:840.4,5360.813780:226
103	5359.85	1+	2051.84	20190616_MC_HVG_06.raw~	5724	4224						3444.75	11	782.632480:347.7,1864.978180:240.7,2038.052080:559.4,2680.624380:408,3324.792880:190.5,4020.298580:130.1,4694.786880:271.8,5358.812580:94.45,782.807880:255.5,5360.828680:832.1,8039.621980:114.5
104	5359.9	1+	1530.23	20190616_MC_HVG_06.raw~	5777	4275						2040.63	9	1097.728280:271.8,1607.910780:252.1,2038.027780:377.2,2347.409380:213.7,4019.290980:188.2,1677.926980:160.5,5360.818980:354.6,5360.839380:98.73,7356.896280:123.8
105	5360.79	1+	3933.11	20190616_MC_HVG_06.raw~	5742	4239						1286.21	6	952.554580:335.9,1788.280180:89.01,3324.800580:163.4,4694.789280:171.1,5360.831080:392,5362.822080:134.8
106	5360.83	1+	8901.64	20190616_MC_HVG_06.raw~	5693	4196						2442.9	11	939.563780:329.4,1097.725780:249.8,1630.968680:206.1,1866.919080:213.7,2346.412180:203.7,3345.859480:147.2,3584.887880:159.5,4019.780980:208.9,4695.791580:136.9,4020.238280:180.3,5360.811580:407.4
107	5360.83	1+	11166.6	20190616_MC_HVG_06.raw~	5657	4170						3021.11	12	950.536780:502.6,1608.921580:147.2,1867.306480:153,2038.031680:513.3,3747.593980:166.1,4020.331780:225.4,5359.823680:153.3,939.565780:479,4022.316180:101.2,5361.850280:380.4,7236.189680:42.41,8037.577580:157.2
108	5360.84	1+	11621.6	20190616_MC_HVG_06.raw~	5684	4189						2085.39	6	794.213680:304.5,1005.576480:361.7,4018.785980:699.5,4694.787880:214.7,5359.802480:422.8,4019.217680:82.19
109	5361.83	1+	15324.1	20190616_MC_HVG_06.raw~	5619	4145						3494.16	14	794.551480:600.3,1097.727580:287.1,1640.162380:366.6,2347.883180:108.5,3107.135880:148.6,3352.043580:113,3747.599180:272.9,4018.816680:379.1,4693.782880:168,4695.809580:54.06,5360.817680:142,1630.958980:241.8,4017.790680:369.6,5361.811480:242.6
110	5361.83	1+	11680.9	20190616_MC_HVG_06.raw~	5813	4308						876.91	5	1551.585480:231.8,2347.907980:89.21,4693.804080:153.3,5361.762180:220.2,5361.812180:182.4
111	5361.83	1+	2935.77	20190616_MC_HVG_06.raw~	5830	4325						3557.12	14	837.753980:340,1005.553380:639.8,1559.931280:355.8,1659.920580:180.6,1866.938480:184,3347.994080:218.7,4016.149480:230,4693.818980:211.9,1674.989580:108.7,4022.214980:109,4694.807680:189.9,4021.273780:93.02,5361.819180:418.6,7369.912280:277.1
112	5361.84	1+	13181	20190616_MC_HVG_06.raw~	5765	4262						1985.3	7	828.456380:325.8,1674.982080:175,2038.029880:408.3,3323.806880:160.2,3353.870980:139.5,5360.781280:637.2,1630.959380:139.3
113	5361.84	1+	11988.2	20190616_MC_HVG_06.raw~	5890	4365						2757.2	7	1097.722080:351.2,1565.950980:212.2,2038.030080:455.3,4017.163380:343,4694.823680:559.2,5360.807380:712.7,1566.271980:123.6
114	5361.84	1+	21477	20190616_MC_HVG_06.raw~	5637	4156						1999.1	7	782.809580:522.9,1629.967580:211.4,3776.599180:188.2,5360.813380:483.3,1640.166480:206,1630.957880:199.4,8039.557780:187.9
115	5361.84	1+	8867.19	20190616_MC_HVG_06.raw~	5560	4110						2816.5	12	912.524880:253.4,1019.521680:496.5,1420.817580:179.9,1640.177380:213.4,2012.151980:230.6,4022.279380:246.8,4693.820180:384.8,4690.888180:236,4697.791880:105.8,4695.791780:105.5,5362.827880:140.8,8037.548280:223
116	5361.86	1+	4348.16	20190616_MC_HVG_06.raw~	5789	4287						1107.3	4	712.481180:507.7,1420.823080:264.7,3348.989180:200,5362.803880:134.9
117	5362.77	1+	5683.46	20190616_MC_HVG_06.raw~	5678	4185						1680.9	5	804.563380:397.3,1640.158480:236,4694.782780:527.5,5361.848780:408.2,8717.678780:111.9
118	5362.83	1+	7091.95	20190616_MC_HVG_06.raw~	5711	4210						1993.84	10	1019.522080:594.7,1566.582180:189.8,1630.963280:241.6,4693.807880:263.2,5361.814180:170.9,1608.315680:187.4,1567.278280:141.2,8039.569580:87.89,8040.557580:34.67,10044.488480:82.48
119	5362.84	1+	13001.6	20190616_MC_HVG_06.raw~	5717	4215						789.7	4	1630.967580:130.5,1788.627880:190.7,2682.438180:151.4,4693.820280:317.1
120	5362.84	1+	16536.6	20190616_MC_HVG_06.raw~	5545	4099						2115.58	9	1559.932280:212.8,1675.040180:235,2326.367780:235.2,2681.407280:163.5,4020.192380:337.7,4695.826480:569.3,4696.810780:142.3,4679.771680:99.68,9382.662580:120.1
121	5363.13	1+	3552.62	20190616_MC_HVG_06.raw~	3676	2221						3839.4	4	838.499180:287.2,1006.614380:293.6,2682.542680:2549,2683.536980:709.6
122	5363.83	1+	7850.37	20190616_MC_HVG_06.raw~	5671	4179						3985.95	7	670.275880:2871,1097.724280:125.4,1630.962280:172,1788.627080:150.2,4694.818080:423.4,5364.857680:95.55,6030.481680:148.4
123	5366.56	1+	17154	20190616_MC_HVG_06.raw~	6692	4827						3599.84	12	1097.723080:240.1,1460.975380:331.5,1658.944480:229.7,2611.622180:324.9,3236.873280:225.6,4694.846980:1078,5222.242480:85.34,1657.945880:159.7,4678.823480:339.2,4693.831880:293.7,4651.817280:116.4,10058.505780:175.7
124	5368.77	1+	21195.9	20190616_MC_HVG_06.raw~	5444	4011						7144.61	18	780.464680:669.7,1552.255280:329.8,1676.039280:131.4,1855.178080:199.7,4019.275180:319.1,4696.802880:2157,712.481780:277,4027.303480:149.1,4694.804480:825.6,4678.771480:451.3,4680.772680:364.7,4697.799780:358.5,4681.767180:219.8,4652.766480:215.5,4637.752080:199.7,5367.920080:151.9,5369.954680:70.04,10047.386280:54.77
125	5368.77	1+	13728.3	20190616_MC_HVG_06.raw~	5464	4030						6808.05	18	1313.759680:125.8,1565.931080:355.2,1973.200580:339.8,2684.483780:283.5,4020.274580:191.9,4695.787380:2181,1609.917180:263.6,4072.439580:181.7,4678.767080:723.5,4698.811980:426,4681.782480:308.5,4697.796180:276.3,4693.783380:251.2,4636.732580:208,4651.750880:204.9,4690.512180:165.8,5370.008280:236.1,6039.359080:85.25
126	5369	1+	4166.77	20190616_MC_HVG_06.raw~	5608	4138						2738.4	8	1254.913980:183.4,1640.169680:309.4,2015.148480:630.6,2607.816280:206.1,4031.772880:726.9,4695.854080:330.1,4028.331580:203.4,4020.800980:148.5
127	5370.01	1+	7731.78	20190616_MC_HVG_06.raw~	5687	4192						1636.7	7	862.495380:349.2,1680.998080:172.1,4028.329980:120.1,4695.809280:181,839.502180:317.8,815.480680:269.6,840.502980:226.9
128	5371	1+	9191.72	20190616_MC_HVG_06.raw~	5526	4086						5361.7	13	783.470180:600.3,1253.923780:152.5,2376.397880:265.4,3357.980080:357.1,3760.635480:422.6,3788.616380:282,4031.776780:1110,4695.797580:881.3,783.636380:445.6,2340.395280:176.4,4027.275480:188.3,4698.813780:178,805.464380:302.2
129	5372	1+	5465.48	20190616_MC_HVG_06.raw~	5673	4181						1127.8	4	895.516480:406.3,4031.800580:328,4694.808480:230,4027.280080:163.5
130	5373.74	1+	6409.59	20190616_MC_HVG_06.raw~	5638	4158						1158.25	5	1284.690480:149.3,2015.173880:289.3,4031.819180:463,4032.804780:184.2,10058.474680:72.45
131	5377.6	1+	8545.04	20190616_MC_HVG_06.raw~	5658	4171						3283.2	9	783.806480:400.7,1253.924880:153,1679.493680:306,3361.983680:171.2,3760.614780:427.2,3789.634180:219.6,4032.788980:1139,4696.769380:175,6045.148280:291.5
132	5381.06	1+	18730.7	20190616_MC_HVG_06.raw~	4579	3088						22246.3	43	442.313080:1053,683.493180:920.8,818.445080:614.1,937.161180:885.1,1028.515880:629.3,1081.672280:401.5,1237.773780:379.8,1365.866280:1616,1493.960480:1544,1634.047680:111.6,1650.065380:1170,1748.088480:233.8,1892.162480:1145,2038.111780:842.5,2119.294680:181.2,2152.161280:509.9,2268.172080:273,2379.419280:255.7,2452.293580:208.9,2630.517080:639.4,2691.573680:527.5,3357.960380:286,3850.061080:96.4…
133	5381.14	1+	19514.1	20190616_MC_HVG_06.raw~	5176	3707						37256.2	66	474.313880:1028,648.058080:244.6,703.421080:765.7,794.475180:1316,939.968780:856.5,1010.590080:1553,1145.682580:180.5,1285.696280:2505,1438.777180:335.4,1474.952380:466.3,1663.907680:1134,1682.955480:589.1,1817.126780:332.2,1928.136680:362.6,2017.167180:314.4,2084.229780:501.1,2226.338380:324.9,2625.582280:411.2,2692.558180:815.1,3235.878980:329.6,3359.006280:385.2,3391.984680:318.9,3662.085080:1…
134	5382.49	1+	2346.1	20190616_MC_HVG_06.raw~	5465	4032						312.5	1	808.656180:312.5
135	5391	1+	1247.35	20190616_MC_HVG_06.raw~	3958	2433						8237.28	21	651.386380:640.1,839.489580:300.7,971.578780:484.6,1214.728180:157.1,1422.788580:315.9,1674.954680:552.5,1803.029880:87.72,1860.063180:311,2444.362880:851.9,2548.502180:315.7,2844.565380:426.1,2948.701380:517.8,3604.061980:137.7,4719.697280:880.6,612.352280:211.7,831.978680:293.1,1866.065980:199.1,4721.721280:183.6,5392.122180:643.4,5393.043880:55.66,6063.993880:671.3
136	5391.06	1+	5063.02	20190616_MC_HVG_06.raw~	3974	2442						17170.2	27	612.354080:474.4,831.479380:302.4,971.580680:449.8,1124.618180:386.1,1286.694880:477.8,1348.732280:1120,1429.855880:371.2,1674.951380:499.5,1963.235380:470.7,2022.171680:4598,2444.353280:714,2548.499280:349.5,2844.587580:413.5,2949.711380:416.8,4719.700880:655.9,5334.015980:155.8,933.540580:367.3,1301.762280:308.9,1423.290980:157,1664.952480:199.3,2023.178680:1967,4721.727480:245.8,5348.039580:87…
137	5392.09	1+	2664.61	20190616_MC_HVG_06.raw~	3978	2446						12303.4	29	346.207380:917.5,612.352480:866.9,842.484780:526.1,971.581880:500.8,1143.694480:164.1,1215.729580:176.4,1301.765080:398.2,1429.854880:395,1674.962580:788.5,1751.012180:154.3,2444.366780:1041,2548.517380:468.9,2844.570480:520.1,2948.706980:860.8,3370.915680:268.6,3605.047780:190.3,3718.118480:181.5,4719.706180:685.9,5049.843580:137.4,5335.046880:111.7,5391.073680:290.5,607.872480:373.4,1015.598280…
138	5395.14	1+	37660.9	20190616_MC_HVG_06.raw~	5239	3780						126244	128	474.314180:5562,602.372880:1487,704.422180:809.3,774.457980:3377,902.546580:926.9,982.562980:2283,1145.687780:2596,1191.034280:494.3,1317.767580:1719,1438.777680:1390,1502.888380:646.9,1663.925480:7110,1719.011080:449.6,1827.077880:976,1955.162080:2593,2033.158380:667.8,2120.224880:635.5,2267.354480:548.3,2354.381480:2615,2401.365680:1582,2554.503080:567.5,2616.495780:433.6,2781.669380:167.3,2914…			1			5395.14	5394.13	1	5394.13	0.0032	0	104.55	5.1e-11		ARTKQTARKSTAGKAPRKQLASKAARKSAPISAGIKKPHRYRPGTVALRE							20190616_MC_HVG_06.raw~
138																	2			5395.14	5394.13	1	5396.11	-1.9761	0	6.37	0.33		ARTKQTARKSTGGKAPRKQLASKAARKSAPVSTGIKKPHRYRPGTVALRE							20190616_MC_HVG_06.raw~
139	5395.15	1+	32537.6	20190616_MC_HVG_06.raw~	5229	3767						153738	147	474.314280:7226,602.373080:2138,703.421180:4575,774.457880:4104,930.557780:3056,1049.610280:1131,1145.683580:3334,1246.733080:909.9,1317.768080:2312,1438.777780:2048,1522.893780:800.9,1663.926980:6502,1746.003380:526.1,1827.075580:830.4,1941.155380:1985,2034.168480:835.3,2120.225180:943.5,2267.349580:606.6,2354.387980:2583,2402.380380:579.3,2482.480580:620.7,2624.556680:620.6,2771.645280:324,2844…			1			5395.15	5394.15	1	5394.13	0.0169	0	50.19	1.4e-05		ARTKQTARKSTAGKAPRKQLASKAARKSAPISAGIKKPHRYRPGTVALRE							20190616_MC_HVG_06.raw~
139																	2			5395.15	5394.15	1	5396.11	-1.9624	0	22.36	0.0084		ARTKQTARKSTGGKAPRKQLASKAARKSAPVSTGIKKPHRYRPGTVALRE							20190616_MC_HVG_06.raw~
140	5396.09	1+	11103.9	20190616_MC_HVG_06.raw~	3956	2431						7460.59	22	830.485980:258.5,1016.603180:543.4,1214.731280:148.9,1429.853680:524.7,1559.231880:166.7,1674.959380:1021,2445.366480:809.7,2788.575280:267.8,2844.577080:505.3,2948.716180:688.7,3368.936180:148.2,3604.074580:122.7,4720.715380:1039,1676.966480:216.4,2845.588980:165.8,4718.707680:229.6,4705.730280:141.4,4704.708980:125.1,4662.695180:122.3,4703.695980:92.18,10767.817280:60.36,11442.238080:62.85
141	5396.09	1+	11202.3	20190616_MC_HVG_06.raw~	3985	2450						3331.61	14	842.743380:323.2,1301.764380:169,1675.964380:220.1,2444.367480:513.6,2699.751580:213,2844.589980:274.1,2948.733180:312.7,3368.958480:130.6,4719.718780:457.2,5395.080480:107.8,810.087980:254.1,1674.964680:83.01,4721.727080:171.5,6070.139980:101.7
142	5396.14	1+	71365.7	20190616_MC_HVG_06.raw~	5246	3788						156854	150	245.171880:3929,401.225180:313.6,474.314380:6396,602.373080:1888,703.421280:3668,774.457680:3642,847.505780:762.3,982.564380:2928,1105.654280:893.7,1145.683580:3544,1317.763680:1576,1438.776580:1740,1489.873080:239.9,1664.930680:5570,1813.072080:399.6,1941.153880:2422,1955.170680:1324,2121.201180:770.8,2181.293880:182,2340.373880:1723,2354.402080:1749,2616.500380:500.3,2844.633380:489,2914.636780…			1			5396.14	5395.13	1	5396.11	-0.9776	0	34.77	0.00033		ARTKQTARKSTGGKAPRKQLASKAARKSAPVSTGIKKPHRYRPGTVALRE							20190616_MC_HVG_06.raw~
142																	2			5396.14	5395.13	1	5394.13	1.0017	0	28.6	0.0014		ARTKQTARKSTAGKAPRKQLASKAARKSAPISAGIKKPHRYRPGTVALRE							20190616_MC_HVG_06.raw~
143	5396.14	1+	44397.4	20190616_MC_HVG_06.raw~	5261	3807						67069.9	95	474.314380:3165,602.372280:1103,703.420580:1662,774.460180:2230,932.799580:859.1,982.561980:1341,1145.687180:665.9,1246.734780:333.7,1349.277380:925.9,1438.773580:741.6,1565.908880:456.4,1663.922880:4263,1719.004180:390.6,1868.104280:667.5,1955.162280:1005,2354.378180:570,2401.360080:352.1,2554.529080:255.6,2671.045280:119.4,2698.569580:974.2,2780.666380:153.3,3042.767780:1155,3130.800680:389.9,3…			1			5396.14	5395.13	1	5394.13	1.0042	0	39.37	0.00012		ARTKQTARKSTAGKAPRKQLASKAARKSAPISAGIKKPHRYRPGTVALRE							20190616_MC_HVG_06.raw~
143																	2			5396.14	5395.13	1	5396.11	-0.9751	0	19.81	0.01		ARTKQTARKSTGGKAPRKQLASKAARKSAPVSTGIKKPHRYRPGTVALRE							20190616_MC_HVG_06.raw~
144	5396.14	1+	33572.4	20190616_MC_HVG_06.raw~	5268	3816						68115.4	94	474.314380:3690,602.372480:878.8,688.399980:830.6,774.459180:1758,930.557480:1695,982.563980:1509,1145.682180:1934,1246.728180:539.9,1318.767480:255.1,1438.778480:1155,1533.893380:215.6,1663.926480:3967,1718.995880:681.2,1809.049380:279.1,1941.160480:1149,2020.187780:576.8,2179.300580:236.8,2340.372780:736.9,2401.380180:385.5,2554.521780:177.9,3043.767280:855.3,3442.984480:796.6,3734.228780:1638,…			1			5396.14	5395.14	1	5396.11	-0.9727	0	22.84	0.0052		ARTKQTARKSTGGKAPRKQLASKAARKSAPVSTGIKKPHRYRPGTVALRE							20190616_MC_HVG_06.raw~
144																	2			5396.14	5395.14	1	5394.13	1.0066	0	13.8	0.042		ARTKQTARKSTAGKAPRKQLASKAARKSAPISAGIKKPHRYRPGTVALRE							20190616_MC_HVG_06.raw~
145	5396.15	1+	67874.1	20190616_MC_HVG_06.raw~	5250	3794						108477	126	245.171880:2749,474.314180:4905,602.374080:1563,703.420680:2612,774.458580:3029,930.555780:2364,982.566880:2262,1145.682280:2732,1301.719880:1358,1438.775580:1485,1502.892280:625.8,1609.948680:230.5,1663.923980:6349,1827.079280:529.8,1941.153580:1179,1955.162080:2158,2120.229580:784,2234.309180:578.4,2340.375580:880.3,2354.384180:2198,2482.477680:391,2633.539880:457.1,2843.632080:549.4,2914.67598…			1			5396.15	5395.14	1	5394.13	1.01	0	78.05	1.6e-08		ARTKQTARKSTAGKAPRKQLASKAARKSAPISAGIKKPHRYRPGTVALRE							20190616_MC_HVG_06.raw~
145																	2			5396.15	5395.14	1	5396.11	-0.9692	0	15.93	0.026		ARTKQTARKSTGGKAPRKQLASKAARKSAPVSTGIKKPHRYRPGTVALRE							20190616_MC_HVG_06.raw~
146	5396.15	1+	39137	20190616_MC_HVG_06.raw~	5256	3799						91460.8	114	245.171680:2421,474.313780:4130,602.375680:1010,703.421580:2698,774.457180:2897,926.544180:1326,982.564980:1750,1057.626880:936.5,1145.686780:1971,1301.717380:1270,1438.777380:1118,1503.897280:325.6,1663.924380:5321,1827.083380:584.2,1941.151080:1681,1956.165080:1597,2120.226880:523,2340.369380:1096,2354.381580:1209,2482.475580:276,2860.630880:464.6,3043.789580:1294,3059.777280:818.4,3442.972180:…			1			5396.15	5395.14	1	5396.11	-0.9673	0	37.41	0.00018		ARTKQTARKSTGGKAPRKQLASKAARKSAPVSTGIKKPHRYRPGTVALRE							20190616_MC_HVG_06.raw~
146																	2			5396.15	5395.14	1	5394.13	1.012	0	21.62	0.0069		ARTKQTARKSTAGKAPRKQLASKAARKSAPISAGIKKPHRYRPGTVALRE							20190616_MC_HVG_06.raw~
147	5396.15	1+	18228.7	20190616_MC_HVG_06.raw~	5349	3912						33174.8	57	401.225480:922.9,519.288380:961.7,603.371080:712.8,782.465580:351.4,867.512180:771.8,940.566580:481.3,1019.608080:535.4,1134.182380:439.1,1243.818380:170.9,1371.878180:1055,1486.931180:545.7,1547.787380:288.2,1614.023980:662.8,1746.023880:304.5,1817.923780:1411,2126.385080:458.5,2270.219180:512.2,2451.552580:599,2595.390680:326.5,2747.735780:143.3,2903.849280:904.5,3108.766980:135.1,3236.886080:4…
148	5396.15	1+	25393.4	20190616_MC_HVG_06.raw~	5271	3820						37688.3	64	245.171680:906.5,474.313680:2281,602.373780:703,703.420980:1194,774.457080:1423,930.556580:1102,982.566280:1212,1145.686580:1043,1301.721480:475.5,1438.781080:486.3,1663.925980:2740,1780.361280:345.3,1868.117980:514.5,1955.177280:476.6,2179.295680:265.9,2339.375080:332.1,2354.384780:518.2,2464.421480:570.8,3042.761680:550.1,3440.993680:303,3457.987480:220.1,3734.224080:339.5,3894.257880:203.5,404…			1			5396.15	5395.15	1	5394.13	1.0159	0	48.72	1.3e-05		ARTKQTARKSTAGKAPRKQLASKAARKSAPISAGIKKPHRYRPGTVALRE							20190616_MC_HVG_06.raw~
148																	2			5396.15	5395.15	1	5396.11	-0.9634	0	16.13	0.024		ARTKQTARKSTGGKAPRKQLASKAARKSAPVSTGIKKPHRYRPGTVALRE							20190616_MC_HVG_06.raw~
149	5396.16	1+	19464.3	20190616_MC_HVG_06.raw~	5367	3932						28205.9	51	304.197380:1305,529.321380:309.9,647.382180:638.2,810.466680:344.8,1008.589380:394.9,1181.640180:199.5,1243.818080:148.1,1371.884980:1022,1485.922080:780.6,1614.014180:459.2,1705.052380:203.2,1817.932780:1308,1974.030780:348.2,2126.396980:579,2270.242080:372.2,2451.545980:774.1,2595.389480:264.8,2903.850280:907.2,3176.001380:235.6,3350.906580:574.9,3409.097580:361.2,3540.134480:216.3,4076.401780:…
150	5396.16	1+	23317.6	20190616_MC_HVG_06.raw~	5338	3898						35023.6	68	519.288580:906.1,647.383480:749,787.968780:1375,871.515280:619.7,1014.596580:618.2,1215.716480:569.1,1313.684780:278.7,1371.879680:1067,1485.917880:702.8,1614.015080:675.5,1663.927980:571.1,1817.932580:873.8,2126.395680:373.4,2270.204380:382.6,2451.541280:554.5,2595.395680:253.5,2903.841680:473.7,3236.847980:379.7,3350.925180:626.3,3540.106480:237.9,4076.381980:324.4,4202.503680:261.9,4417.576280…
151	5396.17	1+	20108.6	20190616_MC_HVG_06.raw~	5295	3849						27368.3	60	474.314280:1635,659.388080:604.8,787.632280:920.7,933.557380:1052,1087.630380:520.7,1301.724080:216.4,1438.781880:269.8,1560.581880:229.8,1663.927380:1455,1750.023080:249.1,1780.366380:203.2,1955.162680:774.6,2165.273580:191.8,2355.387580:215.1,2402.382680:287.7,2633.550080:251.2,3043.782680:292.4,3733.205480:558.4,4049.147280:291.5,4080.366180:126.5,4548.637780:285.7,4720.763480:1947,4923.846280…			1			5396.17	5395.16	1	5394.13	1.0325	0	5.83	0.26		ARTKQTARKSTAGKAPRKQLASKAARKSAPISAGIKKPHRYRPGTVALRE							20190616_MC_HVG_06.raw~
151																	2			5396.17	5395.16	1	5396.11	-0.9468	0	0.02	1		ARTKQTARKSTGGKAPRKQLASKAARKSAPVSTGIKKPHRYRPGTVALRE							20190616_MC_HVG_06.raw~
152	5397.14	1+	25919	20190616_MC_HVG_06.raw~	5282	3832						38266.5	63	474.314080:2075,703.421180:991.7,774.457680:1386,930.545280:665.5,1012.293180:1070,1145.683980:883.9,1246.735880:247.6,1301.718180:529.4,1438.778780:710.6,1663.925580:2715,1813.067480:119.8,1941.155080:425.6,2023.244580:1072,2179.314880:212.9,2339.371180:379.3,2578.492680:184.7,3042.797180:384.5,3457.978380:788.1,3584.061180:268.3,3734.228580:1024,4049.152080:555.6,4096.423280:356.6,4253.452780:8…			1			5397.14	5396.13	1	5396.11	0.0239	0	32.07	0.00062		ARTKQTARKSTGGKAPRKQLASKAARKSAPVSTGIKKPHRYRPGTVALRE							20190616_MC_HVG_06.raw~
152																	2			5397.14	5396.13	1	5394.13	2.0032	0	5.62	0.27		ARTKQTARKSTAGKAPRKQLASKAARKSAPISAGIKKPHRYRPGTVALRE							20190616_MC_HVG_06.raw~
153	5397.15	1+	190154	20190616_MC_HVG_06.raw~	5235	3775						145160	143	245.171680:3780,474.314280:6791,602.372480:2016,703.421180:3850,774.458580:3706,930.558080:2877,953.548380:1252,1058.643180:1538,1145.689180:4030,1301.718480:1566,1438.775580:1682,1488.868680:694.7,1643.288380:290.2,1664.928780:6203,1813.063280:528.6,1941.157280:2467,1962.127780:1219,2084.231480:884.5,2340.378480:1496,2354.389880:2054,2844.628180:639.6,2859.636080:568.2,3043.769680:1794,3058.7553…			1			5397.15	5396.14	1	5396.11	0.0337	0	47.24	1.9e-05		ARTKQTARKSTGGKAPRKQLASKAARKSAPVSTGIKKPHRYRPGTVALRE							20190616_MC_HVG_06.raw~
153																	2			5397.15	5396.14	1	5394.13	2.013	0	30.56	0.00088		ARTKQTARKSTAGKAPRKQLASKAARKSAPISAGIKKPHRYRPGTVALRE							20190616_MC_HVG_06.raw~
154	5398.11	1+	15062.8	20190616_MC_HVG_06.raw~	5486	4052						4230.3	13	838.486980:286.4,1350.266380:495.3,1560.932580:264.4,1685.002280:172.3,4046.800380:681.8,4720.772080:1001,1371.886080:211.8,4043.158680:265.7,4705.773080:161.5,4046.180380:192.9,4702.766080:159.6,4044.163080:155.8,6064.134280:181.8
155	5398.12	1+	13750.5	20190616_MC_HVG_06.raw~	5312	3868						12541.9	32	602.370380:222.4,774.454780:697.9,810.036480:1229,1015.585180:435,1182.701580:624.7,1371.874680:182,1438.779380:274.5,1664.934280:577.8,1868.120080:259.7,2339.377280:259.6,2953.818980:178.9,3736.229980:241.4,4676.733980:184.2,4720.782880:812.1,703.422480:551,873.505280:386.3,1177.445180:533.9,1493.971980:139.5,1655.963580:320.7,4682.744380:121,4721.782980:623.5,787.471980:393.6,1145.687280:270.1,…			1			5398.12	5397.12	1	5396.11	1.0063	0	2.04	0.63		ARTKQTARKSTGGKAPRKQLASKAARKSAPVSTGIKKPHRYRPGTVALRE							20190616_MC_HVG_06.raw~
156	5401.14	1+	71281.3	20190616_MC_HVG_06.raw~	5218	3754						105675	135	474.314380:5514,673.385280:819.4,703.421480:3160,774.457180:3579,930.555280:2202,1010.587880:1685,1145.683580:2891,1200.699980:646.2,1301.716980:1399,1438.776280:1610,1502.894980:540.1,1663.926480:7133,1718.019380:440.8,1827.075280:636.3,1955.170680:2333,2033.162180:643,2120.223680:954.5,2267.354380:440.1,2354.391480:1703,2402.384080:594.9,2482.483180:447.3,2624.552480:644.7,2773.601980:146,2844.…
157	5405.05	1+	4805.69	20190616_MC_HVG_06.raw~	4522	3023						7032.21	20	458.343980:864.5,829.453180:744.9,956.547580:415.3,988.589080:306.4,1112.713280:76.71,1274.754580:178,1530.933180:633.4,1783.656180:219.2,2072.086080:169.2,2738.615580:259.4,3877.114080:214,4418.480280:106.2,4734.682880:237,373.256080:681.9,856.525980:523.2,935.547280:398.5,1564.231880:186.9,2739.618480:191.1,1511.958280:110.9,5408.078480:515.5
158	5406.02	1+	1776.01	20190616_MC_HVG_06.raw~	4505	3002						9613.7	28	458.344380:1246,856.525980:848.2,984.618880:839,1112.709780:464,1240.809680:295.9,1399.765280:336.7,1530.937780:256,1655.944380:241.9,1900.031180:695.3,2011.199280:185.6,2324.396980:172.4,2738.624380:182.9,4736.772280:114.4,843.495080:392.6,988.589780:247.2,1396.908780:295.6,1510.949980:241.5,1570.413780:209.7,4734.724380:74.86,845.978380:302.5,1033.763280:74.54,1369.815880:175,1639.009280:153.8,…
159	5408.03	1+	7101.63	20190616_MC_HVG_06.raw~	4529	3034						3875.85	16	727.481180:183.5,829.466080:588.9,1000.793980:314.5,1530.935380:372.1,2213.315380:143.5,2704.552480:219.5,2738.620980:117.2,1577.566980:343.9,2676.028580:74.34,1579.244780:279.3,5407.033580:372.8,5408.097780:424.2,5409.080080:148.4,5412.177080:63.47,6756.998180:167.2,11479.739580:63.04
160	5409.09	1+	2606.25	20190616_MC_HVG_06.raw~	4553	3059						9189	27	458.345380:1017,656.444080:441.7,700.389380:486.6,829.455680:1013,1112.711280:394.3,1240.807880:280.1,1366.871180:226.3,1493.961280:240.4,1655.950380:162.9,1691.949880:208.7,1764.104680:320.7,1900.028080:329.8,2124.079480:218.6,4689.673480:159.5,856.519680:760.4,1396.905580:225.3,1511.955380:100.6,1784.997580:294.9,1892.155480:222.3,4736.771980:119.1,787.790880:509.4,1400.763380:158.8,1851.063380…
161	5409.14	1+	2605.61	20190616_MC_HVG_06.raw~	5342	3904						20409.5	36	474.313680:509.4,602.375280:206.9,794.474580:462.1,926.544780:526.2,1112.717480:245.5,1371.875780:312.1,1502.985780:332.4,1663.925680:497.1,1833.934380:237.7,2084.244180:789.4,2594.551780:505.2,2953.827580:216.3,3080.708080:301.1,3747.232380:115.2,4051.447880:200.9,4432.579380:102,4563.667580:208.6,4736.797380:4577,5368.128380:169.7,780.469380:430.5,1293.766580:132.3,1485.910680:229,1657.076680:1…
162	5409.15	1+	11300.5	20190616_MC_HVG_06.raw~	5127	3647						45437.8	73	474.314180:1913,602.372580:733.5,703.421980:1330,794.475780:1655,925.537380:531.2,964.582980:481,1121.656280:583.6,1159.700280:266.4,1301.717780:288.4,1438.779980:502,1502.987480:560.4,1573.917680:311.2,1663.919580:2051,1845.127080:661.6,1969.193080:385.8,2084.244480:1326,2706.594480:639.5,3748.257880:311.1,3944.400280:554.2,3973.358880:172.8,4081.413380:389.3,4238.462680:321.5,4737.855380:4111,4…			1			5409.15	5408.14	1	5408.15	-0.0032	0	5.28	0.65		ARTKQTARKSTAGKAPRKQLASKAARKSAPISAGIKKPHRYRPGTVALRE		Methyl (K)	0.00000000000000000400000000000000000000000000000000.0				20190616_MC_HVG_06.raw~
162																	2			5409.15	5408.14	1	5410.12	-1.9825	0	5.21	0.66		ARTKQTARKSTGGKAPRKQLASKAARKSAPVSTGIKKPHRYRPGTVALRE		Methyl (K)	0.00000000400000000000000000000000000000000000000000.0				20190616_MC_HVG_06.raw~
162																	3			5409.15	5408.14	1	5408.15	-0.0032	0	4.33	0.81		ARTKQTARKSTAGKAPRKQLASKAARKSAPISAGIKKPHRYRPGTVALRE		Methyl (R)	0.00000000000000005000000000000000000000000000000000.0				20190616_MC_HVG_06.raw~
162																	4			5409.15	5408.14	1	5408.15	-0.0032	0	4.31	0.82		ARTKQTARKSTAGKAPRKQLASKAARKSAPISAGIKKPHRYRPGTVALRE		Methyl (K)	0.00000000400000000000000000000000000000000000000000.0				20190616_MC_HVG_06.raw~
162																	4			5409.15	5408.14	1	5408.15	-0.0032	0	4.31	0.82		ARTKQTARKSTAGKAPRKQLASKAARKSAPISAGIKKPHRYRPGTVALRE		Methyl (R)	0.00000005000000000000000000000000000000000000000000.0				20190616_MC_HVG_06.raw~
162																	6			5409.15	5408.14	1	5410.12	-1.9825	0	4.26	0.82		ARTKQTARKSTGGKAPRKQLASKAARKSAPVSTGIKKPHRYRPGTVALRE		Methyl (R)	0.00000005000000000000000000000000000000000000000000.0				20190616_MC_HVG_06.raw~
162																	7			5409.15	5408.14	1	5408.15	-0.0032	0	2.52	1.2		ARTKQTARKSTAGKAPRKQLASKAARKSAPISAGIKKPHRYRPGTVALRE		Methyl (K)	0.00000000000000000000000000000000000400000000000000.0				20190616_MC_HVG_06.raw~
162																	7			5409.15	5408.14	1	5408.15	-0.0032	0	2.52	1.2		ARTKQTARKSTAGKAPRKQLASKAARKSAPISAGIKKPHRYRPGTVALRE		Methyl (K)	0.00000000000000000000000000400000000000000000000000.0				20190616_MC_HVG_06.raw~
162																	7			5409.15	5408.14	1	5408.15	-0.0032	0	2.52	1.2		ARTKQTARKSTAGKAPRKQLASKAARKSAPISAGIKKPHRYRPGTVALRE		Methyl (R)	0.00000000000000000000000005000000000000000000000000.0				20190616_MC_HVG_06.raw~
162																	7			5409.15	5408.14	1	5408.15	-0.0032	0	2.52	1.2		ARTKQTARKSTAGKAPRKQLASKAARKSAPISAGIKKPHRYRPGTVALRE		Methyl (K)	0.00000000000000000000004000000000000000000000000000.0				20190616_MC_HVG_06.raw~
163	5409.17	1+	32498.9	20190616_MC_HVG_06.raw~	5205	3740						218224	204	245.171980:4117,346.219380:613.8,474.314680:7334,602.372880:1889,703.421280:4077,794.475480:4036,930.555080:2824,982.560180:2929,1060.626480:1557,1148.667980:2316,1301.718780:2110,1374.792780:994.2,1502.986480:1161,1570.928880:715.1,1663.925080:6754,1845.132480:1419,1941.153580:1816,1955.160180:3142,2084.243180:3488,2267.339480:528.6,2354.382780:3538,2482.476580:582.4,2594.559180:2070,2706.605780…			1			5409.17	5408.16	1	5408.15	0.0129	0	24.3	0.0082		ARTKQTARKSTAGKAPRKQLASKAARKSAPISAGIKKPHRYRPGTVALRE		Methyl (K)	0.00000000000000000000000000000000000400000000000000.0			0.3072	20190616_MC_HVG_06.raw~
163																	1			5409.17	5408.16	1	5408.15	0.0129	0	24.3	0.0082		ARTKQTARKSTAGKAPRKQLASKAARKSAPISAGIKKPHRYRPGTVALRE		Methyl (K)	0.00000000000000000000000000400000000000000000000000.0			0.3072	20190616_MC_HVG_06.raw~
163																	1			5409.17	5408.16	1	5408.15	0.0129	0	24.3	0.0082		ARTKQTARKSTAGKAPRKQLASKAARKSAPISAGIKKPHRYRPGTVALRE		Methyl (R)	0.00000000000000000000000005000000000000000000000000.0				20190616_MC_HVG_06.raw~
163																	4			5409.17	5408.16	1	5408.15	0.0129	0	19.24	0.026		ARTKQTARKSTAGKAPRKQLASKAARKSAPISAGIKKPHRYRPGTVALRE		Methyl (K)	0.00000000000000000000000000000000000040000000000000.0			0.0958	20190616_MC_HVG_06.raw~
163																	5			5409.17	5408.16	1	5408.15	0.0129	0	19.11	0.027		ARTKQTARKSTAGKAPRKQLASKAARKSAPISAGIKKPHRYRPGTVALRE		Methyl (R)	0.00000000000000000000000000000000000000050000000000.0				20190616_MC_HVG_06.raw~
163																	6			5409.17	5408.16	1	5408.15	0.0129	0	18.81	0.029		ARTKQTARKSTAGKAPRKQLASKAARKSAPISAGIKKPHRYRPGTVALRE		Methyl (K)	0.00000000000000000000004000000000000000000000000000.0			0.0868	20190616_MC_HVG_06.raw~
163																	7			5409.17	5408.16	1	5408.15	0.0129	0	16.09	0.054		ARTKQTARKSTAGKAPRKQLASKAARKSAPISAGIKKPHRYRPGTVALRE		Methyl (R)	0.00000000000000000000000000000000000000000500000000.0				20190616_MC_HVG_06.raw~
163																	8			5409.17	5408.16	1	5408.15	0.0129	0	13.49	0.098		ARTKQTARKSTAGKAPRKQLASKAARKSAPISAGIKKPHRYRPGTVALRE		Methyl (R)	0.00000000000000005000000000000000000000000000000000.0				20190616_MC_HVG_06.raw~
163																	8			5409.17	5408.16	1	5408.15	0.0129	0	13.49	0.098		ARTKQTARKSTAGKAPRKQLASKAARKSAPISAGIKKPHRYRPGTVALRE		Methyl (K)	0.00000000000004000000000000000000000000000000000000.0			0.0255	20190616_MC_HVG_06.raw~
163																	10			5409.17	5408.16	1	5408.15	0.0129	0	12.81	0.12		ARTKQTARKSTAGKAPRKQLASKAARKSAPISAGIKKPHRYRPGTVALRE		Methyl (K)	0.00000000000000000400000000000000000000000000000000.0			0.0218	20190616_MC_HVG_06.raw~
164	5409.33	1+	4580.3	20190616_MC_HVG_06.raw~	5296	3851						24225.2	42	602.373680:315.3,794.474380:738.2,868.509480:540.6,930.558480:251.4,1015.586580:703.9,1301.724980:197.2,1371.878080:333.3,1485.922380:321.2,1521.877280:260.1,1663.923480:1140,1785.040580:499.5,1850.096480:318.8,1954.133880:446.6,2084.227880:933.5,2653.617580:154.8,2892.717580:242,2903.848280:190.8,3233.841080:379.1,3944.395380:213.1,4096.381880:254.2,4691.771480:1027,4736.807880:4895,4940.880480:…			1			5409.33	5408.32	1	5410.12	-1.8067	0	1.18	1.7		ARTKQTARKSTGGKAPRKQLASKAARKSAPVSTGIKKPHRYRPGTVALRE		Methyl (K)	0.00000000000000000000000000000000000400000000000000.0				20190616_MC_HVG_06.raw~
164																	1			5409.33	5408.32	1	5410.12	-1.8067	0	1.18	1.7		ARTKQTARKSTGGKAPRKQLASKAARKSAPVSTGIKKPHRYRPGTVALRE		Methyl (K)	0.00000000000000000000000000400000000000000000000000.0				20190616_MC_HVG_06.raw~
164																	1			5409.33	5408.32	1	5410.12	-1.8067	0	1.18	1.7		ARTKQTARKSTGGKAPRKQLASKAARKSAPVSTGIKKPHRYRPGTVALRE		Methyl (R)	0.00000000000000000000000005000000000000000000000000.0				20190616_MC_HVG_06.raw~
164																	1			5409.33	5408.32	1	5410.12	-1.8067	0	1.18	1.7		ARTKQTARKSTGGKAPRKQLASKAARKSAPVSTGIKKPHRYRPGTVALRE		Methyl (K)	0.00000000000000000000004000000000000000000000000000.0				20190616_MC_HVG_06.raw~
164																	1			5409.33	5408.32	1	5410.12	-1.8067	0	1.18	1.7		ARTKQTARKSTGGKAPRKQLASKAARKSAPVSTGIKKPHRYRPGTVALRE		Methyl (K)	0.00000000000000000400000000000000000000000000000000.0				20190616_MC_HVG_06.raw~
164																	1			5409.33	5408.32	1	5410.12	-1.8067	0	1.18	1.7		ARTKQTARKSTGGKAPRKQLASKAARKSAPVSTGIKKPHRYRPGTVALRE		Methyl (R)	0.00000000000000005000000000000000000000000000000000.0				20190616_MC_HVG_06.raw~
165	5410.11	1+	1977.01	20190616_MC_HVG_06.raw~	4781	3284						35386.6	51	230.137080:1654,393.200580:1193,442.313180:1469,626.388280:578.6,683.493980:1443,906.511380:436.7,952.626380:865.3,1098.556180:1028,1226.563380:640.5,1237.773380:521.3,1365.865980:2482,1493.961680:1779,1650.063380:1728,1764.104980:1489,1893.167980:1386,2006.182780:222.3,2124.070680:1003,2195.097980:644.7,2252.112880:1373,2379.423680:314.4,2629.501980:946.1,2636.325080:151.3,2764.442480:982.1,2993…
166	5410.15	1+	4705.4	20190616_MC_HVG_06.raw~	5324	3884						30262	46	571.380580:353.2,739.462080:708.6,794.472980:787.6,881.509280:576.6,1011.584480:728.4,1371.880380:449.8,1522.560580:541.3,1663.940580:407,1845.138380:193.4,1900.021480:251.9,2048.208780:412.9,2084.230980:850.3,2653.622480:743.5,2773.568980:313.2,2953.823380:270.2,3080.717980:414.6,3234.863880:463,3943.379980:338.6,4432.562980:212.7,4562.647480:809,4735.791880:7143,5368.117980:136.2,743.463280:569…
167	5410.15	1+	67164.6	20190616_MC_HVG_06.raw~	5175	3705						204130	170	474.314780:6430,657.410480:3892,703.424280:3563,794.473480:3868,930.559480:2763,1024.600080:1049,1145.685580:1722,1235.723480:743.8,1294.639080:5928,1438.784080:871.2,1502.987680:2978,1663.914680:3898,1678.944980:1780,1845.134480:1841,1955.162380:1430,2019.184180:800.3,2084.245880:6000,2244.344580:523.8,2321.359380:619.6,2381.405980:284.9,2483.467180:319.6,2653.625780:3753,2705.610280:1553,2858.6…			1			5410.15	5409.14	1	5408.15	0.9968	0	5.99	0.25		ARTKQTARKSTAGKAPRKQLASKAARKSAPISAGIKKPHRYRPGTVALRE		Methyl (K)	0.00000000000000000000000000000000000040000000000000.0				20190616_MC_HVG_06.raw~
167																	2			5410.15	5409.14	1	5408.15	0.9968	0	3.75	0.42		ARTKQTARKSTAGKAPRKQLASKAARKSAPISAGIKKPHRYRPGTVALRE		Methyl (K)	0.00000000000000000000000000000000000400000000000000.0				20190616_MC_HVG_06.raw~
167																	2			5410.15	5409.14	1	5408.15	0.9968	0	3.75	0.42		ARTKQTARKSTAGKAPRKQLASKAARKSAPISAGIKKPHRYRPGTVALRE		Methyl (K)	0.00000000000000000000000000400000000000000000000000.0				20190616_MC_HVG_06.raw~
167																	2			5410.15	5409.14	1	5408.15	0.9968	0	3.75	0.42		ARTKQTARKSTAGKAPRKQLASKAARKSAPISAGIKKPHRYRPGTVALRE		Methyl (R)	0.00000000000000000000000005000000000000000000000000.0				20190616_MC_HVG_06.raw~
167																	2			5410.15	5409.14	1	5408.15	0.9968	0	3.75	0.42		ARTKQTARKSTAGKAPRKQLASKAARKSAPISAGIKKPHRYRPGTVALRE		Methyl (K)	0.00000000000000000000004000000000000000000000000000.0				20190616_MC_HVG_06.raw~
168	5410.15	1+	54374.7	20190616_MC_HVG_06.raw~	5254	3797						111227	114	245.171880:1688,474.314880:2596,602.373180:821.4,657.412480:1937,794.473780:3953,865.512780:937.1,949.553380:1279,1060.137180:634.3,1171.203280:883.3,1246.736380:906.5,1439.783780:474.9,1502.984880:2181,1570.923380:294.8,1663.918880:2598,1845.138080:1349,1866.110480:564.5,2028.170480:486.4,2084.243180:4732,2243.338580:305.4,2339.416580:279.5,2354.368080:592.2,2594.564280:2593,2653.624480:3216,276…			1			5410.15	5409.14	1	5408.15	0.9993	0	2.92	0.51		ARTKQTARKSTAGKAPRKQLASKAARKSAPISAGIKKPHRYRPGTVALRE		Methyl (K)	0.00000000000000000400000000000000000000000000000000.0				20190616_MC_HVG_06.raw~
168																	1			5410.15	5409.14	1	5408.15	0.9993	0	2.92	0.51		ARTKQTARKSTAGKAPRKQLASKAARKSAPISAGIKKPHRYRPGTVALRE		Methyl (R)	0.00000000000000005000000000000000000000000000000000.0				20190616_MC_HVG_06.raw~
168																	3			5410.15	5409.14	1	5410.12	-0.98	0	2.87	0.52		ARTKQTARKSTGGKAPRKQLASKAARKSAPVSTGIKKPHRYRPGTVALRE		Methyl (K)	0.00000000000000000000000000000000000400000000000000.0				20190616_MC_HVG_06.raw~
168																	3			5410.15	5409.14	1	5410.12	-0.98	0	2.87	0.52		ARTKQTARKSTGGKAPRKQLASKAARKSAPVSTGIKKPHRYRPGTVALRE		Methyl (K)	0.00000000000000000000000000400000000000000000000000.0				20190616_MC_HVG_06.raw~
168																	3			5410.15	5409.14	1	5410.12	-0.98	0	2.87	0.52		ARTKQTARKSTGGKAPRKQLASKAARKSAPVSTGIKKPHRYRPGTVALRE		Methyl (R)	0.00000000000000000000000005000000000000000000000000.0				20190616_MC_HVG_06.raw~
168																	3			5410.15	5409.14	1	5410.12	-0.98	0	2.87	0.52		ARTKQTARKSTGGKAPRKQLASKAARKSAPVSTGIKKPHRYRPGTVALRE		Methyl (K)	0.00000000000000000000004000000000000000000000000000.0				20190616_MC_HVG_06.raw~
168																	7			5410.15	5409.14	1	5410.12	-0.98	0	2.34	0.58		ARTKQTARKSTGGKAPRKQLASKAARKSAPVSTGIKKPHRYRPGTVALRE		Methyl (K)	0.00000000000000000000000000000000000040000000000000.0				20190616_MC_HVG_06.raw~
168																	8			5410.15	5409.14	1	5410.12	-0.98	0	1.98	0.63		ARTKQTARKSTGGKAPRKQLASKAARKSAPVSTGIKKPHRYRPGTVALRE		Methyl (R)	0.00000000000000000000000000000000000000000000000050.0				20190616_MC_HVG_06.raw~
168																	8			5410.15	5409.14	1	5410.12	-0.98	0	1.98	0.63		ARTKQTARKSTGGKAPRKQLASKAARKSAPVSTGIKKPHRYRPGTVALRE		Methyl (R)	0.00000000000000000000000000000000000000000500000000.0				20190616_MC_HVG_06.raw~
168																	8			5410.15	5409.14	1	5410.12	-0.98	0	1.98	0.63		ARTKQTARKSTGGKAPRKQLASKAARKSAPVSTGIKKPHRYRPGTVALRE		Methyl (R)	0.00000000000000000000000000000000000000050000000000.0				20190616_MC_HVG_06.raw~
169	5410.15	1+	81508.8	20190616_MC_HVG_06.raw~	5188	3720						269571	189	474.314680:5142,657.412180:4237,703.423880:3716,794.473980:7971,950.574880:1879,982.563880:2006,1145.687680:1719,1233.802680:959.9,1301.720880:1349,1438.778980:1202,1502.985980:3608,1663.918880:4090,1677.940580:2150,1845.133980:2715,1928.145280:1638,2034.189480:808.8,2084.244880:1.023e+004,2244.356480:671.4,2354.379880:865.6,2469.457180:380.6,2494.505880:674.7,2653.624380:6070,2764.662580:777.8,2…			1			5410.15	5409.15	1	5410.12	-0.9786	0	10.78	0.084		ARTKQTARKSTGGKAPRKQLASKAARKSAPVSTGIKKPHRYRPGTVALRE		Methyl (K)	0.00000000000000000000004000000000000000000000000000.0				20190616_MC_HVG_06.raw~
169																	2			5410.15	5409.15	1	5410.12	-0.9786	0	10.13	0.097		ARTKQTARKSTGGKAPRKQLASKAARKSAPVSTGIKKPHRYRPGTVALRE		Methyl (K)	0.00000000000000000000000000000000000400000000000000.0				20190616_MC_HVG_06.raw~
169																	3			5410.15	5409.15	1	5410.12	-0.9786	0	8.45	0.14		ARTKQTARKSTGGKAPRKQLASKAARKSAPVSTGIKKPHRYRPGTVALRE		Methyl (K)	0.00000000000000000000000000000000000040000000000000.0				20190616_MC_HVG_06.raw~
169																	4			5410.15	5409.15	1	5410.12	-0.9786	0	7.65	0.17		ARTKQTARKSTGGKAPRKQLASKAARKSAPVSTGIKKPHRYRPGTVALRE		Methyl (R)	0.00000000000000005000000000000000000000000000000000.0				20190616_MC_HVG_06.raw~
169																	5			5410.15	5409.15	1	5410.12	-0.9786	0	7.64	0.17		ARTKQTARKSTGGKAPRKQLASKAARKSAPVSTGIKKPHRYRPGTVALRE		Methyl (K)	0.00000000000004000000000000000000000000000000000000.0				20190616_MC_HVG_06.raw~
169																	6			5410.15	5409.15	1	5410.12	-0.9786	0	7.57	0.17		ARTKQTARKSTGGKAPRKQLASKAARKSAPVSTGIKKPHRYRPGTVALRE		Methyl (K)	0.00000000000000000000000000400000000000000000000000.0				20190616_MC_HVG_06.raw~
169																	6			5410.15	5409.15	1	5410.12	-0.9786	0	7.57	0.17		ARTKQTARKSTGGKAPRKQLASKAARKSAPVSTGIKKPHRYRPGTVALRE		Methyl (R)	0.00000000000000000000000005000000000000000000000000.0				20190616_MC_HVG_06.raw~
169																	8			5410.15	5409.15	1	5410.12	-0.9786	0	7.55	0.18		ARTKQTARKSTGGKAPRKQLASKAARKSAPVSTGIKKPHRYRPGTVALRE		Methyl (K)	0.00000000000000000400000000000000000000000000000000.0				20190616_MC_HVG_06.raw~
169																	9			5410.15	5409.15	1	5410.12	-0.9786	0	5.49	0.28		ARTKQTARKSTGGKAPRKQLASKAARKSAPVSTGIKKPHRYRPGTVALRE		Methyl (R)	0.00000000000000000000000000000000000000050000000000.0				20190616_MC_HVG_06.raw~
169																	10			5410.15	5409.15	1	5410.12	-0.9786	0	2.42	0.57		ARTKQTARKSTGGKAPRKQLASKAARKSAPVSTGIKKPHRYRPGTVALRE		Methyl (R)	0.00000000000000000000000000000000000000000500000000.0				20190616_MC_HVG_06.raw~
170	5410.15	1+	79348	20190616_MC_HVG_06.raw~	5225	3762						222357	171	474.314480:4736,657.412580:3616,703.425780:3330,794.473980:7770,930.557580:1976,1049.617080:1029,1145.687580:1360,1174.714280:675.5,1317.760180:848.4,1438.774380:901.9,1502.990180:3732,1663.925180:3720,1677.945280:2581,1845.143880:3053,1955.163680:1974,2020.200280:900.2,2084.244080:8537,2267.344680:293.3,2354.372980:359,2471.442680:338.9,2653.619180:5524,2705.576680:1103,2893.730980:2706,3057.788…			1			5410.15	5409.15	1	5408.15	1.0012	0	2.36	0.58		ARTKQTARKSTAGKAPRKQLASKAARKSAPISAGIKKPHRYRPGTVALRE		Methyl (K)	0.00000000000000000000000000000000000400000000000000.0				20190616_MC_HVG_06.raw~
170																	1			5410.15	5409.15	1	5408.15	1.0012	0	2.36	0.58		ARTKQTARKSTAGKAPRKQLASKAARKSAPISAGIKKPHRYRPGTVALRE		Methyl (K)	0.00000000000000000000000000400000000000000000000000.0				20190616_MC_HVG_06.raw~
170																	1			5410.15	5409.15	1	5408.15	1.0012	0	2.36	0.58		ARTKQTARKSTAGKAPRKQLASKAARKSAPISAGIKKPHRYRPGTVALRE		Methyl (R)	0.00000000000000000000000005000000000000000000000000.0				20190616_MC_HVG_06.raw~
170																	1			5410.15	5409.15	1	5408.15	1.0012	0	2.36	0.58		ARTKQTARKSTAGKAPRKQLASKAARKSAPISAGIKKPHRYRPGTVALRE		Methyl (K)	0.00000000000000000000004000000000000000000000000000.0				20190616_MC_HVG_06.raw~
170																	5			5410.15	5409.15	1	5408.15	1.0012	0	2.1	0.62		ARTKQTARKSTAGKAPRKQLASKAARKSAPISAGIKKPHRYRPGTVALRE		Methyl (K)	0.00000000000000000000000000000000000040000000000000.0				20190616_MC_HVG_06.raw~
170																	6			5410.15	5409.15	1	5408.15	1.0012	0	1.6	0.69		ARTKQTARKSTAGKAPRKQLASKAARKSAPISAGIKKPHRYRPGTVALRE		Methyl (R)	0.00000000000000000000000000000000000000000500000000.0				20190616_MC_HVG_06.raw~
170																	6			5410.15	5409.15	1	5408.15	1.0012	0	1.6	0.69		ARTKQTARKSTAGKAPRKQLASKAARKSAPISAGIKKPHRYRPGTVALRE		Methyl (R)	0.00000000000000000000000000000000000000050000000000.0				20190616_MC_HVG_06.raw~
171	5410.16	1+	84561.1	20190616_MC_HVG_06.raw~	5215	3750						344801	189	245.172280:3058,443.775780:868.1,474.314980:5013,602.375280:1508,657.414080:5411,794.474880:1.165e+004,933.562780:1367,1025.606580:2283,1120.718480:1788,1145.687180:1692,1301.717080:1565,1439.786280:596.7,1502.987380:3506,1618.022380:1041,1663.917280:4313,1845.133880:4659,1941.166080:753.6,1956.180480:1995,2084.245680:1.543e+004,2244.338480:1432,2268.349380:732.5,2354.390980:929.3,2462.443180:915…			1			5410.16	5409.15	1	5408.15	1.0037	0	3.18	0.48		ARTKQTARKSTAGKAPRKQLASKAARKSAPISAGIKKPHRYRPGTVALRE		Methyl (K)	0.00000000000000000000000000000000000400000000000000.0				20190616_MC_HVG_06.raw~
171																	1			5410.16	5409.15	1	5408.15	1.0037	0	3.18	0.48		ARTKQTARKSTAGKAPRKQLASKAARKSAPISAGIKKPHRYRPGTVALRE		Methyl (K)	0.00000000000000000000000000400000000000000000000000.0				20190616_MC_HVG_06.raw~
171																	3			5410.16	5409.15	1	5408.15	1.0037	0	3.03	0.5		ARTKQTARKSTAGKAPRKQLASKAARKSAPISAGIKKPHRYRPGTVALRE		Methyl (K)	0.00000000000000000000000000000000000040000000000000.0				20190616_MC_HVG_06.raw~
171																	4			5410.16	5409.15	1	5410.12	-0.9756	0	1.86	0.65		ARTKQTARKSTGGKAPRKQLASKAARKSAPVSTGIKKPHRYRPGTVALRE		Methyl (R)	0.00000000000000005000000000000000000000000000000000.0				20190616_MC_HVG_06.raw~
171																	4			5410.16	5409.15	1	5410.12	-0.9756	0	1.86	0.65		ARTKQTARKSTGGKAPRKQLASKAARKSAPVSTGIKKPHRYRPGTVALRE		Methyl (K)	0.00000000000004000000000000000000000000000000000000.0				20190616_MC_HVG_06.raw~
171																	6			5410.16	5409.15	1	5410.12	-0.9756	0	1.81	0.66		ARTKQTARKSTGGKAPRKQLASKAARKSAPVSTGIKKPHRYRPGTVALRE		Methyl (K)	0.00000000000000000000004000000000000000000000000000.0				20190616_MC_HVG_06.raw~
171																	7			5410.16	5409.15	1	5410.12	-0.9756	0	1.01	0.79		ARTKQTARKSTGGKAPRKQLASKAARKSAPVSTGIKKPHRYRPGTVALRE		Methyl (K)	0.00000000000000000400000000000000000000000000000000.0				20190616_MC_HVG_06.raw~
171																	8			5410.16	5409.15	1	5408.15	1.0037	0	0.28	0.94		ARTKQTARKSTAGKAPRKQLASKAARKSAPISAGIKKPHRYRPGTVALRE		Methyl (R)	0.00000000000000000000000000000000000000000500000000.0				20190616_MC_HVG_06.raw~
171																	8			5410.16	5409.15	1	5408.15	1.0037	0	0.28	0.94		ARTKQTARKSTAGKAPRKQLASKAARKSAPISAGIKKPHRYRPGTVALRE		Methyl (R)	0.00000000000000000000000000000000000000050000000000.0				20190616_MC_HVG_06.raw~
172	5410.17	1+	71082.8	20190616_MC_HVG_06.raw~	5190	3722						163224	143	474.314780:4312,657.410280:3168,794.473280:5862,856.518380:996.8,936.566780:2684,1003.600080:1552,1131.664580:957.5,1246.734680:445.1,1301.719980:1082,1438.773980:915,1502.987080:2896,1663.919680:3442,1785.044380:1297,1846.138680:2158,1928.138580:1056,2084.242980:7139,2143.303580:2071,2267.359480:150.1,2354.393880:1788,2462.423380:649.4,2594.563780:2868,2664.541380:103.9,2780.661080:344.8,2893.72…			1			5410.17	5409.16	1	5410.12	-0.9649	0	0.18	0.96		ARTKQTARKSTGGKAPRKQLASKAARKSAPVSTGIKKPHRYRPGTVALRE		Methyl (R)	0.00000000000000005000000000000000000000000000000000.0				20190616_MC_HVG_06.raw~
173	5410.17	1+	71082.8	20190616_MC_HVG_06.raw~	5193	3727						161046	157	346.219080:593,474.314380:5451,602.371780:1518,672.382980:1466,794.474580:3424,936.562280:2347,982.560080:2084,1145.682080:2468,1148.667580:1461,1301.719580:1313,1438.777380:1320,1502.986280:884.1,1614.945580:332.2,1663.924380:5838,1845.137780:1341,1941.148680:1430,1955.170280:1256,2084.246880:3012,2242.306980:716,2342.385080:280.6,2354.388280:1325,2594.564780:1865,2653.614680:2330,2780.647880:26…			1			5410.17	5409.16	1	5408.15	1.0144	0	36.08	0.00025		ARTKQTARKSTAGKAPRKQLASKAARKSAPISAGIKKPHRYRPGTVALRE		Methyl (K)	0.00000000000000000000000000000000000400000000000000.0			0.2789	20190616_MC_HVG_06.raw~
173																	2			5410.17	5409.16	1	5408.15	1.0144	0	36.06	0.00025		ARTKQTARKSTAGKAPRKQLASKAARKSAPISAGIKKPHRYRPGTVALRE		Methyl (K)	0.00000000000000000000000000400000000000000000000000.0			0.2776	20190616_MC_HVG_06.raw~
173																	3			5410.17	5409.16	1	5408.15	1.0144	0	35.72	0.00027		ARTKQTARKSTAGKAPRKQLASKAARKSAPISAGIKKPHRYRPGTVALRE		Methyl (K)	0.00000000000000000000000000000000000040000000000000.0			0.2567	20190616_MC_HVG_06.raw~
173																	4			5410.17	5409.16	1	5408.15	1.0144	0	31.24	0.00075		ARTKQTARKSTAGKAPRKQLASKAARKSAPISAGIKKPHRYRPGTVALRE		Methyl (R)	0.00000000000000000000000000000000000000050000000000.0				20190616_MC_HVG_06.raw~
173																	5			5410.17	5409.16	1	5408.15	1.0144	0	31.1	0.00078		ARTKQTARKSTAGKAPRKQLASKAARKSAPISAGIKKPHRYRPGTVALRE		Methyl (R)	0.00000000000000000000000005000000000000000000000000.0				20190616_MC_HVG_06.raw~
173																	6			5410.17	5409.16	1	5408.15	1.0144	0	29.9	0.001		ARTKQTARKSTAGKAPRKQLASKAARKSAPISAGIKKPHRYRPGTVALRE		Methyl (K)	0.00000000000000000000004000000000000000000000000000.0			0.0672	20190616_MC_HVG_06.raw~
173																	7			5410.17	5409.16	1	5408.15	1.0144	0	27.8	0.0017		ARTKQTARKSTAGKAPRKQLASKAARKSAPISAGIKKPHRYRPGTVALRE		Methyl (K)	0.00000000000000000400000000000000000000000000000000.0			0.0414	20190616_MC_HVG_06.raw~
173																	8			5410.17	5409.16	1	5408.15	1.0144	0	25.66	0.0027		ARTKQTARKSTAGKAPRKQLASKAARKSAPISAGIKKPHRYRPGTVALRE		Methyl (R)	0.00000000000000005000000000000000000000000000000000.0				20190616_MC_HVG_06.raw~
173																	9			5410.17	5409.16	1	5408.15	1.0144	0	24.23	0.0038		ARTKQTARKSTAGKAPRKQLASKAARKSAPISAGIKKPHRYRPGTVALRE		Methyl (R)	0.00000000000000000000000000000000000000000500000000.0				20190616_MC_HVG_06.raw~
173																	10			5410.17	5409.16	1	5408.15	1.0144	0	21.45	0.0072		ARTKQTARKSTAGKAPRKQLASKAARKSAPISAGIKKPHRYRPGTVALRE		Methyl (K)	0.00000000000004000000000000000000000000000000000000.0			0.0096	20190616_MC_HVG_06.raw~
174	5410.17	1+	8566.64	20190616_MC_HVG_06.raw~	5276	3827						49955.9	83	474.314980:1669,657.408480:881.3,703.421980:1137,794.472880:1766,926.548480:626.8,1020.599880:775.2,1148.677980:768,1304.754680:232.7,1388.821680:150.8,1502.983780:1025,1663.919080:1587,1689.979580:439.9,1845.137980:889.9,1941.151980:228.2,2020.180180:507.2,2084.240480:1051,2354.385080:532.9,2653.616380:1554,2891.691780:595.6,3056.787380:297.4,3233.868480:687.3,3381.946080:226.8,3748.271280:188.8…
175	5410.18	1+	9000.51	20190616_MC_HVG_06.raw~	5269	3818						51391.9	65	474.314180:1132,657.411980:1237,703.421780:654,794.474380:2677,966.561180:751.5,1016.593980:400.3,1123.648680:772.5,1233.800580:305.6,1301.721280:276.1,1405.359380:220.4,1503.990880:910.1,1663.919480:1284,1677.937880:278.1,1845.140080:434.7,2084.242480:2984,2339.402880:383.4,2483.446480:227.1,2595.555180:1101,2893.733580:748.1,3234.868980:1507,3381.946180:201.3,3748.244780:198.3,3944.433480:1361,…
176	5410.22	1+	1610.87	20190616_MC_HVG_06.raw~	5382	3948						5713.6	12	730.396880:286.2,1502.987880:186.5,2084.242480:460.5,4051.449380:132.6,4719.775080:743.2,4736.788180:1986,4691.764280:570.5,4734.787480:350.8,4693.783780:207.7,4734.814780:334,5411.123380:304.6,10148.315780:151
177	5411.13	1+	5080.42	20190616_MC_HVG_06.raw~	5335	3894						26534.3	37	557.362780:299.2,794.469680:901,862.502480:550.5,1019.603780:754.8,1112.709480:265.1,1371.878580:455.5,1502.987080:494.9,1573.927780:695,1663.902980:674.8,1784.996980:231.3,2084.237380:840.8,2370.404380:556,2653.614580:697.6,2904.834580:178.3,3080.734880:380.1,3234.893880:424.3,4335.542280:160.6,4562.650880:387.7,4736.798080:5038,4939.852280:277.3,5369.126480:311.6,845.494180:514.6,927.553480:483…
178	5411.14	1+	4472.89	20190616_MC_HVG_06.raw~	5424	3991						6851.3	19	528.287080:302.8,703.425580:245.2,826.488980:937.9,1112.715180:291.5,1352.799380:331.9,1502.991180:108.3,1655.959280:116.9,1790.042180:500.1,1900.019180:148.2,4718.772980:300,4736.842080:1173,5410.126880:134.3,794.469480:368.4,1396.910180:87.83,1805.095380:332.3,4676.696880:255.9,4735.774980:950,4692.732180:219.6,6076.648680:47.17
179	5411.15	1+	9193.39	20190616_MC_HVG_06.raw~	5316	3874						36065.3	55	703.421380:417.4,795.474380:572.5,936.567480:931,982.562880:399.6,1112.716080:287.9,1174.703980:548.6,1371.885780:552.5,1399.756080:297.4,1502.981680:571.7,1663.943280:637,1678.926480:183.2,1844.131980:457.6,1900.030080:144.6,2084.234880:1321,2339.381780:274.1,2594.552580:764.4,2707.073180:217.5,2953.828980:407.8,3079.694480:534.4,3234.905280:781.3,3943.380980:270.7,4164.397480:152.2,4337.530480:…
180	5411.2	1+	2085.06	20190616_MC_HVG_06.raw~	5440	4007						4844.71	16	617.373080:461.3,808.496880:241.4,827.491580:510.6,959.543080:581.6,1227.743680:148.3,1485.926580:167,1664.948080:178.7,2026.168180:318.7,4691.727780:235.8,4737.848680:826.6,5410.169080:118.1,1639.018380:95.47,4735.789780:531.2,4719.780480:221.1,4720.796180:130,5411.131680:78.84
181	5412.12	1+	9568.52	20190616_MC_HVG_06.raw~	4749	3256						91207.9	137	393.200480:2632,442.313080:2509,589.041980:853.4,683.493580:3093,794.145080:760.1,830.456480:849.7,953.630580:1301,1057.573780:792.4,1154.643080:833,1226.558280:1221,1365.866180:4024,1493.963980:3611,1579.907880:217.3,1650.063780:3576,1764.105680:2782,1892.166080:3769,2006.213580:479.3,2022.110080:1137,2124.071380:2576,2253.126480:2127,2542.471780:383.8,2629.491580:1343,2764.427080:2004,2877.4622…
182	5412.15	1+	40598.6	20190616_MC_HVG_06.raw~	5288	3841						54847.6	73	474.314480:989.5,657.411380:1191,742.451080:404.2,794.473980:2018,927.548480:644.5,965.245480:884.8,1115.721980:277.4,1180.953380:335.1,1301.719780:296.8,1371.877380:819.2,1502.986080:671.1,1614.017380:270.2,1663.917780:731.1,1845.129380:600.6,1867.085380:205.2,2031.181080:436.9,2084.236580:2184,2169.276880:501.5,2339.366580:345.1,2653.616280:1287,2809.690780:184.9,2892.739180:431.6,3234.874480:1…
183	5412.15	1+	138561	20190616_MC_HVG_06.raw~	5199	3733						307187	198	245.172080:2295,401.226880:485.9,474.314880:5558,602.372280:1465,657.413480:4535,794.474380:9475,930.554880:2567,982.565080:2423,1120.715680:1129,1145.687580:1577,1301.719680:1558,1438.779380:1078,1502.987580:5402,1618.019280:953,1663.918980:4542,1845.137780:3884,1941.161480:774.7,1956.167980:1718,2084.245380:1.037e+004,2244.354280:586,2268.341080:682.9,2360.417180:3041,2494.524180:753.5,2594.565…			1			5412.15	5411.14	1	5410.12	1.018	0	4.19	0.38		ARTKQTARKSTGGKAPRKQLASKAARKSAPVSTGIKKPHRYRPGTVALRE		Methyl (K)	0.00000000000000000000000000000000000400000000000000.0				20190616_MC_HVG_06.raw~
183																	1			5412.15	5411.14	1	5410.12	1.018	0	4.19	0.38		ARTKQTARKSTGGKAPRKQLASKAARKSAPVSTGIKKPHRYRPGTVALRE		Methyl (K)	0.00000000000000000000000000400000000000000000000000.0				20190616_MC_HVG_06.raw~
183																	1			5412.15	5411.14	1	5410.12	1.018	0	4.19	0.38		ARTKQTARKSTGGKAPRKQLASKAARKSAPVSTGIKKPHRYRPGTVALRE		Methyl (R)	0.00000000000000000000000005000000000000000000000000.0				20190616_MC_HVG_06.raw~
183																	1			5412.15	5411.14	1	5410.12	1.018	0	4.19	0.38		ARTKQTARKSTGGKAPRKQLASKAARKSAPVSTGIKKPHRYRPGTVALRE		Methyl (K)	0.00000000000000000000004000000000000000000000000000.0				20190616_MC_HVG_06.raw~
184	5412.15	1+	252444	20190616_MC_HVG_06.raw~	5171	3702						156717	94	474.314880:5680,657.408980:3472,703.421780:2798,794.474780:5683,930.560180:2350,1002.592580:1280,1148.666180:1321,1233.801080:621.2,1294.641580:7560,1438.780480:916.6,1502.984980:2836,1663.920380:4062,1678.943780:1823,1845.134580:2529,1955.155880:639.7,2031.070080:1794,2084.245880:6727,2360.425980:1433,2653.622580:3849,2706.628380:1746,2892.724880:2138,3058.794180:582.5,3382.856080:606.5,3618.158…			1			5412.15	5411.15	1	5410.12	1.0205	0	1.66	0.68		ARTKQTARKSTGGKAPRKQLASKAARKSAPVSTGIKKPHRYRPGTVALRE		Methyl (K)	0.00000000000000000000000000000000000400000000000000.0				20190616_MC_HVG_06.raw~
184																	1			5412.15	5411.15	1	5410.12	1.0205	0	1.66	0.68		ARTKQTARKSTGGKAPRKQLASKAARKSAPVSTGIKKPHRYRPGTVALRE		Methyl (K)	0.00000000000000000000000000400000000000000000000000.0				20190616_MC_HVG_06.raw~
184																	1			5412.15	5411.15	1	5410.12	1.0205	0	1.66	0.68		ARTKQTARKSTGGKAPRKQLASKAARKSAPVSTGIKKPHRYRPGTVALRE		Methyl (R)	0.00000000000000000000000005000000000000000000000000.0				20190616_MC_HVG_06.raw~
184																	1			5412.15	5411.15	1	5410.12	1.0205	0	1.66	0.68		ARTKQTARKSTGGKAPRKQLASKAARKSAPVSTGIKKPHRYRPGTVALRE		Methyl (K)	0.00000000000000000000004000000000000000000000000000.0				20190616_MC_HVG_06.raw~
184																	5			5412.15	5411.15	1	5410.12	1.0205	0	1.05	0.79		ARTKQTARKSTGGKAPRKQLASKAARKSAPVSTGIKKPHRYRPGTVALRE		Methyl (K)	0.00000000000000000000000000000000000040000000000000.0				20190616_MC_HVG_06.raw~
184																	6			5412.15	5411.15	1	5410.12	1.0205	0	0.35	0.92		ARTKQTARKSTGGKAPRKQLASKAARKSAPVSTGIKKPHRYRPGTVALRE		Methyl (R)	0.00000000000000000000000000000000000000000500000000.0				20190616_MC_HVG_06.raw~
184																	6			5412.15	5411.15	1	5410.12	1.0205	0	0.35	0.92		ARTKQTARKSTGGKAPRKQLASKAARKSAPVSTGIKKPHRYRPGTVALRE		Methyl (R)	0.00000000000000000000000000000000000000050000000000.0				20190616_MC_HVG_06.raw~
184																	8			5412.15	5411.15	1	5410.12	1.0205	0	0.32	0.93		ARTKQTARKSTGGKAPRKQLASKAARKSAPVSTGIKKPHRYRPGTVALRE		Methyl (K)	0.00000000000000000400000000000000000000000000000000.0				20190616_MC_HVG_06.raw~
184																	8			5412.15	5411.15	1	5410.12	1.0205	0	0.32	0.93		ARTKQTARKSTGGKAPRKQLASKAARKSAPVSTGIKKPHRYRPGTVALRE		Methyl (R)	0.00000000000000005000000000000000000000000000000000.0				20190616_MC_HVG_06.raw~
185	5413.14	1+	3463.06	20190616_MC_HVG_06.raw~	5474	4041						8160.6	24	458.344980:678.8,700.385380:399.5,829.452580:840,939.535480:326.2,964.559280:295.5,1112.713580:270.3,1240.808980:240.2,1520.573780:203.2,1655.959680:256,1786.026180:306.5,1900.028080:263.7,4736.804580:663.9,715.420780:242.8,856.518780:551.1,1502.984580:107.4,1639.009780:132.1,4736.837880:635.7,794.475580:384.8,4720.806580:440.6,811.881880:257.1,4737.834580:273.6,4734.823280:150.2,4729.727380:133.…
186	5413.14	1+	9935.05	20190616_MC_HVG_06.raw~	5455	4021						4887.42	13	617.369780:410.8,829.463280:547.6,1112.713780:297.7,1184.708180:411.6,1240.807780:247,1561.927080:366.1,1805.075480:216.2,2084.210780:473.9,4736.818880:855,845.501280:354.9,4734.782980:465.3,4720.801480:177,4727.733980:64.32
187	5413.15	1+	19811	20190616_MC_HVG_06.raw~	5302	3859						34588.8	55	458.344480:536.8,657.409280:759.7,794.473180:1640,1012.578280:553,1141.923880:586,1240.809180:304.7,1372.886180:458.6,1502.983580:670.7,1655.967380:227.2,1663.922780:216.6,1833.914880:380.9,1900.030680:266.1,2084.234380:1693,2451.557580:315,2654.618080:898.3,2679.047980:259,2903.849980:268,3409.102580:194.6,3944.407780:434.4,4080.439680:161.1,4562.674680:280.4,4737.818980:7552,5371.144280:241.9,8…
188	5414.12	1+	16599.5	20190616_MC_HVG_06.raw~	4677	3190						28480.7	51	393.199580:1153,683.488080:1356,829.456280:931.9,952.628980:688.3,1112.713380:327.4,1226.560480:500.3,1365.865780:1705,1399.762780:333.6,1493.959280:1707,1650.066180:1237,1764.109280:1098,1892.170080:1229,1900.028680:270.1,2124.062280:1071,2252.115580:1160,2379.414180:230,2629.508780:750.9,2764.438280:475.1,2992.495780:211.9,3292.650880:596.6,3533.801080:95.51,4684.723680:72.49,4738.772380:515.6,…
189	5414.16	1+	18262.6	20190616_MC_HVG_06.raw~	4657	3170						33148.7	46	458.343180:1451,514.275780:502.6,683.494080:1517,829.455880:1695,965.558080:957.1,1058.571380:535.8,1098.553680:690.5,1226.558080:459.6,1365.866580:2358,1400.772680:297.2,1493.964080:1689,1650.061080:1605,1764.104380:1668,1892.163580:1132,1900.027880:1289,2124.069380:1031,2252.113880:1146,2379.420580:468.4,2629.498480:369.8,2762.461280:609.8,2878.501080:207.9,2993.496280:434,3292.641280:250,3382.…
190	5414.35	1+	1261.28	20190616_MC_HVG_06.raw~	6084	4476						4554.3	14	966.556280:535.4,1112.714280:268.1,1436.940480:434.8,1574.932280:268.3,1684.983780:224.7,1901.022380:189.1,3383.002980:927.5,4055.503880:162.6,4738.844380:142.1,1655.942480:232.8,1639.009980:118,5415.407680:808.5,6089.169380:120.7,6765.997780:121.7
191	5414.41	1+	21307.3	20190616_MC_HVG_06.raw~	5155	3685						111111	118	245.171480:2320,474.314280:3879,602.373180:1337,657.407180:2153,794.473880:3422,936.570580:1286,988.576080:1294,1121.644080:508.4,1145.685480:748.4,1301.717480:642.5,1438.777380:1121,1502.985280:1295,1560.937680:304.5,1663.920680:3918,1845.138280:1251,1928.129480:554.1,1955.158380:490.1,2084.238780:3723,2215.301080:169.2,2354.378580:505.3,2594.556180:1844,2653.617980:2489,2781.656880:136.8,2892.7…
192	5414.43	1+	1334.72	20190616_MC_HVG_06.raw~	6127	4503						3273.9	8	458.344280:612.5,962.552280:334.4,1112.717080:195.1,1240.807780:167.1,3382.971580:1195,4739.839680:125.6,3384.005380:188.3,5415.416680:455.9
193	5415.39	1+	14154	20190616_MC_HVG_06.raw~	6120	4498						5743.2	15	514.272980:247.7,727.478480:373.3,829.457880:665.9,984.617380:180.4,1112.714280:371.7,1240.812780:216.3,1684.997380:239.4,1901.040580:354.6,3383.017080:1131,4737.891080:302.1,856.522980:486.3,1639.017080:109.1,3385.017180:385.5,828.985280:400.6,5416.417280:279.3
194	5416.4	1+	2954.8	20190616_MC_HVG_06.raw~	6077	4472						3735.8	12	458.344580:550.4,829.449380:497,948.165180:370,1112.714180:190.4,1437.951680:205.1,1655.955980:224.6,3383.988680:415.6,4740.775480:120.2,830.467380:291.5,3365.986880:168.8,4739.803980:106.8,5416.367880:595.4
195	5417.41	1+	9395.66	20190616_MC_HVG_06.raw~	6092	4482						4903.91	15	458.343580:788.3,718.973780:344.1,791.468980:314.9,1113.718780:198.6,1240.804580:293.2,1437.944380:249.6,3384.008180:528.3,4739.799580:224.6,5215.758080:94.68,5416.402180:564.4,727.478280:200.1,1399.777480:202.2,3384.979580:264.7,1400.764380:97.03,5417.435480:539.2
196	5418.41	1+	2605.09	20190616_MC_HVG_06.raw~	6134	4508						1682.67	8	1112.713280:394.6,1399.760080:166.7,1625.955880:245.9,3384.000980:302.6,4740.831380:138.2,1639.014580:113,3384.976480:261.3,9486.794380:60.37
197	5419.27	1+	29134.3	20190616_MC_HVG_06.raw~	5133	3656						85844.1	131	245.171980:2180,474.314280:3645,602.373880:1281,703.422480:2463,794.474280:1029,931.558380:1454,1003.587080:1191,1112.713180:479.2,1207.709280:760,1301.715480:844.9,1438.782880:849.9,1502.984280:642.9,1560.280580:259.8,1663.925080:3182,1845.133280:564.7,1900.032180:357.7,2034.161180:615,2084.239780:1373,2319.356980:369.6,2361.925880:558.2,2511.510080:263.2,2594.549080:949,2653.601480:1111,2892.73…
198	5420.1	1+	10240.6	20190616_MC_HVG_06.raw~	4442	2923						4581	14	801.466280:453.3,973.593680:277.3,1147.672580:435.3,1387.841280:261.4,1632.951080:475.2,1694.990380:188.5,2402.368780:116.7,2619.545980:583,2802.576180:578.8,3020.782080:283.3,3394.148180:149.3,791.467180:315.8,783.465180:270.9,5425.119180:192.2
199	5420.1	1+	6696.98	20190616_MC_HVG_06.raw~	4416	2893						13312.2	30	689.394280:599.4,973.587280:432.3,1016.590080:417.1,1172.721880:263.4,1632.951080:999.3,1788.025480:360.5,1861.077480:229.7,2294.345980:679.6,2402.371880:914.9,2620.548580:1688,2710.594980:437.3,2802.565680:1451,3019.740380:882.2,3318.953580:186,3518.041080:161,3676.134880:343,3790.175380:190.7,4036.282080:127.2,4163.370980:215.9,4806.751680:86.25,5076.891480:416.3,5363.058180:611.4,1101.682680:2…
200	5420.11	1+	13389.4	20190616_MC_HVG_06.raw~	4387	2861						21371.3	40	346.207880:1423,689.394180:542.3,813.469580:405.1,929.569980:838.4,948.549680:812.5,1102.689780:208.3,1202.690680:604.7,1259.753680:430.9,1387.847580:675.8,1632.947580:575,1862.084780:256.6,2294.340580:818,2402.379280:865.9,2620.544680:2476,2802.565080:1824,3020.760080:837.6,3128.768180:427.5,3318.913280:351.3,3676.132680:357.9,3790.169180:132.5,4035.269080:235.9,4163.376180:294.4,4449.561580:276…
201	5420.11	1+	6734.6	20190616_MC_HVG_06.raw~	5262	3808						62595.6	81	474.313680:1550,657.413380:1259,703.426980:1043,794.474280:3039,949.584280:1372,982.571280:650.3,1145.684380:222,1169.693480:677.9,1274.722580:396.7,1438.779580:390.6,1502.984480:1337,1655.960980:412,1663.924080:1475,1845.137080:1156,2031.158180:544.4,2084.239080:3100,2187.241880:293,2354.397780:270.6,2468.473580:224.7,2653.618780:1888,2892.710380:997.3,3749.235380:218.7,3944.396780:942.3,4081.40…
202	5420.15	1+	4058.26	20190616_MC_HVG_06.raw~	4466	2953						13796.9	35	458.344180:759.3,551.350680:247.1,847.467280:383,973.591280:353.9,1017.576980:569.6,1112.715780:533.4,1294.635480:961.1,1399.760280:234.5,1493.962080:83.52,1530.939380:317.6,1655.948280:275.2,1747.001380:269.1,1900.018780:274,2402.349380:248.1,2510.445380:195.6,2619.539180:743.3,2802.568280:290.1,2803.570480:354.6,3020.752580:488.3,3675.143080:169.2,4068.385680:103.4,5378.035280:512.8,403.229780:…
203	5420.97	1+	3156.32	20190616_MC_HVG_06.raw~	4479	2969						14446.2	35	458.343280:903.7,829.459080:796.2,948.546480:638.1,1112.712480:472.4,1240.807280:498.6,1355.782280:967.3,1396.910880:178.8,1531.952480:177.3,1632.955080:230.5,1663.927880:195.1,1900.025780:351.9,2082.171180:372.2,2402.353380:149.4,2619.532080:419.9,2682.488080:473.8,2802.561880:220.9,4067.411880:218.1,4742.319380:367.9,5048.821480:83.17,5378.008280:497.6,856.522080:689.9,1101.682280:215.4,1259.75…
204	5421.1	1+	20972.2	20190616_MC_HVG_06.raw~	4431	2909						17797.5	35	586.863680:319.4,689.395780:569.3,873.997880:859.9,973.591280:561.3,1007.258580:465.3,1101.686380:183.2,1259.748580:235.7,1388.852880:320.6,1632.955080:437.6,1746.979580:128.3,1789.030280:526.6,2294.336280:595.3,2402.370780:1008,2620.557680:1700,2802.564480:1834,3020.754980:659.9,3385.950080:129.8,3676.123480:221.2,3790.172580:208.7,4067.371380:120.2,4448.533380:237.4,5075.929080:297.6,5277.04818…
205	5421.1	1+	15704.7	20190616_MC_HVG_06.raw~	4450	2933						24812.8	49	346.207880:823,458.343680:1476,632.372880:588.6,829.454080:1568,874.517480:1245,1016.594880:544.7,1112.713780:962,1240.805880:644.9,1294.643280:635.7,1355.774980:517,1510.952480:100,1633.956680:459.4,1655.948980:440,1767.074180:157.3,1900.038780:714.3,2013.164480:332.5,2294.340580:504.3,2402.365180:616.3,2619.538280:1182,2802.561380:1511,3020.758480:447,3129.770180:150.6,3387.964780:228.7,4036.27…
206	5421.1	1+	10439.1	20190616_MC_HVG_06.raw~	4406	2883						25364	43	346.207380:1357,630.382780:563.9,689.392680:522.3,845.492380:487.4,935.531280:683.1,948.552580:793.7,1112.714180:180.7,1260.750580:129.1,1387.845180:455.7,1632.946780:900.7,1693.971080:361.5,1834.027180:92.79,1861.078580:391.4,2294.336480:776.6,2402.361380:1224,2510.463280:163.1,2620.549280:2210,2802.563880:1969,3019.754680:885.2,3128.764980:396.5,3318.923180:316,3519.040880:293.1,3676.131880:430…
207	5421.12	1+	9416.01	20190616_MC_HVG_06.raw~	4461	2946						18838.8	38	346.208280:887,458.344480:931.9,586.355080:281.2,689.393580:521,829.459380:832.7,873.998780:817.4,1001.583780:625.1,1112.716480:586.5,1240.809380:271.7,1295.639080:1072,1387.844780:282.8,1530.914580:192.1,1632.949980:410.3,1671.955580:175.8,1838.573280:239.3,2402.365580:325,2619.541780:816.9,2802.552380:558.6,3020.740880:341.9,3386.898780:207.3,845.489580:422,872.505880:696.9,973.590880:358.3,113…
208	5421.12	1+	10302.8	20190616_MC_HVG_06.raw~	4372	2842						39589	57	346.207680:1724,570.347480:467.9,689.395280:915.3,758.839880:609.9,873.998380:1722,973.589380:954,1101.683680:310.3,1172.720480:369.7,1264.732180:814.8,1387.852980:1072,1632.944280:1142,1693.980780:355.6,1834.025680:603.3,1905.070480:760.9,2104.188380:161.5,2293.340880:1162,2402.361380:1546,2620.550180:2605,2802.564080:3153,3020.766480:1705,3128.768480:344.8,3317.904380:460.6,3391.679880:198.1,35…
209	5421.13	1+	4165.15	20190616_MC_HVG_06.raw~	4439	2919						10359.9	20	346.206980:760.4,929.576780:478.7,973.587180:492.9,1259.747280:261.2,1387.849580:186.8,1632.956380:478.4,2293.337980:442.7,2402.365680:619.3,2620.547680:1470,2712.553480:211.2,2803.569780:622.6,3019.731780:652.7,3318.909680:241.6,5076.917480:247.9,974.591680:91.12,1311.287380:201.8,2802.571180:543.2,5075.909680:136.2,5421.092580:375.2,5422.144080:1846
210	5421.99	1+	25782.8	20190616_MC_HVG_06.raw~	7576	5412						1528.9	6	829.460380:508.6,929.535080:363.3,1112.713280:190.1,1655.961380:204.6,1695.972480:110.3,6097.362880:152
211	5422.1	1+	12586.6	20190616_MC_HVG_06.raw~	4420	2897						16573.2	31	632.371380:451.4,867.501980:292.7,973.585680:628.4,1101.682380:266.9,1172.720180:293.3,1259.750180:453.8,1387.849180:576.4,1632.947480:641.1,1861.082080:466,2293.339180:568.7,2402.358680:911,2619.525280:1881,2802.565580:1721,3019.737680:809.9,3128.775980:159.7,3318.925380:274.7,3389.944680:191.1,3675.118080:372.8,3789.149680:315.5,4034.264180:165.1,4449.522980:393.4,4791.747280:100,5076.915580:21…
212	5422.1	1+	13440	20190616_MC_HVG_06.raw~	4410	2887						17310.3	31	346.207180:1500,701.395280:560.5,931.041480:214.9,973.579980:808.5,1101.679580:247.7,1172.719080:311.1,1259.753080:480.2,1387.849180:477.5,1632.949180:842.5,1834.018880:200.7,1861.075780:300.4,2294.344280:597.6,2402.358480:747.7,2620.545780:2444,2712.581380:388.9,2802.557380:1426,3020.728780:680.8,3129.759980:266.6,3318.923880:286.3,3676.122180:282.1,3790.191280:327.6,4035.279680:202.6,4466.57348…
213	5422.1	1+	6746.08	20190616_MC_HVG_06.raw~	4425	2903						15694.3	31	346.207780:1107,873.997580:968.1,973.589280:622.7,1101.686180:348.6,1172.722680:246.6,1341.757180:461.2,1387.846380:376.5,1633.953580:362.3,1693.972580:272.2,1788.680580:437.5,2293.342380:645.1,2402.368180:600.3,2620.547580:1305,2712.521280:457.4,2802.575080:1518,3020.758780:476.6,3128.758180:125.7,3317.909180:335.6,3676.129380:196.9,4448.535680:235.3,4747.720280:205.2,5079.934180:160,929.570180:…
214	5422.11	1+	13708	20190616_MC_HVG_06.raw~	4400	2876						21386.3	37	346.207580:1013,632.371980:529.5,916.526080:645,973.588980:768.2,1113.621680:347.1,1216.740780:172.8,1259.751180:502.7,1632.951980:748.5,1673.975680:227.9,1760.019580:103.7,1861.084380:366,2294.341880:683.3,2402.366280:1169,2620.548480:2440,2802.569080:1957,3020.764080:906.8,3129.766480:206.8,3518.042380:208.8,3589.074880:259.5,3676.140980:286.4,3790.167780:784.9,4035.289280:281.8,4449.524080:253…
215	5422.13	1+	16008.8	20190616_MC_HVG_06.raw~	5160	3690						154916	149	245.171780:2486,401.226280:492.2,474.314380:5329,602.373180:1787,703.422080:3326,794.474380:2869,930.553380:1957,1015.598380:1903,1049.611480:1095,1148.665380:1107,1301.716980:1433,1438.781580:1041,1502.987980:1638,1584.943180:446.2,1663.923380:4747,1845.137680:621.2,1928.145780:602.1,1969.185780:2281,2084.238780:3889,2156.274480:340.4,2248.315480:338.1,2354.385380:1719,2502.409180:252,2594.54128…			1			5422.13	5421.12	1	5422.16	-1.0403	0	29.92	0.0031		ARTKQTARKSTAGKAPRKQLASKAARKSAPISAGIKKPHRYRPGTVALRE		Methyl (K); Methyl (R)	0.00000000000000005000000000000000000400000000000000.0			0.1219	20190616_MC_HVG_06.raw~
215																	2			5422.13	5421.12	1	5422.16	-1.0403	0	26.84	0.0063		ARTKQTARKSTAGKAPRKQLASKAARKSAPISAGIKKPHRYRPGTVALRE		Methyl (K); Methyl (R)	0.00000000000000005000000000000000000040000000000000.0			0.06	20190616_MC_HVG_06.raw~
215																	3			5422.13	5421.12	1	5422.16	-1.0403	0	23.32	0.014		ARTKQTARKSTAGKAPRKQLASKAARKSAPISAGIKKPHRYRPGTVALRE		Methyl (K); Methyl (R)	0.00000000000000005000000000400000000000000000000000.0			0.0267	20190616_MC_HVG_06.raw~
215																	3			5422.13	5421.12	1	5422.16	-1.0403	0	23.32	0.014		ARTKQTARKSTAGKAPRKQLASKAARKSAPISAGIKKPHRYRPGTVALRE		2 Methyl (R)	0.00000000000000005000000005000000000000000000000000.0				20190616_MC_HVG_06.raw~
215																	3			5422.13	5421.12	1	5422.16	-1.0403	0	23.32	0.014		ARTKQTARKSTAGKAPRKQLASKAARKSAPISAGIKKPHRYRPGTVALRE		Methyl (K); Methyl (R)	0.00000000000000005000004000000000000000000000000000.0			0.0267	20190616_MC_HVG_06.raw~
215																	6			5422.13	5421.12	1	5422.16	-1.0403	0	19.48	0.034		ARTKQTARKSTAGKAPRKQLASKAARKSAPISAGIKKPHRYRPGTVALRE		Methyl (K); Methyl (R)	0.00000000000000000400000005000000000000000000000000.0			0.011	20190616_MC_HVG_06.raw~
215																	6			5422.13	5421.12	1	5422.16	-1.0403	0	19.48	0.034		ARTKQTARKSTAGKAPRKQLASKAARKSAPISAGIKKPHRYRPGTVALRE		2 Methyl (K)	0.00000000000000000400004000000000000000000000000000.0				20190616_MC_HVG_06.raw~
215																	8			5422.13	5421.12	1	5422.16	-1.0403	0	19.44	0.035		ARTKQTARKSTAGKAPRKQLASKAARKSAPISAGIKKPHRYRPGTVALRE		Methyl (K); Methyl (R)	0.00000000000004000000000005000000000000000000000000.0			0.0109	20190616_MC_HVG_06.raw~
215																	9			5422.13	5421.12	1	5422.16	-1.0403	0	18.85	0.04		ARTKQTARKSTAGKAPRKQLASKAARKSAPISAGIKKPHRYRPGTVALRE		Methyl (K); Methyl (R)	0.00000000000000000400000000000000000000050000000000.0			0.0095	20190616_MC_HVG_06.raw~
215																	10			5422.13	5421.12	1	5422.16	-1.0403	0	18.79	0.04		ARTKQTARKSTAGKAPRKQLASKAARKSAPISAGIKKPHRYRPGTVALRE		Methyl (K); Methyl (R)	0.00000000000004000000000000000000000000050000000000.0			0.0094	20190616_MC_HVG_06.raw~
216	5422.18	1+	1726	20190616_MC_HVG_06.raw~	5408	3974						4612.95	13	458.344480:431.4,829.467880:641.5,949.565880:477.4,1655.966380:248.1,1706.992080:201.3,1854.578780:173.4,4737.811380:926.1,5380.005780:140.9,790.979280:299.7,1651.649480:218.7,4721.801780:69.15,5424.150980:640.5,5425.207680:144.8
217	5423.12	1+	29418.2	20190616_MC_HVG_06.raw~	4363	2829						28168	44	346.207980:1279,632.373880:811.1,689.393880:660.1,783.463280:490.8,916.521380:633.4,948.549680:914.1,1101.683080:243.9,1172.721780:420.3,1259.757280:498.5,1387.850980:916.7,1633.950480:697.2,1834.028180:250.2,1861.084780:438.4,2294.345480:991,2402.358380:1154,2539.450880:115.4,2620.547480:2363,2802.564280:2325,3020.755580:998,3677.113880:259.4,3791.161680:154,4034.267880:365.9,4465.558980:142.7,4…
218	5423.14	1+	4706.67	20190616_MC_HVG_06.raw~	4487	2978						3376.8	10	873.501380:318.6,1112.714480:366.2,1294.650180:657.2,1583.570280:280.9,1900.025380:267.7,2371.392880:233.7,4068.406680:229.3,1664.938380:206.1,5423.064480:457,5425.106980:360.1
219	5423.16	1+	19358.7	20190616_MC_HVG_06.raw~	5178	3709						180854	166	245.171980:2851,474.314580:4599,602.372980:1577,703.421980:3238,794.474680:4307,930.560080:1756,950.574080:983,1100.701380:456.8,1173.722480:544.5,1301.718080:1476,1438.778780:820.1,1502.985080:1847,1565.277380:333.5,1663.922180:4320,1845.141880:1850,1941.149680:826.3,1955.178280:1276,2084.244480:5136,2242.293280:635.1,2340.377080:125.7,2368.405680:423.9,2483.486180:292.6,2594.555180:2748,2653.61…			1			5423.16	5422.15	1	5422.16	-0.0115	0	3.43	1.5		ARTKQTARKSTAGKAPRKQLASKAARKSAPISAGIKKPHRYRPGTVALRE		Methyl (K); Methyl (R)	0.00000000000000000400000005000000000000000000000000.0				20190616_MC_HVG_06.raw~
219																	1			5423.16	5422.15	1	5422.16	-0.0115	0	3.43	1.5		ARTKQTARKSTAGKAPRKQLASKAARKSAPISAGIKKPHRYRPGTVALRE		2 Methyl (K)	0.00000000000000000400004000000000000000000000000000.0				20190616_MC_HVG_06.raw~
219																	1			5423.16	5422.15	1	5422.16	-0.0115	0	3.43	1.5		ARTKQTARKSTAGKAPRKQLASKAARKSAPISAGIKKPHRYRPGTVALRE		Methyl (K); Methyl (R)	0.00000000000000005000000000000000000400000000000000.0				20190616_MC_HVG_06.raw~
219																	1			5423.16	5422.15	1	5422.16	-0.0115	0	3.43	1.5		ARTKQTARKSTAGKAPRKQLASKAARKSAPISAGIKKPHRYRPGTVALRE		Methyl (K); Methyl (R)	0.00000000000000005000000000400000000000000000000000.0				20190616_MC_HVG_06.raw~
219																	1			5423.16	5422.15	1	5422.16	-0.0115	0	3.43	1.5		ARTKQTARKSTAGKAPRKQLASKAARKSAPISAGIKKPHRYRPGTVALRE		2 Methyl (R)	0.00000000000000005000000005000000000000000000000000.0				20190616_MC_HVG_06.raw~
219																	1			5423.16	5422.15	1	5422.16	-0.0115	0	3.43	1.5		ARTKQTARKSTAGKAPRKQLASKAARKSAPISAGIKKPHRYRPGTVALRE		Methyl (K); Methyl (R)	0.00000000000000005000004000000000000000000000000000.0				20190616_MC_HVG_06.raw~
219																	1			5423.16	5422.15	1	5422.16	-0.0115	0	3.43	1.5		ARTKQTARKSTAGKAPRKQLASKAARKSAPISAGIKKPHRYRPGTVALRE		Methyl (K); Methyl (R)	0.00000000000004000000000005000000000000000000000000.0				20190616_MC_HVG_06.raw~
219																	1			5423.16	5422.15	1	5422.16	-0.0115	0	3.43	1.5		ARTKQTARKSTAGKAPRKQLASKAARKSAPISAGIKKPHRYRPGTVALRE		Methyl (K); Methyl (R)	0.00000000400000000000000005000000000000000000000000.0				20190616_MC_HVG_06.raw~
219																	9			5423.16	5422.15	1	5424.14	-1.9908	0	3.33	1.5		ARTKQTARKSTGGKAPRKQLASKAARKSAPVSTGIKKPHRYRPGTVALRE		Dimethyl (K)	0.00000000200000000000000000000000000000000000000000.0				20190616_MC_HVG_06.raw~
219																	10			5423.16	5422.15	1	5424.14	-1.9908	0	3.32	1.5		ARTKQTARKSTGGKAPRKQLASKAARKSAPVSTGIKKPHRYRPGTVALRE		Dimethyl (K)	0.00000000000000000000000000000000000200000000000000.0				20190616_MC_HVG_06.raw~
220	5423.17	1+	28144.4	20190616_MC_HVG_06.raw~	5150	3677						125219	156	245.171680:3746,474.314180:5235,602.373280:1977,703.421180:3013,843.496180:858.3,930.557580:1963,982.564880:1716,1049.274380:869.9,1159.701180:760.8,1318.768580:481.2,1438.783780:980.4,1453.797080:487.7,1663.925980:4201,1841.095780:525.5,1872.097580:1090,1969.187980:2155,2084.235880:844.7,2368.411280:1386,2581.520480:359.8,2653.590080:340.2,2858.660680:319.9,3043.748280:723.1,3057.784380:1807,332…			1			5423.17	5422.16	1	5422.16	0.0002	0	21.15	0.025		ARTKQTARKSTAGKAPRKQLASKAARKSAPISAGIKKPHRYRPGTVALRE		Methyl (K); Methyl (R)	0.00000000400000000000000005000000000000000000000000.0			0.0478	20190616_MC_HVG_06.raw~
220																	2			5423.17	5422.16	1	5422.16	0.0002	0	19.65	0.035		ARTKQTARKSTAGKAPRKQLASKAARKSAPISAGIKKPHRYRPGTVALRE		Methyl (K); Methyl (R)	0.00000000400000000000000000000000000000050000000000.0			0.0338	20190616_MC_HVG_06.raw~
220																	3			5423.17	5422.16	1	5422.16	0.0002	0	18.62	0.044		ARTKQTARKSTAGKAPRKQLASKAARKSAPISAGIKKPHRYRPGTVALRE		Methyl (K); Methyl (R)	0.00000000400000000000000000000000000000000500000000.0			0.0267	20190616_MC_HVG_06.raw~
220																	4			5423.17	5422.16	1	5422.16	0.0002	0	16.75	0.068		ARTKQTARKSTAGKAPRKQLASKAARKSAPISAGIKKPHRYRPGTVALRE		Methyl (K); Methyl (R)	0.00000005000000000000000000000000000400000000000000.0			0.0173	20190616_MC_HVG_06.raw~
220																	4			5423.17	5422.16	1	5422.16	0.0002	0	16.75	0.068		ARTKQTARKSTAGKAPRKQLASKAARKSAPISAGIKKPHRYRPGTVALRE		Methyl (K); Methyl (R)	0.00000005000000000000000000400000000000000000000000.0			0.0173	20190616_MC_HVG_06.raw~
220																	6			5423.17	5422.16	1	5422.16	0.0002	0	14.79	0.11		ARTKQTARKSTAGKAPRKQLASKAARKSAPISAGIKKPHRYRPGTVALRE		Methyl (K); Methyl (R)	0.00000000000000005000000000000000000400000000000000.0			0.011	20190616_MC_HVG_06.raw~
220																	6			5423.17	5422.16	1	5422.16	0.0002	0	14.79	0.11		ARTKQTARKSTAGKAPRKQLASKAARKSAPISAGIKKPHRYRPGTVALRE		Methyl (K); Methyl (R)	0.00000000000000005000000000400000000000000000000000.0			0.011	20190616_MC_HVG_06.raw~
220																	6			5423.17	5422.16	1	5422.16	0.0002	0	14.79	0.11		ARTKQTARKSTAGKAPRKQLASKAARKSAPISAGIKKPHRYRPGTVALRE		2 Methyl (R)	0.00000000000000005000000005000000000000000000000000.0				20190616_MC_HVG_06.raw~
220																	6			5423.17	5422.16	1	5422.16	0.0002	0	14.79	0.11		ARTKQTARKSTAGKAPRKQLASKAARKSAPISAGIKKPHRYRPGTVALRE		Methyl (K); Methyl (R)	0.00000000000004000000000005000000000000000000000000.0			0.011	20190616_MC_HVG_06.raw~
220																	10			5423.17	5422.16	1	5422.16	0.0002	0	14.64	0.11		ARTKQTARKSTAGKAPRKQLASKAARKSAPISAGIKKPHRYRPGTVALRE		Methyl (K); Methyl (R)	0.00000005000000000000004000000000000000000000000000.0			0.0107	20190616_MC_HVG_06.raw~
221	5423.18	1+	25502	20190616_MC_HVG_06.raw~	5143	3669						128137	142	245.171680:2151,401.226980:630.6,474.314080:4834,602.372980:1681,703.420480:2498,823.492680:598.3,930.557780:2068,982.566380:1564,1058.655580:379.8,1153.666180:1739,1301.717380:1316,1374.795080:747.6,1453.801480:542.4,1585.932080:309.8,1677.942480:3393,1841.099280:635,1878.105880:570.5,1970.192880:1595,2120.233180:669.3,2327.364280:690.6,2368.407080:1177,2482.477480:288.4,2591.524780:426.7,2649.5…			1			5423.18	5422.17	1	5422.16	0.009	0	25.06	0.01		ARTKQTARKSTAGKAPRKQLASKAARKSAPISAGIKKPHRYRPGTVALRE		Methyl (K); Methyl (R)	0.00000000000000005000000000000000000040000000000000.0			0.0265	20190616_MC_HVG_06.raw~
221																	2			5423.18	5422.17	1	5422.16	0.009	0	25.03	0.01		ARTKQTARKSTAGKAPRKQLASKAARKSAPISAGIKKPHRYRPGTVALRE		Methyl (K); Methyl (R)	0.00000000000000005000000000000000000400000000000000.0			0.0263	20190616_MC_HVG_06.raw~
221																	3			5423.18	5422.17	1	5422.16	0.009	0	23.28	0.015		ARTKQTARKSTAGKAPRKQLASKAARKSAPISAGIKKPHRYRPGTVALRE		Methyl (K); Methyl (R)	0.00000000000000005000000000400000000000000000000000.0			0.0176	20190616_MC_HVG_06.raw~
221																	3			5423.18	5422.17	1	5422.16	0.009	0	23.28	0.015		ARTKQTARKSTAGKAPRKQLASKAARKSAPISAGIKKPHRYRPGTVALRE		2 Methyl (R)	0.00000000000000005000000005000000000000000000000000.0				20190616_MC_HVG_06.raw~
221																	5			5423.18	5422.17	1	5422.16	0.009	0	23.24	0.015		ARTKQTARKSTAGKAPRKQLASKAARKSAPISAGIKKPHRYRPGTVALRE		Methyl (K); Methyl (R)	0.00000000000000000400000005000000000000000000000000.0			0.0174	20190616_MC_HVG_06.raw~
221																	6			5423.18	5422.17	1	5422.16	0.009	0	21.41	0.023		ARTKQTARKSTAGKAPRKQLASKAARKSAPISAGIKKPHRYRPGTVALRE		2 Methyl (K)	0.00000000000000000000000000000000000440000000000000.0				20190616_MC_HVG_06.raw~
221																	6			5423.18	5422.17	1	5422.16	0.009	0	21.41	0.023		ARTKQTARKSTAGKAPRKQLASKAARKSAPISAGIKKPHRYRPGTVALRE		Methyl (K); Methyl (R)	0.00000000000000000000000005000000000040000000000000.0			0.0114	20190616_MC_HVG_06.raw~
221																	8			5423.18	5422.17	1	5422.16	0.009	0	21.38	0.023		ARTKQTARKSTAGKAPRKQLASKAARKSAPISAGIKKPHRYRPGTVALRE		Dimethyl (K)	0.00000000000000000000000000000000000200000000000000.0				20190616_MC_HVG_06.raw~
221																	8			5423.18	5422.17	1	5422.16	0.009	0	21.38	0.023		ARTKQTARKSTAGKAPRKQLASKAARKSAPISAGIKKPHRYRPGTVALRE		Dimethyl (K)	0.00000000000000000000000000200000000000000000000000.0				20190616_MC_HVG_06.raw~
221																	8			5423.18	5422.17	1	5422.16	0.009	0	21.38	0.023		ARTKQTARKSTAGKAPRKQLASKAARKSAPISAGIKKPHRYRPGTVALRE		2 Methyl (K)	0.00000000000000000000000000400000000400000000000000.0				20190616_MC_HVG_06.raw~
222	5423.19	1+	43295.3	20190616_MC_HVG_06.raw~	5113	3627						102599	124	245.171680:2848,474.314280:4679,602.372780:1532,703.422980:2306,790.474580:1442,936.553180:1345,982.568880:1686,1092.644980:638.9,1207.702980:1179,1301.717480:992.2,1438.777280:1029,1453.797780:575,1580.608980:294.3,1663.924780:3401,1841.091580:663.2,1867.112380:372.7,1969.191780:2914,2096.255480:140.9,2382.397180:554.6,2511.501880:158.8,2631.523080:410.9,2652.580980:493.3,2794.671580:225.9,2857.…			1			5423.19	5422.18	1	5422.16	0.0197	0	35.08	0.00099		ARTKQTARKSTAGKAPRKQLASKAARKSAPISAGIKKPHRYRPGTVALRE		Methyl (K); Methyl (R)	0.00000000000000005000000000000000000400000000000000.0			0.0494	20190616_MC_HVG_06.raw~
222																	2			5423.19	5422.18	1	5422.16	0.0197	0	35.03	0.001		ARTKQTARKSTAGKAPRKQLASKAARKSAPISAGIKKPHRYRPGTVALRE		Methyl (K); Methyl (R)	0.00000000000000005000000000000000000040000000000000.0			0.0488	20190616_MC_HVG_06.raw~
222																	3			5423.19	5422.18	1	5422.16	0.0197	0	33.87	0.0013		ARTKQTARKSTAGKAPRKQLASKAARKSAPISAGIKKPHRYRPGTVALRE		Methyl (K); Methyl (R)	0.00000000000000005000000000400000000000000000000000.0			0.0374	20190616_MC_HVG_06.raw~
222																	4			5423.19	5422.18	1	5422.16	0.0197	0	33.7	0.0014		ARTKQTARKSTAGKAPRKQLASKAARKSAPISAGIKKPHRYRPGTVALRE		Methyl (K); Methyl (R)	0.00000000000004000000000000000000000000000000000050.0			0.0359	20190616_MC_HVG_06.raw~
222																	4			5423.19	5422.18	1	5422.16	0.0197	0	33.7	0.0014		ARTKQTARKSTAGKAPRKQLASKAARKSAPISAGIKKPHRYRPGTVALRE		Methyl (K); Methyl (R)	0.00000000000004000000000000000000000000000500000000.0			0.0359	20190616_MC_HVG_06.raw~
[truncated: 3,772 more rows]

## Sheet: Trophozoites_n=2
Header	--------------------------------------------------------
Search title	20190616_MC_HVG_04_Node:4
Timestamp	2019-06-17T18:27:19Z
User	Discoverer_lab
Email
[truncated: 4,538 more rows]

## Sheet: Trophozoites_n=3
Header	--------------------------------------------------------
[truncated: 3,290 more rows]

## Sheet: Immature GC_n=1
Header	--------------------------------------------------------
[truncated: 8,156 more rows]

[truncated: 3 more sheets: Immature GC_n=2, Mature GC_n=1, Mature GC_n=2]
