# Supplementary material for: A Dynamic and Combinatorial Histone Code Drives Malaria Parasite Asexual and Sexual Development
Source: Mol Cell Proteomics. 2022 Jan 17;21(3):100199. doi: 10.1016/j.mcpro.2022.100199 (PMC8941266; doi:10.1016/j.mcpro.2022.100199)
Supplement: Appendix 2 [file mmc3.xlsx]

## Sheet: Sheet1
	TROPHOZOITE				STAGE III						STAGE V
Combination	PTM1	PTM2	Interplay		Combination	PTM1	PTM2	Interplay		Combination	PTM1	PTM2	Interplay
K9acK36me3	K9ac	K36me3	4.34354		K9acK14me2	K9ac	K14me2	6.0307		K4me1R17me2	K4me1	R17me2	5.90263
K9acK14me1	K9ac	K14me1	3.28797		K18me1K23me1	K18me1	K23me1	5.6928		K14me1R17me2	K14me1	R17me2	5.67812
K9acK14me2	K9ac	K14me2	3.18489		K14me2K18me1	K14me2	K18me1	5.05565		R8me2R17me2	R8me2	R17me2	5.18647
K4me3K9ac	K4me3	K9ac	2.9358		K14me2K18me2	K14me2	K18me2	5.02943		K9me2R17me2	K9me2	R17me2	4.77509
K9me3K14me1	K9me3	K14me1	2.91513		K9acK23me1	K9ac	K23me1	4.94762		K18acK23ac	K18ac	K23ac	4.7277
K9acK14ac	K9ac	K14ac	2.79297		K9me1K14me2	K9me1	K14me2	4.88168		K9me1R17me2	K9me1	R17me2	4.68551
K9me1K14me1	K9me1	K14me1	2.1305		R8me2R17me2	R8me2	R17me2	4.07901		K4me3R17me2	K4me3	R17me2	4.59794
K4me2K9ac	K4me2	K9ac	1.9829		K4me1R8me2	K4me1	R8me2	3.96736		R17me2K37me1	R17me2	K37me1	4.41807
K9acK37me1	K9ac	K37me1	1.82286		R17me2K18me1	R17me2	K18me1	3.92293		K27me1K36me1	K27me1	K36me1	4.34745
K14me1R17me1	K14me1	R17me1	1.59124		K4me3K23me1	K4me3	K23me1	3.76393		K4me3K23me1	K4me3	K23me1	4.32759
K14me1R40me1	K14me1	R40me1	1.56865		K23me1R40me1	K23me1	R40me1	3.74106		K23me1R40me1	K23me1	R40me1	4.27136
K9acK36me1	K9ac	K36me1	1.49543		K4me1R17me2	K4me1	R17me2	3.63873		K9acR17me2	K9ac	R17me2	4.11187
K4me2K9me1	K4me2	K9me1	1.49498		K14me2R17me1	K14me2	R17me1	3.58657		K9me2R17me1	K9me2	R17me1	3.98238
K9me1K14ac	K9me1	K14ac	1.33063		R17me1K23me1	R17me1	K23me1	3.53741		R17me2R40me1	R17me2	R40me1	3.95606
K4me3K14me1	K4me3	K14me1	1.27501		K14me1K23me1	K14me1	K23me1	3.47407		R17me2K18ac	R17me2	K18ac	3.9409
K9acR17me2	K9ac	R17me2	1.2333		K9acK18me2	K9ac	K18me2	3.07579		K4me1R8me2	K4me1	R8me2	3.80927
K9me1R40me1	K9me1	R40me1	0.906313		K9me1K18me1	K9me1	K18me1	3.0401		K14me1R40me1	K14me1	R40me1	3.78464
K4me3K36me3	K4me3	K36me3	0.892826		K9me1R17me2	K9me1	R17me2	2.95751		K9me2K36me1	K9me2	K36me1	3.7082
K18me1R40me1	K18me1	R40me1	0.882763		K14acK23me1	K14ac	K23me1	2.95292		K4me1K9me1	K4me1	K9me1	3.62849
K9acR17me1	K9ac	R17me1	0.873167		K18acK23me1	K18ac	K23me1	2.85253		K9me2K14me1	K9me2	K14me1	3.59328
K4me2R17me2	K4me2	R17me2	0.83469		K18me1R40me1	K18me1	R40me1	2.84784		K14acR17me2	K14ac	R17me2	3.55986
K4me3R40me1	K4me3	R40me1	0.834478		R8me2K9ac	R8me2	K9ac	2.83635		K4me2R17me2	K4me2	R17me2	3.45817
K14acK36me3	K14ac	K36me3	0.782123		K14me1K18me1	K14me1	K18me1	2.82699		K14me1K23me1	K14me1	K23me1	3.37388
R17me1K36me1	R17me1	K36me1	0.714652		R8me1K23me1	R8me1	K23me1	2.81711		K9me2K18me3	K9me2	K18me3	3.33697
K4me3R17me2	K4me3	R17me2	0.682145		R17me2K23me1	R17me2	K23me1	2.73158		K9me2K37me1	K9me2	K37me1	3.30486
K4me2K37me1	K4me2	K37me1	0.618258		K9acK18me1	K9ac	K18me1	2.70222		K9me2R40me1	K9me2	R40me1	3.19798
K9me3R17me1	K9me3	R17me1	0.505676		K4me2K9me1	K4me2	K9me1	2.59116		K4me2K14me1	K4me2	K14me1	3.11512
K4me2R40me1	K4me2	R40me1	0.388571		K4me1K9me1	K4me1	K9me1	2.51896		K4me1K9me2	K4me1	K9me2	3.10222
K9acK18me1	K9ac	K18me1	0.3008		K4me1R8me1	K4me1	R8me1	2.44379		K4me2K18me3	K4me2	K18me3	3.05826
K9me1R17me1	K9me1	R17me1	0.293432		K9me2K18me1	K9me2	K18me1	2.42641		K14me1K18me3	K14me1	K18me3	3.05567
K9me1K18me1	K9me1	K18me1	0.288457		K4me3K14me2	K4me3	K14me2	2.40417		K4me3K14me1	K4me3	K14me1	2.90733
K14me1R17me2	K14me1	R17me2	0.240249		R8me1R17me2	R8me1	R17me2	2.28538		K14me1K18me1	K14me1	K18me1	2.84481
K9me1K23me1	K9me1	K23me1	0.182175		R8me1K9me1	R8me1	K9me1	2.13743		K4me2K9me1	K4me2	K9me1	2.8315
K14me1K18me1	K14me1	K18me1	0.155919		K14acK18ac	K14ac	K18ac	1.99871		K4me1R17me1	K4me1	R17me1	2.70751
K14acR17me2	K14ac	R17me2	0.135751		K4me3K18me1	K4me3	K18me1	1.98188		K4me3K18ac	K4me3	K18ac	2.6926
R17me2K37me1	R17me2	K37me1	0.133695		K14me1R17me2	K14me1	R17me2	1.94917		R17me2K18me1	R17me2	K18me1	2.60407
K4me2R17me1	K4me2	R17me1	0.0798855		R8me2K18me1	R8me2	K18me1	1.94662		K4me1K37me1	K4me1	K37me1	2.56698
K9me2K14ac	K9me2	K14ac	0.0780651		K4me1K9ac	K4me1	K9ac	1.9383		K14acK18ac	K14ac	K18ac	2.49378
K4me2K14me1	K4me2	K14me1	0.0564203		R17me2K18ac	R17me2	K18ac	1.93681		R17me2K36me1	R17me2	K36me1	2.48532
K36me3K37me1	K36me3	K37me1	0.0265069		K9me1R40me1	K9me1	R40me1	1.93028		K9me2K18me1	K9me2	K18me1	2.39624
K4me3K14ac	K4me3	K14ac	0.0164899		K4me2R8me1	K4me2	R8me1	1.88725		R8me2K9ac	R8me2	K9ac	2.30306
K9me1K37me1	K9me1	K37me1	-0.0428564		K9me1K14me1	K9me1	K14me1	1.87295		K9acK18me3	K9ac	K18me3	2.29452
K14acR40me1	K14ac	R40me1	-0.0780833		K4me3R17me2	K4me3	R17me2	1.866		K4me1K14ac	K4me1	K14ac	2.21984
K4me2K14ac	K4me2	K14ac	-0.0836205		R17me2R40me1	R17me2	R40me1	1.85045		K9acK18ac	K9ac	K18ac	2.21622
K4me3K18me1	K4me3	K18me1	-0.107297		K14me2K37me1	K14me2	K37me1	1.84453		K9me1K14me1	K9me1	K14me1	2.20369
K9me2K14me1	K9me2	K14me1	-0.175908		K18acK26me1	K18ac	K26me1	1.84438		K9me2K14ac	K9me2	K14ac	2.17723
R17me1K37me1	R17me1	K37me1	-0.241963		R8me1R17me1	R8me1	R17me1	1.83589		K9me2K18ac	K9me2	K18ac	2.16834
K9me3R40me1	K9me3	R40me1	-0.296591		K4me1K18me1	K4me1	K18me1	1.75775		K4me2K9me2	K4me2	K9me2	2.15985
K4me3K37me1	K4me3	K37me1	-0.334744		R8me1K9ac	R8me1	K9ac	1.70239		K4me1K18me3	K4me1	K18me3	2.03795
K14me2K37me1	K14me2	K37me1	-0.430681		R8me1K36me1	R8me1	K36me1	1.68252		R8me2R17me1	R8me2	R17me1	1.99969
K9me1R17me2	K9me1	R17me2	-0.431925		R17me1K18me1	R17me1	K18me1	1.65919		K4me1K9ac	K4me1	K9ac	1.97338
K9me3K37me1	K9me3	K37me1	-0.466572		R8me2K14ac	R8me2	K14ac	1.65292		K4me3R40me1	K4me3	R40me1	1.93032
K4me2K36me1	K4me2	K36me1	-0.472977		K4me2K18me1	K4me2	K18me1	1.65249		K18me1R40me1	K18me1	R40me1	1.87643
K14acK37me1	K14ac	K37me1	-0.534344		K14me1R40me1	K14me1	R40me1	1.64981		K4me1K14me1	K4me1	K14me1	1.86901
K9me2K23me1	K9me2	K23me1	-0.535913		K4me3K9ac	K4me3	K9ac	1.6285		K9me1R17me1	K9me1	R17me1	1.86217
K4me2K18me1	K4me2	K18me1	-0.58609		K9acK14me1	K9ac	K14me1	1.60939		R17me1K37me1	R17me1	K37me1	1.82032
R17me2R40me1	R17me2	R40me1	-0.65707		K4me1K14ac	K4me1	K14ac	1.57029		K4me3K9ac	K4me3	K9ac	1.7538
K14acK36me1	K14ac	K36me1	-0.659912		K9me2K23me1	K9me2	K23me1	1.56632		K4me2K9ac	K4me2	K9ac	1.72778
K14acK18me1	K14ac	K18me1	-0.678149		K9me1K18me3	K9me1	K18me3	1.53265		R8me2K37me1	R8me2	K37me1	1.66616
K14me1K37me1	K14me1	K37me1	-0.684818		K14acR17me2	K14ac	R17me2	1.51847		K18me1K23me1	K18me1	K23me1	1.66212
K14me2K18me1	K14me2	K18me1	-0.73918		K9acR40me1	K9ac	R40me1	1.44541		K9acK37me1	K9ac	K37me1	1.65786
K14acR17me1	K14ac	R17me1	-0.776106		K9me1R17me1	K9me1	R17me1	1.44325		K4me2K37me1	K4me2	K37me1	1.62051
K9me3K14ac	K9me3	K14ac	-0.804625		K9acR17me2	K9ac	R17me2	1.39914		K9me1K37me1	K9me1	K37me1	1.55869
K9me2R40me1	K9me2	R40me1	-0.916219		K4me2K18me3	K4me2	K18me3	1.36877		K18me3K37me1	K18me3	K37me1	1.50403
K23me1R40me1	K23me1	R40me1	-1.239		K14acK18me1	K14ac	K18me1	1.34303		K9me1K18me3	K9me1	K18me3	1.47191
K4me3R17me1	K4me3	R17me1	-1.24663		R8me2K18ac	R8me2	K18ac	1.27977		K18acR40me1	K18ac	R40me1	1.42686
K9me3K18me1	K9me3	K18me1	-1.26136		K9me3K23me1	K9me3	K23me1	1.27459		K9me1K14ac	K9me1	K14ac	1.39976
K14me2K36me1	K14me2	K36me1	-1.26678		R17me2K37me1	R17me2	K37me1	1.23375		K18acK37me1	K18ac	K37me1	1.36471
K9me2K37me1	K9me2	K37me1	-1.30957		K9me1K18ac	K9me1	K18ac	1.22958		K4me3K36me1	K4me3	K36me1	1.21435
R17me1K18me1	R17me1	K18me1	-1.3345		K4me3K18ac	K4me3	K18ac	1.08904		K4me2R40me1	K4me2	R40me1	1.16011
R17me2K18me1	R17me2	K18me1	-1.55195		R8me2K37me1	R8me2	K37me1	1.01229		K4me3K37me1	K4me3	K37me1	1.15602
K9me2K18me1	K9me2	K18me1	-1.69514		K26me1R40me1	K26me1	R40me1	0.997147		K9me3R17me2	K9me3	R17me2	1.12165
K9acR40me1	K9ac	R40me1	-1.75453		K4me2R40me1	K4me2	R40me1	0.982936		R17me1K18me1	R17me1	K18me1	1.10122
K9me2K36me1	K9me2	K36me1	-1.78665		K9acK14ac	K9ac	K14ac	0.980612		K4me2R17me1	K4me2	R17me1	1.06472
K9me3K36me1	K9me3	K36me1	-1.99433		K4me3R40me1	K4me3	R40me1	0.966843		K4me3K23ac	K4me3	K23ac	1.06127
K9me2R17me1	K9me2	R17me1	-2.00758		K4me3K18me2	K4me3	K18me2	0.955686		K14acK23me1	K14ac	K23me1	1.02616
K14acK23me1	K14ac	K23me1	-2.07718		K4me1K18ac	K4me1	K18ac	0.922432		R8me2K18me3	R8me2	K18me3	1.01522
R17me2K23me1	R17me2	K23me1	-2.18561		K4me3K26me1	K4me3	K26me1	0.866827		K14acK37me1	K14ac	K37me1	0.974329
K9me1K36me1	K9me1	K36me1	-2.24444		R17me1K26me1	R17me1	K26me1	0.856701		K4me3K18me1	K4me3	K18me1	0.944298
K14me2R40me1	K14me2	R40me1	-2.26768		R17me1K36me1	R17me1	K36me1	0.854182		K9me1R40me1	K9me1	R40me1	0.919699
K36me1K37me1	K36me1	K37me1	-2.73026		K9me2K14me1	K9me2	K14me1	0.798266		K9me3K14me1	K9me3	K14me1	0.878872
K4me3K36me1	K4me3	K36me1	-2.97953		R17me1K18ac	R17me1	K18ac	0.762263		K18me3R40me1	K18me3	R40me1	0.847757
R17me2K36me1	R17me2	K36me1	-3.13503		R8me1K14ac	R8me1	K14ac	0.756815		K18acK36me1	K18ac	K36me1	0.811148
K4me3K23me1	K4me3	K23me1	-3.3728		K4me2K9me2	K4me2	K9me2	0.696911		K36me1K37me1	K36me1	K37me1	0.746781
K4me3K9me1	K4me3	K9me1	-3.54464		R17me2K36me1	R17me2	K36me1	0.692267		K9me3R40me1	K9me3	R40me1	0.73817
K14me2R17me1	K14me2	R17me1	-3.6628		K4me1K18me3	K4me1	K18me3	0.682132		R8me2K14ac	R8me2	K14ac	0.719236
R17me1R40me1	R17me1	R40me1	-4.31558		K4me1K37me1	K4me1	K37me1	0.676556		R17me1K36me1	R17me1	K36me1	0.702481
					K9me1K14ac	K9me1	K14ac	0.662423		K14acK27me1	K14ac	K27me1	0.675073
					R8me2K26me1	R8me2	K26me1	0.660864		K14acR17me1	K14ac	R17me1	0.663673
					R8me1K9me2	R8me1	K9me2	0.606537		K4me3K27me1	K4me3	K27me1	0.636727
					R17me1K27me1	R17me1	K27me1	0.60206		K4me1K18me1	K4me1	K18me1	0.60883
					K4me3K14me1	K4me3	K14me1	0.577109		K9me1K18me1	K9me1	K18me1	0.592094
					K9acK37me1	K9ac	K37me1	0.575751		R8me2K18ac	R8me2	K18ac	0.570906
					R8me2K14me1	R8me2	K14me1	0.571227		K14acK36me1	K14ac	K36me1	0.520756
					K14acK27me1	K14ac	K27me1	0.567332		K14acK18me3	K14ac	K18me3	0.471896
					K18acR40me1	K18ac	R40me1	0.558366		R8me2K36me1	R8me2	K36me1	0.461946
					K14acK26me1	K14ac	K26me1	0.553969		K4me3K14ac	K4me3	K14ac	0.433241
					K4me3K36me1	K4me3	K36me1	0.52722		R8me2K14me1	R8me2	K14me1	0.424308
					K4me1K26me1	K4me1	K26me1	0.521324		K4me2K18me1	K4me2	K18me1	0.40493
					K4me1R17me1	K4me1	R17me1	0.482557		K4me1R40me1	K4me1	R40me1	0.347642
					K4me2K14me1	K4me2	K14me1	0.478245		K14acR40me1	K14ac	R40me1	0.247137
					R8me2K18me3	R8me2	K18me3	0.477952		K9acK14ac	K9ac	K14ac	0.0905188
					K14acK36me1	K14ac	K36me1	0.47033		K9me3K14ac	K9me3	K14ac	0.0489521
					R8me2R17me1	R8me2	R17me1	0.428199		K14acK18me1	K14ac	K18me1	-0.0240528
					K14acR17me1	K14ac	R17me1	0.357978		R17me1K18ac	R17me1	K18ac	-0.16977
					R8me2K36me1	R8me2	K36me1	0.335723		R17me1R40me1	R17me1	R40me1	-0.393958
					R8me1K37me1	R8me1	K37me1	0.328387		K4me3R17me1	K4me3	R17me1	-0.432596
					R17me2K26me1	R17me2	K26me1	0.296508		K9me3K18ac	K9me3	K18ac	-0.451939
					K4me1K14me1	K4me1	K14me1	0.268712		K14me1R17me1	K14me1	R17me1	-0.469746
					K9me2R17me1	K9me2	R17me1	0.262922		K14me1K18ac	K14me1	K18ac	-0.543748
					K9acR17me1	K9ac	R17me1	0.248017		K27me1K37me1	K27me1	K37me1	-0.655127
					K4me2K14ac	K4me2	K14ac	0.224648		R8me2K18me1	R8me2	K18me1	-0.684665
					R8me1K18me1	R8me1	K18me1	0.169537		K23acK37me1	K23ac	K37me1	-0.731978
					K4me1K36me1	K4me1	K36me1	0.0693039		K4me2K36me1	K4me2	K36me1	-1.00015
					K14me1R17me1	K14me1	R17me1	-0.0342768		K9me3K18me1	K9me3	K18me1	-1.057
					K4me2K36me1	K4me2	K36me1	-0.0487713		K9me3K37me1	K9me3	K37me1	-1.09931
					K18me2K37me1	K18me2	K37me1	-0.07164		K23acR40me1	K23ac	R40me1	-1.28091
					K14me2R40me1	K14me2	R40me1	-0.0936602		K4me2K14ac	K4me2	K14ac	-1.37993
					K9me2R40me1	K9me2	R40me1	-0.0941431		K9acR40me1	K9ac	R40me1	-1.411
					R8me2K18me2	R8me2	K18me2	-0.110417		K9me3K36me1	K9me3	K36me1	-1.42016
					K9me2K14ac	K9me2	K14ac	-0.13959		K9acK36me1	K9ac	K36me1	-1.46246
					K9acK26me1	K9ac	K26me1	-0.149149		K27me1R40me1	K27me1	R40me1	-1.48457
					K4me2R17me1	K4me2	R17me1	-0.195119		K9me1K18ac	K9me1	K18ac	-1.52894
					K18me3R40me1	K18me3	R40me1	-0.200888		K18me3K36me1	K18me3	K36me1	-1.64365
					K18me2K36me1	K18me2	K36me1	-0.213694		K18me1K37me1	K18me1	K37me1	-1.75155
					K4me3R17me1	K4me3	R17me1	-0.218461		K4me3K18me3	K4me3	K18me3	-1.93527
					K4me2K9ac	K4me2	K9ac	-0.219576		R8me2R40me1	R8me2	R40me1	-2.30808
					K4me3K14ac	K4me3	K14ac	-0.223248		K9acR17me1	K9ac	R17me1	-2.592
					K14me1K18me3	K14me1	K18me3	-0.230878		K14me1K37me1	K14me1	K37me1	-2.75055
					K36me1K37me1	K36me1	K37me1	-0.243002		K37me1R40me1	K37me1	R40me1	-4.89664
					K9me1K18me2	K9me1	K18me2	-0.285169
					K4me1K18me2	K4me1	K18me2	-0.348697
					K14acR40me1	K14ac	R40me1	-0.359582
					R17me1K37me1	R17me1	K37me1	-0.368562
					K4me3K27me1	K4me3	K27me1	-0.427149
					K4me1R40me1	K4me1	R40me1	-0.429308
					K4me2R17me2	K4me2	R17me2	-0.453397
					K18acK36me1	K18ac	K36me1	-0.468299
					K18me1K37me1	K18me1	K37me1	-0.536024
					K14acK37me1	K14ac	K37me1	-0.586412
					K9me2K37me1	K9me2	K37me1	-0.588829
					R8me2R40me1	R8me2	R40me1	-0.593084
					K4me3K37me1	K4me3	K37me1	-0.598316
					R17me1K18me2	R17me1	K18me2	-0.632752
					K9me1K37me1	K9me1	K37me1	-0.652894
					K4me3K9me1	K4me3	K9me1	-0.687666
					R8me1K18me3	R8me1	K18me3	-0.730304
					K14acK18me3	K14ac	K18me3	-0.739332
					R8me1K18ac	R8me1	K18ac	-0.762429
					K9me2K36me1	K9me2	K36me1	-0.765225
					K4me2K37me1	K4me2	K37me1	-0.905469
					K18me3K37me1	K18me3	K37me1	-1.04684
					K9me3K14me1	K9me3	K14me1	-1.05449
					K9me3K37me1	K9me3	K37me1	-1.1478
					K9me3R40me1	K9me3	R40me1	-1.18547
					K18acK37me1	K18ac	K37me1	-1.21512
					K9acK18me3	K9ac	K18me3	-1.22322
					K9me3K18me1	K9me3	K18me1	-1.36851
					R17me1R40me1	R17me1	R40me1	-1.48982
					R8me1K14me1	R8me1	K14me1	-1.61507
					K14me1K18ac	K14me1	K18ac	-1.70253
					K9me3R17me2	K9me3	R17me2	-1.89
					K9me2K18ac	K9me2	K18ac	-1.95181
					K4me1K9me2	K4me1	K9me2	-2.12218
					K26me1K36me1	K26me1	K36me1	-2.12849
					K26me1K37me1	K26me1	K37me1	-2.28101
					K9me3K36me1	K9me3	K36me1	-2.40281
					K4me3K18me3	K4me3	K18me3	-2.67258
					K9me3K18me2	K9me3	K18me2	-2.69925
					K18me2R40me1	K18me2	R40me1	-2.7923
					K14me1K37me1	K14me1	K37me1	-3.38863
					K9me3K14ac	K9me3	K14ac	-3.74154
					K14me1K18me2	K14me1	K18me2	-3.80819
					K9me3K18me3	K9me3	K18me3	-3.89413
					K9me3R17me1	K9me3	R17me1	-5.33218
					K37me1R40me1	K37me1	R40me1	-7.0378
