# Supplementary material for: A Dynamic and Combinatorial Histone Code Drives Malaria Parasite Asexual and Sexual Development
Source: Mol Cell Proteomics. 2022 Jan 17;21(3):100199. doi: 10.1016/j.mcpro.2022.100199 (PMC8941266; doi:10.1016/j.mcpro.2022.100199)
Supplement: Appendix 3 [file mmc4.xlsx]

## Sheet: Sheet1
Gene ID	Product Description	Interacts With	Product	Database	Score	Mark
PF3D7_0500800	mature parasite-infected erythrocyte surface antigen	PF3D7_0207600	serine repeat antigen 5	Y2H
PF3D7_0500800	mature parasite-infected erythrocyte surface antigen	PF3D7_0302100	serine/threonine protein kinase	Y2H
PF3D7_0500800	mature parasite-infected erythrocyte surface antigen	PF3D7_0302500	cytoadherence linked asexual protein 3.1	Y2H
PF3D7_0500800	mature parasite-infected erythrocyte surface antigen	PF3D7_0303300	DNA-directed RNA polymerases I, II, and III subunit RPABC2, putative	Y2H
PF3D7_0500800	mature parasite-infected erythrocyte surface antigen	PF3D7_0501300	skeleton-binding protein 1	Y2H
PF3D7_0500800	mature parasite-infected erythrocyte surface antigen	PF3D7_0620400	merozoite surface protein 10	Y2H
PF3D7_0500800	mature parasite-infected erythrocyte surface antigen	PF3D7_0702900	centrin, putative	Y2H
PF3D7_0500800	mature parasite-infected erythrocyte surface antigen	PF3D7_0710600	60S ribosomal protein L34	Y2H
PF3D7_0500800	mature parasite-infected erythrocyte surface antigen	PF3D7_0730900	EMP1-trafficking protein	Y2H
PF3D7_0500800	mature parasite-infected erythrocyte surface antigen	PF3D7_0803100	U3 small nucleolar RNA-associated protein 14, putative	Y2H
PF3D7_0500800	mature parasite-infected erythrocyte surface antigen	PF3D7_0813400	conserved protein, unknown function	Y2H
PF3D7_0500800	mature parasite-infected erythrocyte surface antigen	PF3D7_0825500	protein KRI1, putative	Y2H
PF3D7_0500800	mature parasite-infected erythrocyte surface antigen	PF3D7_0828500	translation initiation factor eIF-2B subunit alpha, putative	Y2H
PF3D7_0500800	mature parasite-infected erythrocyte surface antigen	PF3D7_0903600	conserved protein, unknown function	Y2H
PF3D7_0500800	mature parasite-infected erythrocyte surface antigen	PF3D7_0929400	high molecular weight rhoptry protein 2	Y2H
PF3D7_0500800	mature parasite-infected erythrocyte surface antigen	PF3D7_0930300	merozoite surface protein 1	Y2H
PF3D7_0500800	mature parasite-infected erythrocyte surface antigen	PF3D7_0935600	gametocytogenesis-implicated protein	Y2H
PF3D7_0500800	mature parasite-infected erythrocyte surface antigen	PF3D7_1014600	transcriptional coactivator ADA2	Y2H
PF3D7_0500800	mature parasite-infected erythrocyte surface antigen	PF3D7_1129200	26S proteasome regulatory subunit RPN7, putative	Y2H
PF3D7_0500800	mature parasite-infected erythrocyte surface antigen	PF3D7_1145400	dynamin-like protein	Y2H
PF3D7_0500800	mature parasite-infected erythrocyte surface antigen	PF3D7_1216900	DNA-binding chaperone, putative	Y2H
PF3D7_0500800	mature parasite-infected erythrocyte surface antigen	PF3D7_1221000	histone-lysine N-methyltransferase, H3 lysine-4 specific	Y2H
PF3D7_0500800	mature parasite-infected erythrocyte surface antigen	PF3D7_1228600	merozoite surface protein 9	Y2H
PF3D7_0500800	mature parasite-infected erythrocyte surface antigen	PF3D7_1321700	splicing factor 1	Y2H
PF3D7_0500800	mature parasite-infected erythrocyte surface antigen	PF3D7_1325800	conserved Plasmodium protein, unknown function	Y2H
PF3D7_0500800	mature parasite-infected erythrocyte surface antigen	PF3D7_1355500	serine/threonine protein phosphatase 5	Y2H
PF3D7_0500800	mature parasite-infected erythrocyte surface antigen	PF3D7_1401200	Plasmodium exported protein, unknown function	Y2H
PF3D7_0500800	mature parasite-infected erythrocyte surface antigen	PF3D7_1428100	WW domain-binding protein 11, putative	Y2H
PF3D7_0500800	mature parasite-infected erythrocyte surface antigen	PF3D7_1433400	PHD finger protein PHD2, putative	Y2H
PF3D7_0500800	mature parasite-infected erythrocyte surface antigen	PF3D7_1434500	dynein-related AAA-type ATPase, putative	Y2H
PF3D7_0500800	mature parasite-infected erythrocyte surface antigen	PF3D7_1462800	glyceraldehyde-3-phosphate dehydrogenase	Y2H
PF3D7_0500800	mature parasite-infected erythrocyte surface antigen	PF3D7_1014600	transcriptional coactivator ADA2	STRING	0.452
PF3D7_0500800	mature parasite-infected erythrocyte surface antigen	PF3D7_1014600	transcriptional coactivator ADA2	STRING	0.452
PF3D7_0710600	60S ribosomal protein L34	PF3D7_0500800	mature parasite-infected erythrocyte surface antigen	Y2H
PF3D7_0929400	high molecular weight rhoptry protein 2	PF3D7_0500800	mature parasite-infected erythrocyte surface antigen	Y2H
PF3D7_1462800	glyceraldehyde-3-phosphate dehydrogenase	PF3D7_0500800	mature parasite-infected erythrocyte surface antigen	Y2H
PF3D7_1239800	conserved Plasmodium protein, unknown function	PF3D7_0214100	protein transport protein SEC31	Y2H		H3K18acK23ac
PF3D7_1239800	conserved Plasmodium protein, unknown function	PF3D7_0305200	GRIP domain-containing protein, putative	Y2H		H3K18acK23ac
PF3D7_1239800	conserved Plasmodium protein, unknown function	PF3D7_0515000	pre-mRNA-splicing factor CWC2, putative	Y2H		H3K18acK23ac
PF3D7_1239800	conserved Plasmodium protein, unknown function	PF3D7_0919000	nucleosome assembly protein	Y2H		H3K18acK23ac
PF3D7_1239800	conserved Plasmodium protein, unknown function	PF3D7_1021700	VPS13 domain-containing protein, putative	Y2H		H3K18acK23ac
PF3D7_1239800	conserved Plasmodium protein, unknown function	PF3D7_1200100	erythrocyte membrane protein 1, PfEMP1	Y2H		H3K18acK23ac
PF3D7_1239800	conserved Plasmodium protein, unknown function	PF3D7_1207000	conserved Plasmodium protein, unknown function	Y2H		H3K18acK23ac
PF3D7_1239800	conserved Plasmodium protein, unknown function	PF3D7_1252400	reticulocyte binding protein homologue 3, pseudogene	Y2H		H3K18acK23ac
PF3D7_1239800	conserved Plasmodium protein, unknown function	PF3D7_1400100	erythrocyte membrane protein 1 (PfEMP1), pseudogene	Y2H		H3K18acK23ac
PF3D7_1239800	conserved Plasmodium protein, unknown function	PF3D7_1464600	serine/threonine protein phosphatase UIS2, putative	Y2H		H3K18acK23ac
PF3D7_1239800	conserved Plasmodium protein, unknown function	PF3D7_0214100	protein transport protein SEC31	Y2H		H3K18acK23ac
PF3D7_1239800	conserved Plasmodium protein, unknown function	PF3D7_0305200	GRIP domain-containing protein, putative	Y2H		H3K18acK23ac
PF3D7_1239800	conserved Plasmodium protein, unknown function	PF3D7_0515000	pre-mRNA-splicing factor CWC2, putative	Y2H		H3K18acK23ac
PF3D7_1239800	conserved Plasmodium protein, unknown function	PF3D7_0919000	nucleosome assembly protein	Y2H		H3K18acK23ac
PF3D7_1239800	conserved Plasmodium protein, unknown function	PF3D7_1021700	VPS13 domain-containing protein, putative	Y2H		H3K18acK23ac
PF3D7_1239800	conserved Plasmodium protein, unknown function	PF3D7_1200100	erythrocyte membrane protein 1, PfEMP1	Y2H		H3K18acK23ac
PF3D7_1239800	conserved Plasmodium protein, unknown function	PF3D7_1207000	conserved Plasmodium protein, unknown function	Y2H		H3K18acK23ac
PF3D7_1239800	conserved Plasmodium protein, unknown function	PF3D7_1252400	reticulocyte binding protein homologue 3, pseudogene	Y2H		H3K18acK23ac
PF3D7_1239800	conserved Plasmodium protein, unknown function	PF3D7_1400100	erythrocyte membrane protein 1 (PfEMP1), pseudogene	Y2H		H3K18acK23ac
PF3D7_1239800	conserved Plasmodium protein, unknown function	PF3D7_1464600	serine/threonine protein phosphatase UIS2, putative	Y2H		H3K18acK23ac
PF3D7_0919000	nucleosome assembly protein	PF3D7_1239800	conserved Plasmodium protein, unknown function	Y2H		H3K18acK23ac
PF3D7_0919000	nucleosome assembly protein	PF3D7_0207600	serine repeat antigen 5	Y2H
PF3D7_0919000	nucleosome assembly protein	PF3D7_0210900	conserved Plasmodium protein, unknown function	Y2H
PF3D7_0919000	nucleosome assembly protein	PF3D7_0303300	DNA-directed RNA polymerases I, II, and III subunit RPABC2, putative	Y2H
PF3D7_0919000	nucleosome assembly protein	PF3D7_0323400	Rh5 interacting protein	Y2H
PF3D7_0919000	nucleosome assembly protein	PF3D7_0323700	U4/U6.U5 tri-snRNP-associated protein 1, putative	Y2H
PF3D7_0919000	nucleosome assembly protein	PF3D7_0420300	AP2 domain transcription factor, putative	Y2H
PF3D7_0919000	nucleosome assembly protein	PF3D7_0519700	FoP domain-containing protein, putative	Y2H
PF3D7_0919000	nucleosome assembly protein	PF3D7_0526500	conserved Plasmodium protein, unknown function	Y2H
PF3D7_0919000	nucleosome assembly protein	PF3D7_0624600	ISWI chromatin-remodeling complex ATPase	Y2H
PF3D7_0919000	nucleosome assembly protein	PF3D7_0708400	heat shock protein 90	Y2H
PF3D7_0919000	nucleosome assembly protein	PF3D7_0730900	EMP1-trafficking protein	Y2H
PF3D7_0919000	nucleosome assembly protein	PF3D7_0803000	peptidyl-prolyl cis-trans isomerase	Y2H
PF3D7_0919000	nucleosome assembly protein	PF3D7_0820700	2-oxoglutarate dehydrogenase E1 component	Y2H
PF3D7_0919000	nucleosome assembly protein	PF3D7_0823200	RNA-binding protein, putative	Y2H
PF3D7_0919000	nucleosome assembly protein	PF3D7_0919000	nucleosome assembly protein	Y2H
PF3D7_0919000	nucleosome assembly protein	PF3D7_0919000	nucleosome assembly protein	Y2H
PF3D7_0919000	nucleosome assembly protein	PF3D7_1011400	proteasome subunit beta type-5	Y2H
PF3D7_0919000	nucleosome assembly protein	PF3D7_1015900	enolase	Y2H
PF3D7_0919000	nucleosome assembly protein	PF3D7_1026600	conserved Plasmodium protein, unknown function	Y2H
PF3D7_0919000	nucleosome assembly protein	PF3D7_1108600	endoplasmic reticulum-resident calcium binding protein	Y2H
PF3D7_0919000	nucleosome assembly protein	PF3D7_1123100	calcium-dependent protein kinase 7	Y2H
PF3D7_0919000	nucleosome assembly protein	PF3D7_1203100	conserved Plasmodium protein, unknown function	Y2H
PF3D7_0919000	nucleosome assembly protein	PF3D7_1216400	conserved Plasmodium membrane protein, unknown function	Y2H
PF3D7_0919000	nucleosome assembly protein	PF3D7_1325800	conserved Plasmodium protein, unknown function	Y2H
PF3D7_0919000	nucleosome assembly protein	PF3D7_1334200	chaperone binding protein, putative	Y2H
PF3D7_0919000	nucleosome assembly protein	PF3D7_1369200	conserved Plasmodium protein, unknown function	Y2H
PF3D7_0919000	nucleosome assembly protein	PF3D7_1436300	translocon component PTEX150	Y2H
PF3D7_0919000	nucleosome assembly protein	PF3D7_1441100	conserved Plasmodium protein, unknown function	Y2H
PF3D7_1105800	conserved Apicomplexan protein, unknown function	PF3D7_1105800	conserved Apicomplexan protein, unknown function	Y2H
PF3D7_1105800	conserved Apicomplexan protein, unknown function	PF3D7_1105800	conserved Apicomplexan protein, unknown function	Y2H
PF3D7_1105800	conserved Apicomplexan protein, unknown function	PF3D7_1114700	cyclin-dependent-like kinase CLK3	Y2H
PF3D7_1105800	conserved Apicomplexan protein, unknown function	PF3D7_1211800	polyubiquitin	Y2H
PF3D7_1105800	conserved Apicomplexan protein, unknown function	PF3D7_1228600	merozoite surface protein 9	Y2H
PF3D7_1105800	conserved Apicomplexan protein, unknown function	PF3D7_1338400	SprT-like domain-containing protein, putative	Y2H
PF3D7_1105800	conserved Apicomplexan protein, unknown function	PF3D7_1424400	60S ribosomal protein L7-3, putative	Y2H
PF3D7_1105800	conserved Apicomplexan protein, unknown function	PF3D7_1461600	splicing factor 3B subunit 2, putative	Y2H
PF3D7_1105800	conserved Apicomplexan protein, unknown function	PF3D7_1464600	serine/threonine protein phosphatase UIS2, putative	Y2H
PF3D7_1318800	translocation protein SEC63, putative	PF3D7_0802100	AP2 domain transcription factor, putative	Y2H
PF3D7_1318800	translocation protein SEC63, putative	PF3D7_0936800	Plasmodium exported protein (PHISTc), unknown function	Y2H
PF3D7_1318800	translocation protein SEC63, putative	PF3D7_0804800	peptidyl-prolyl cis-trans isomerase	STRING	0.648
PF3D7_1318800	translocation protein SEC63, putative	PF3D7_1406000	RNA-binding protein 8A, putative	STRING	0.578
PF3D7_1318800	translocation protein SEC63, putative	PF3D7_0528700	peptidyl-prolyl cis-trans isomerase	STRING	0.583
PF3D7_1318800	translocation protein SEC63, putative	PF3D7_1443300	U6 snRNA-associated Sm-like protein LSm5, putative	STRING	0.584
PF3D7_1318800	translocation protein SEC63, putative	PF3D7_1325000	U6 snRNA-associated Sm-like protein LSm6, putative	STRING	0.607
PF3D7_1318800	translocation protein SEC63, putative	PF3D7_1420000	splicing factor 3B subunit 4, putative	STRING	0.593
PF3D7_1318800	translocation protein SEC63, putative	PF3D7_1209200	U6 snRNA-associated Sm-like protein LSm7, putative	STRING	0.648
PF3D7_1318800	translocation protein SEC63, putative	PF3D7_1472000	pre-mRNA-splicing factor ISY1, putative	STRING	0.582
PF3D7_1318800	translocation protein SEC63, putative	PF3D7_0520300	U6 snRNA-associated Sm-like protein LSm2, putative	STRING	0.584
PF3D7_1318800	translocation protein SEC63, putative	PF3D7_1355800	splicing factor 3B subunit 5, putative	STRING	0.658
PF3D7_1318800	translocation protein SEC63, putative	PF3D7_1352700	intron-binding protein aquarius, putative	STRING	0.629
PF3D7_1318800	translocation protein SEC63, putative	PF3D7_0218500	small nuclear ribonucleoprotein Sm D2, putative	STRING	0.617
PF3D7_1318800	translocation protein SEC63, putative	PF3D7_1414800	small nuclear ribonucleoprotein-associated protein B, putative	STRING	0.602
PF3D7_1318800	translocation protein SEC63, putative	PF3D7_0909800	small nuclear ribonucleoprotein Sm D3, putative	STRING	0.675
PF3D7_1318800	translocation protein SEC63, putative	PF3D7_0619900	splicing factor 3A subunit 2, putative	STRING	0.598
PF3D7_1318800	translocation protein SEC63, putative	PF3D7_1248200	pre-mRNA-splicing factor RBM22, putative	STRING	0.602
PF3D7_1318800	translocation protein SEC63, putative	PF3D7_1243100	zinc finger protein, putative	STRING	0.606
PF3D7_1318800	translocation protein SEC63, putative	PF3D7_0614400	pre-mRNA-splicing factor CWF7, putative	STRING	0.617
PF3D7_1318800	translocation protein SEC63, putative	PF3D7_1461600	splicing factor 3B subunit 2, putative	STRING	0.687
PF3D7_1318800	translocation protein SEC63, putative	PF3D7_0308600	pre-mRNA-processing factor 19, putative	STRING	0.691
PF3D7_1318800	translocation protein SEC63, putative	PF3D7_0302000	pre-mRNA-splicing factor PRP46, putative	STRING	0.667
PF3D7_1318800	translocation protein SEC63, putative	PF3D7_0403700	pre-mRNA-splicing factor CLF1, putative	STRING	0.685
PF3D7_1318800	translocation protein SEC63, putative	PF3D7_0522800	pre-mRNA-splicing factor BUD31, putative	STRING	0.62
PF3D7_1318800	translocation protein SEC63, putative	PF3D7_1450700	conserved Plasmodium protein, unknown function	STRING	0.632
PF3D7_1318800	translocation protein SEC63, putative	PF3D7_1231500	mitosis protein dim1, putative	STRING	0.632
PF3D7_1318800	translocation protein SEC63, putative	PF3D7_1234800	splicing factor 3B subunit 3, putative	STRING	0.76
PF3D7_1318800	translocation protein SEC63, putative	PF3D7_1238300	pre-mRNA-splicing factor CWC22, putative	STRING	0.715
PF3D7_1318800	translocation protein SEC63, putative	PF3D7_1235900	pre-mRNA-splicing factor SYF1, putative	STRING	0.682
PF3D7_1318800	translocation protein SEC63, putative	PF3D7_1220100	pre-mRNA-processing factor 17, putative	STRING	0.633
PF3D7_1318800	translocation protein SEC63, putative	PF3D7_1231600	pre-mRNA-splicing factor ATP-dependent RNA helicase PRP2, putative	STRING	0.656
PF3D7_1318800	translocation protein SEC63, putative	PF3D7_0218700	pre-mRNA-processing protein 45, putative	STRING	0.685
PF3D7_1318800	translocation protein SEC63, putative	PF3D7_0308900	splicing factor 3B subunit 1, putative	STRING	0.773
PF3D7_1318800	translocation protein SEC63, putative	PF3D7_0409100	U4/U6 small nuclear ribonucleoprotein PRP31, putative	STRING	0.665
PF3D7_1318800	translocation protein SEC63, putative	PF3D7_0518500	ATP-dependent RNA helicase DDX23, putative	STRING	0.676
PF3D7_1318800	translocation protein SEC63, putative	PF3D7_0405400	pre-mRNA-processing-splicing factor 8, putative	STRING	0.865
PF3D7_0822800	U5 small nuclear ribonucleoprotein 40 kDa protein, putative	PF3D7_1318800	translocation protein SEC63, putative	STRING	0.668
PF3D7_0822300	small nuclear ribonucleoprotein G, putative	PF3D7_1318800	translocation protein SEC63, putative	STRING	0.615
PF3D7_1324200	micro-fibrillar-associated protein, putative	PF3D7_1318800	translocation protein SEC63, putative	STRING	0.602
PF3D7_1350200	small nuclear ribonucleoprotein E, putative	PF3D7_1318800	translocation protein SEC63, putative	STRING	0.616
PF3D7_1343900	U4/U6 small nuclear ribonucleoprotein PRP4, putative	PF3D7_1318800	translocation protein SEC63, putative	STRING	0.601
PF3D7_1309300	U4/U6 small nuclear ribonucleoprotein PRP3, putative	PF3D7_1318800	translocation protein SEC63, putative	STRING	0.659
PF3D7_1311200	alternative splicing regulator, putative	PF3D7_1318800	translocation protein SEC63, putative	STRING	0.634
PF3D7_0829300	U6 snRNA-associated Sm-like protein LSm8, putative	PF3D7_1318800	translocation protein SEC63, putative	STRING	0.595
PF3D7_0716000	RNA-binding protein, putative	PF3D7_1318800	translocation protein SEC63, putative	STRING	0.446
PF3D7_0722500	pre-mRNA-splicing factor CWC15, putative	PF3D7_1318800	translocation protein SEC63, putative	STRING	0.619
PF3D7_0819900	U6 snRNA-associated Sm-like protein LSm3, putative	PF3D7_1318800	translocation protein SEC63, putative	STRING	0.602
PF3D7_1003800	U5 small nuclear ribonucleoprotein component, putative	PF3D7_1318800	translocation protein SEC63, putative	STRING	0.661
PF3D7_1018500	pre-mRNA-splicing factor RDS3, putative	PF3D7_1318800	translocation protein SEC63, putative	STRING	0.601
PF3D7_1033600	pre-mRNA-splicing factor CEF1, putative	PF3D7_1318800	translocation protein SEC63, putative	STRING	0.705
PF3D7_1110200	pre-mRNA-processing factor 6, putative	PF3D7_1318800	translocation protein SEC63, putative	STRING	0.723
PF3D7_1111200	conserved protein, unknown function	PF3D7_1318800	translocation protein SEC63, putative	STRING	0.598
PF3D7_1123900	13 kDa ribonucleoprotein-associated protein, putative	PF3D7_1318800	translocation protein SEC63, putative	STRING	0.656
PF3D7_1125500	small nuclear ribonucleoprotein Sm D1, putative	PF3D7_1318800	translocation protein SEC63, putative	STRING	0.602
PF3D7_1126900	small nuclear ribonucleoprotein F, putative	PF3D7_1318800	translocation protein SEC63, putative	STRING	0.62
PF3D7_1132600	pre-mRNA-splicing factor 38A, putative	PF3D7_1318800	translocation protein SEC63, putative	STRING	0.656
PF3D7_1107000	U6 snRNA-associated Sm-like protein LSm4, putative	PF3D7_1318800	translocation protein SEC63, putative	STRING	0.601
PF3D7_0822800	U5 small nuclear ribonucleoprotein 40 kDa protein, putative	PF3D7_1318800	translocation protein SEC63, putative	STRING	0.668
PF3D7_0822300	small nuclear ribonucleoprotein G, putative	PF3D7_1318800	translocation protein SEC63, putative	STRING	0.615
PF3D7_1129100	parasitophorous vacuolar protein 1	PF3D7_1129100	parasitophorous vacuolar protein 1	Y2H		H3K18acK23ac
PF3D7_1129100	parasitophorous vacuolar protein 1	PF3D7_1129100	parasitophorous vacuolar protein 1	Y2H		H3K18acK23ac
PF3D7_1129100	parasitophorous vacuolar protein 1	PF3D7_1129100	parasitophorous vacuolar protein 1	Y2H		H3K18acK23ac
PF3D7_1129100	parasitophorous vacuolar protein 1	PF3D7_1129100	parasitophorous vacuolar protein 1	Y2H		H3K18acK23ac
PF3D7_0109000	photosensitized INA-labeled protein PHIL1	PF3D7_0606600	conserved Plasmodium protein, unknown function	Y2H		H3K18acK23ac
PF3D7_0109000	photosensitized INA-labeled protein PHIL1	PF3D7_0606600	conserved Plasmodium protein, unknown function	Y2H		H3K18acK23ac
PF3D7_0406200	parasitophorous vacuole membrane protein S16	PF3D7_0413600	26S protease regulatory subunit 6B, putative	Y2H		H3K18acK23ac
PF3D7_0406200	parasitophorous vacuole membrane protein S16	PF3D7_1118200	heat shock protein 90, putative	Y2H		H3K18acK23ac
PF3D7_0406200	parasitophorous vacuole membrane protein S16	PF3D7_1307200	DnaJ protein, putative	Y2H		H3K18acK23ac
PF3D7_0617900	histone H3 variant	PF3D7_0935600	gametocytogenesis-implicated protein	Y2H		H3K18acK23ac
PF3D7_0617900	histone H3 variant	PF3D7_1205600	tetratricopeptide repeat protein, putative	Y2H		H3K18acK23ac
PF3D7_0617900	histone H3 variant	PF3D7_1473200	DnaJ protein, putative	Y2H		H3K18acK23ac
PF3D7_0617900	histone H3 variant	PF3D7_1473200	DnaJ protein, putative	Y2H		H3K18acK23ac
PF3D7_0617900	histone H3 variant	PF3D7_0935600	gametocytogenesis-implicated protein	Y2H		H3K18acK23ac
PF3D7_0617900	histone H3 variant	PF3D7_1205600	tetratricopeptide repeat protein, putative	Y2H		H3K18acK23ac
PF3D7_0617900	histone H3 variant	PF3D7_1473200	DnaJ protein, putative	Y2H		H3K18acK23ac
PF3D7_0617900	histone H3 variant	PF3D7_1473200	DnaJ protein, putative	Y2H		H3K18acK23ac
PF3D7_1129100	parasitophorous vacuolar protein 1	PF3D7_0206800	merozoite surface protein 2	Y2H		H3K18acK23ac
PF3D7_1129100	parasitophorous vacuolar protein 1	PF3D7_0532100	early transcribed membrane protein 5	Y2H		H3K18acK23ac
PF3D7_1129100	parasitophorous vacuolar protein 1	PF3D7_0903600	conserved protein, unknown function	Y2H		H3K18acK23ac
PF3D7_1129100	parasitophorous vacuolar protein 1	PF3D7_1115200	histone-lysine N-methyltransferase SET7	Y2H		H3K18acK23ac
PF3D7_1129100	parasitophorous vacuolar protein 1	PF3D7_1420300	DNL-type zinc finger protein	Y2H		H3K18acK23ac
PF3D7_1129100	parasitophorous vacuolar protein 1	PF3D7_1468100	MORC family protein, putative	Y2H		H3K18acK23ac
PF3D7_1129100	parasitophorous vacuolar protein 1	PF3D7_0206800	merozoite surface protein 2	Y2H		H3K18acK23ac
PF3D7_1129100	parasitophorous vacuolar protein 1	PF3D7_0532100	early transcribed membrane protein 5	Y2H		H3K18acK23ac
PF3D7_1129100	parasitophorous vacuolar protein 1	PF3D7_0903600	conserved protein, unknown function	Y2H		H3K18acK23ac
PF3D7_1129100	parasitophorous vacuolar protein 1	PF3D7_1115200	histone-lysine N-methyltransferase SET7	Y2H		H3K18acK23ac
PF3D7_1129100	parasitophorous vacuolar protein 1	PF3D7_1420300	DNL-type zinc finger protein	Y2H		H3K18acK23ac
PF3D7_1129100	parasitophorous vacuolar protein 1	PF3D7_1468100	MORC family protein, putative	Y2H		H3K18acK23ac
PF3D7_1246200	actin I	PF3D7_0102200	ring-infected erythrocyte surface antigen	Y2H		H3K18acK23ac
PF3D7_1246200	actin I	PF3D7_0216700	autophagy-related protein 11, putative	Y2H		H3K18acK23ac
PF3D7_1246200	actin I	PF3D7_0620500	cleavage stimulation factor subunit 1, putative	Y2H		H3K18acK23ac
PF3D7_1246200	actin I	PF3D7_1007700	AP2 domain transcription factor AP2-I	Y2H		H3K18acK23ac
PF3D7_1246200	actin I	PF3D7_1228800	WD repeat-containing protein, putative	Y2H		H3K18acK23ac
PF3D7_1246200	actin I	PF3D7_1437200	ribonucleoside-diphosphate reductase large subunit, putative	Y2H		H3K18acK23ac
PF3D7_1246200	actin I	PF3D7_0102200	ring-infected erythrocyte surface antigen	Y2H		H3K18acK23ac
PF3D7_1246200	actin I	PF3D7_0216700	autophagy-related protein 11, putative	Y2H		H3K18acK23ac
PF3D7_1246200	actin I	PF3D7_0620500	cleavage stimulation factor subunit 1, putative	Y2H		H3K18acK23ac
PF3D7_1246200	actin I	PF3D7_1007700	AP2 domain transcription factor AP2-I	Y2H		H3K18acK23ac
PF3D7_1246200	actin I	PF3D7_1228800	WD repeat-containing protein, putative	Y2H		H3K18acK23ac
PF3D7_1246200	actin I	PF3D7_1437200	ribonucleoside-diphosphate reductase large subunit, putative	Y2H		H3K18acK23ac
PF3D7_1310700	RNA-binding protein, putative	PF3D7_0508000	6-cysteine protein	Y2H		H3K18acK23ac
PF3D7_1408200	AP2 domain transcription factor AP2-G2	PF3D7_0317300	conserved Plasmodium protein, unknown function	Y2H		H3K18acK23ac
PF3D7_1408200	AP2 domain transcription factor AP2-G2	PF3D7_0317300	conserved Plasmodium protein, unknown function	Y2H		H3K18acK23ac
PF3D7_1446600	centrin-2	PF3D7_0405900	apical sushi protein	Y2H		H3K18acK23ac
PF3D7_1446600	centrin-2	PF3D7_0519700	FoP domain-containing protein, putative	Y2H		H3K18acK23ac
PF3D7_1446600	centrin-2	PF3D7_0610900	transcription elongation factor SPT5, putative	Y2H		H3K18acK23ac
PF3D7_1446600	centrin-2	PF3D7_0725300	conserved protein, unknown function	Y2H		H3K18acK23ac
PF3D7_1446600	centrin-2	PF3D7_0917900	heat shock protein 70	Y2H		H3K18acK23ac
PF3D7_1446600	centrin-2	PF3D7_1011800	PRE-binding protein	Y2H		H3K18acK23ac
PF3D7_1446600	centrin-2	PF3D7_0405900	apical sushi protein	Y2H		H3K18acK23ac
PF3D7_1446600	centrin-2	PF3D7_0519700	FoP domain-containing protein, putative	Y2H		H3K18acK23ac
PF3D7_1446600	centrin-2	PF3D7_0610900	transcription elongation factor SPT5, putative	Y2H		H3K18acK23ac
PF3D7_1446600	centrin-2	PF3D7_0725300	conserved protein, unknown function	Y2H		H3K18acK23ac
PF3D7_1446600	centrin-2	PF3D7_0917900	heat shock protein 70	Y2H		H3K18acK23ac
PF3D7_1446600	centrin-2	PF3D7_1011800	PRE-binding protein	Y2H		H3K18acK23ac
PF3D7_0617900	histone H3 variant	PF3D7_0823300	histone acetyltransferase GCN5	STRING	0.577	H3K18acK23ac
PF3D7_0617900	histone H3 variant	PF3D7_1205500	zinc finger protein, putative	STRING	0.574	H3K18acK23ac
PF3D7_0617900	histone H3 variant	PF3D7_1211800	polyubiquitin	STRING	0.652	H3K18acK23ac
PF3D7_0617900	histone H3 variant	PF3D7_1224500	histone chaperone ASF1, putative	STRING	0.667	H3K18acK23ac
PF3D7_0617900	histone H3 variant	PF3D7_0925700	histone deacetylase 1	STRING	0.608	H3K18acK23ac
PF3D7_0617900	histone H3 variant	PF3D7_0624600	ISWI chromatin-remodeling complex ATPase	STRING	0.6	H3K18acK23ac
PF3D7_0617900	histone H3 variant	PF3D7_0823300	histone acetyltransferase GCN5	STRING	0.577	H3K18acK23ac
PF3D7_0317300	conserved Plasmodium protein, unknown function	PF3D7_1408200	AP2 domain transcription factor AP2-G2	Y2H		H3K18acK23ac
PF3D7_0317300	conserved Plasmodium protein, unknown function	PF3D7_1408200	AP2 domain transcription factor AP2-G2	Y2H		H3K18acK23ac
PF3D7_0532100	early transcribed membrane protein 5	PF3D7_1129100	parasitophorous vacuolar protein 1	Y2H		H3K18acK23ac
PF3D7_0917900	heat shock protein 70	PF3D7_1446600	centrin-2	Y2H		H3K18acK23ac
PF3D7_0807000	YEATS domain-containing protein, putative	PF3D7_0617900	histone H3 variant	STRING	0.578	H3K18acK23ac
PF3D7_0818700	DNA helicase, putative	PF3D7_0617900	histone H3 variant	STRING	0.575	H3K18acK23ac
PF3D7_0714000	histone H2B variant	PF3D7_0617900	histone H3 variant	STRING	0.68	H3K18acK23ac
PF3D7_1105000	histone H4	PF3D7_0617900	histone H3 variant	STRING	0.95	H3K18acK23ac
PF3D7_1105100	histone H2B	PF3D7_0617900	histone H3 variant	STRING	0.936	H3K18acK23ac
PF3D7_1106000	RuvB-like helicase 2	PF3D7_0617900	histone H3 variant	STRING	0.578	H3K18acK23ac
PF3D7_1118600	histone acetyltransferase MYST	PF3D7_0617900	histone H3 variant	STRING	0.584	H3K18acK23ac
PF3D7_1333700	histone H3-like centromeric protein CSE4	PF3D7_0617900	histone H3 variant	STRING	0.687	H3K18acK23ac
PF3D7_1362200	RuvB-like helicase 3	PF3D7_0617900	histone H3 variant	STRING	0.588	H3K18acK23ac
PF3D7_1365900	ubiquitin-60S ribosomal protein L40	PF3D7_0617900	histone H3 variant	STRING	0.584	H3K18acK23ac
PF3D7_0501800	chromatin assembly factor 1 subunit A	PF3D7_0617900	histone H3 variant	STRING	0.702	H3K18acK23ac
PF3D7_0527000	DNA replication licensing factor MCM3, putative	PF3D7_0617900	histone H3 variant	STRING	0.686	H3K18acK23ac
PF3D7_0610400	histone H3	PF3D7_0617900	histone H3 variant	STRING	0.996	H3K18acK23ac
PF3D7_0617800	histone H2A	PF3D7_0617900	histone H3 variant	STRING	0.864	H3K18acK23ac
PF3D7_1126200	40S ribosomal protein S18, putative	PF3D7_1107700	pescadillo homolog	Y2H		H3K18ac
PF3D7_1126200	40S ribosomal protein S18, putative	PF3D7_1132000	ubiquitin-like protein, putative	Y2H		H3K18ac
PF3D7_1126200	40S ribosomal protein S18, putative	PF3D7_1203700	nucleosome assembly protein	Y2H		H3K18ac
PF3D7_1126200	40S ribosomal protein S18, putative	PF3D7_0826700	receptor for activated c kinase	STRING	0.999	H3K18ac
PF3D7_1126200	40S ribosomal protein S18, putative	PF3D7_0509400	RNA polymerase I	STRING	0.583	H3K18ac
PF3D7_1126200	40S ribosomal protein S18, putative	PF3D7_1134700	DNA-directed RNA polymerase I subunit RPA2, putative	STRING	0.68	H3K18ac
PF3D7_1126200	40S ribosomal protein S18, putative	PF3D7_1143300	DNA-directed RNA polymerases I and III subunit RPAC1, putative	STRING	0.73	H3K18ac
PF3D7_1126200	40S ribosomal protein S18, putative	PF3D7_1448000	U3 small nucleolar RNA-associated protein 12, putative	STRING	0.408	H3K18ac
PF3D7_1126200	40S ribosomal protein S18, putative	PF3D7_1438000	eukaryotic translation initiation factor eIF2A, putative	STRING	0.487	H3K18ac
PF3D7_1126200	40S ribosomal protein S18, putative	PF3D7_0922100	ubiquitin-like protein, putative	STRING	0.486	H3K18ac
PF3D7_1126200	40S ribosomal protein S18, putative	PF3D7_1329000	DNA-directed RNA polymerase III subunit RPC1, putative	STRING	0.594	H3K18ac
PF3D7_1126200	40S ribosomal protein S18, putative	PF3D7_1212700	eukaryotic translation initiation factor 3 subunit A, putative	STRING	0.693	H3K18ac
PF3D7_1126200	40S ribosomal protein S18, putative	PF3D7_0318200	DNA-directed RNA polymerase II subunit RPB1	STRING	0.616	H3K18ac
PF3D7_1126200	40S ribosomal protein S18, putative	PF3D7_1349200	glutamate--tRNA ligase, putative	STRING	0.672	H3K18ac
PF3D7_1126200	40S ribosomal protein S18, putative	PF3D7_1331700	glutamine--tRNA ligase, putative	STRING	0.673	H3K18ac
PF3D7_1126200	40S ribosomal protein S18, putative	PF3D7_1206600	DNA-directed RNA polymerase III subunit RPC2, putative	STRING	0.691	H3K18ac
PF3D7_1126200	40S ribosomal protein S18, putative	PF3D7_0215700	DNA-directed RNA polymerase II subunit RPB2, putative	STRING	0.696	H3K18ac
PF3D7_1126200	40S ribosomal protein S18, putative	PF3D7_0923000	DNA-directed RNA polymerase II subunit RPB3, putative	STRING	0.744	H3K18ac
PF3D7_1126200	40S ribosomal protein S18, putative	PF3D7_0303300	DNA-directed RNA polymerases I, II, and III subunit RPABC2, putative	STRING	0.809	H3K18ac
PF3D7_1126200	40S ribosomal protein S18, putative	PF3D7_1461300	40S ribosomal protein S28e, putative	STRING	0.999	H3K18ac
PF3D7_1126200	40S ribosomal protein S18, putative	PF3D7_0317600	40S ribosomal protein S11, putative	STRING	0.999	H3K18ac
PF3D7_1126200	40S ribosomal protein S18, putative	PF3D7_0903900	60S ribosomal protein L32	STRING	0.999	H3K18ac
PF3D7_1126200	40S ribosomal protein S18, putative	PF3D7_1426000	60S ribosomal protein L21	STRING	0.999	H3K18ac
PF3D7_1126200	40S ribosomal protein S18, putative	PF3D7_0618300	60S ribosomal protein L27a, putative	STRING	0.999	H3K18ac
PF3D7_1126200	40S ribosomal protein S18, putative	PF3D7_1309100	60S ribosomal protein L24, putative	STRING	0.999	H3K18ac
PF3D7_1126200	40S ribosomal protein S18, putative	PF3D7_0614500	60S ribosomal protein L19	STRING	0.999	H3K18ac
PF3D7_1126200	40S ribosomal protein S18, putative	PF3D7_1130200	60S ribosomal protein P0	STRING	0.999	H3K18ac
PF3D7_1126200	40S ribosomal protein S18, putative	PF3D7_0307100	40S ribosomal protein S12, putative	STRING	0.999	H3K18ac
PF3D7_1126200	40S ribosomal protein S18, putative	PF3D7_0516200	40S ribosomal protein S11	STRING	0.999	H3K18ac
PF3D7_1126200	40S ribosomal protein S18, putative	PF3D7_1447000	40S ribosomal protein S5	STRING	0.999	H3K18ac
PF3D7_1126200	40S ribosomal protein S18, putative	PF3D7_0312800	60S ribosomal protein L26, putative	STRING	0.999	H3K18ac
PF3D7_1126200	40S ribosomal protein S18, putative	PF3D7_1341200	60S ribosomal protein L18, putative	STRING	0.999	H3K18ac
PF3D7_1126200	40S ribosomal protein S18, putative	PF3D7_1342000	40S ribosomal protein S6	STRING	0.999	H3K18ac
PF3D7_1126200	40S ribosomal protein S18, putative	PF3D7_0309600	60S acidic ribosomal protein P2	STRING	0.999	H3K18ac
PF3D7_1126200	40S ribosomal protein S18, putative	PF3D7_1465900	40S ribosomal protein S3	STRING	0.999	H3K18ac
PF3D7_1126200	40S ribosomal protein S18, putative	PF3D7_1323100	60S ribosomal protein L6, putative	STRING	0.999	H3K18ac
PF3D7_1126200	40S ribosomal protein S18, putative	PF3D7_1460700	60S ribosomal protein L27	STRING	0.999	H3K18ac
PF3D7_1126200	40S ribosomal protein S18, putative	PF3D7_1302800	40S ribosomal protein S7, putative	STRING	0.999	H3K18ac
PF3D7_1126200	40S ribosomal protein S18, putative	PF3D7_1144000	40S ribosomal protein S21	STRING	0.999	H3K18ac
PF3D7_1126200	40S ribosomal protein S18, putative	PF3D7_1338200	60S ribosomal protein L6, putative	STRING	0.999	H3K18ac
PF3D7_1126200	40S ribosomal protein S18, putative	PF3D7_0316800	40S ribosomal protein S15A, putative	STRING	0.999	H3K18ac
PF3D7_1126200	40S ribosomal protein S18, putative	PF3D7_1424100	60S ribosomal protein L5, putative	STRING	0.999	H3K18ac
PF3D7_1126200	40S ribosomal protein S18, putative	PF3D7_1441200	60S ribosomal protein L1, putative	STRING	0.999	H3K18ac
PF3D7_1126200	40S ribosomal protein S18, putative	PF3D7_1414300	60S ribosomal protein L10, putative	STRING	0.999	H3K18ac
PF3D7_1126200	40S ribosomal protein S18, putative	PF3D7_1142600	60S ribosomal protein L35ae, putative	STRING	0.999	H3K18ac
PF3D7_1126200	40S ribosomal protein S18, putative	PF3D7_0422400	40S ribosomal protein S19	STRING	0.999	H3K18ac
PF3D7_1126200	40S ribosomal protein S18, putative	PF3D7_1351400	60S ribosomal protein L17, putative	STRING	0.999	H3K18ac
PF3D7_1126200	40S ribosomal protein S18, putative	PF3D7_0210100	60S ribosomal protein L37ae, putative	STRING	0.999	H3K18ac
PF3D7_1126200	40S ribosomal protein S18, putative	PF3D7_1323400	60S ribosomal protein L23	STRING	0.999	H3K18ac
PF3D7_1126200	40S ribosomal protein S18, putative	PF3D7_0217800	40S ribosomal protein S26	STRING	0.999	H3K18ac
PF3D7_1126200	40S ribosomal protein S18, putative	PF3D7_0322900	40S ribosomal protein S3A, putative	STRING	0.999	H3K18ac
PF3D7_1126200	40S ribosomal protein S18, putative	PF3D7_1365900	ubiquitin-60S ribosomal protein L40	STRING	0.999	H3K18ac
PF3D7_1126200	40S ribosomal protein S18, putative	PF3D7_0306900	40S ribosomal protein S23, putative	STRING	0.999	H3K18ac
PF3D7_1126200	40S ribosomal protein S18, putative	PF3D7_0516900	60S ribosomal protein L2	STRING	0.999	H3K18ac
PF3D7_1126200	40S ribosomal protein S18, putative	PF3D7_1358800	40S ribosomal protein S15	STRING	0.999	H3K18ac
PF3D7_1126200	40S ribosomal protein S18, putative	PF3D7_0503800	60S ribosomal protein L31	STRING	0.999	H3K18ac
PF3D7_1126200	40S ribosomal protein S18, putative	PF3D7_1424400	60S ribosomal protein L7-3, putative	STRING	0.999	H3K18ac
PF3D7_1126200	40S ribosomal protein S18, putative	PF3D7_0415900	60S ribosomal protein L15, putative	STRING	0.999	H3K18ac
PF3D7_1126200	40S ribosomal protein S18, putative	PF3D7_0520000	40S ribosomal protein S9, putative	STRING	0.999	H3K18ac
PF3D7_1126200	40S ribosomal protein S18, putative	PF3D7_1408600	40S ribosomal protein S8e, putative	STRING	0.999	H3K18ac
PF3D7_1126200	40S ribosomal protein S18, putative	PF3D7_1242700	40S ribosomal protein S17, putative	STRING	0.999	H3K18ac
PF3D7_1126200	40S ribosomal protein S18, putative	PF3D7_0519400	40S ribosomal protein S24	STRING	0.999	H3K18ac
PF3D7_1126200	40S ribosomal protein S18, putative	PF3D7_0507100	60S ribosomal protein L4	STRING	0.999	H3K18ac
PF3D7_1126200	40S ribosomal protein S18, putative	PF3D7_1308300	40S ribosomal protein S27	STRING	0.999	H3K18ac
PF3D7_1126200	40S ribosomal protein S18, putative	PF3D7_1402500	ribosomal protein S27a, putative	STRING	0.998	H3K18ac
PF3D7_1126200	40S ribosomal protein S18, putative	PF3D7_1460300	60S ribosomal protein L29, putative	STRING	0.999	H3K18ac
PF3D7_1126200	40S ribosomal protein S18, putative	PF3D7_1421200	40S ribosomal protein S25	STRING	0.999	H3K18ac
PF3D7_1126200	40S ribosomal protein S18, putative	PF3D7_1431700	60S ribosomal protein L14, putative	STRING	0.999	H3K18ac
PF3D7_1126200	40S ribosomal protein S18, putative	PF3D7_0304400	60S ribosomal protein L44	STRING	0.999	H3K18ac
PF3D7_1126200	40S ribosomal protein S18, putative	PF3D7_0517000	60S ribosomal protein L12, putative	STRING	0.999	H3K18ac
PF3D7_1126200	40S ribosomal protein S18, putative	PF3D7_1130100	60S ribosomal protein L38	STRING	0.999	H3K18ac
PF3D7_1126200	40S ribosomal protein S18, putative	PF3D7_0826700	receptor for activated c kinase	STRING	0.999	H3K18ac
PF3D7_1126200	40S ribosomal protein S18, putative	PF3D7_0509400	RNA polymerase I	STRING	0.583	H3K18ac
PF3D7_1126200	40S ribosomal protein S18, putative	PF3D7_1134700	DNA-directed RNA polymerase I subunit RPA2, putative	STRING	0.68	H3K18ac
PF3D7_1126200	40S ribosomal protein S18, putative	PF3D7_1143300	DNA-directed RNA polymerases I and III subunit RPAC1, putative	STRING	0.73	H3K18ac
PF3D7_0802300	periodic tryptophan protein 2, putative	PF3D7_1126200	40S ribosomal protein S18, putative	STRING	0.449	H3K18ac
PF3D7_1020700	N-acetyltransferase, GNAT family, putative	PF3D7_1126200	40S ribosomal protein S18, putative	STRING	0.432	H3K18ac
PF3D7_0106700	small ribosomal subunit assembling AARP2 protein	PF3D7_1126200	40S ribosomal protein S18, putative	STRING	0.458	H3K18ac
PF3D7_1341300	60S ribosomal protein L18-2, putative	PF3D7_1126200	40S ribosomal protein S18, putative	STRING	0.999	H3K18ac
PF3D7_1367600	ribosome biogenesis protein MRT4, putative	PF3D7_1126200	40S ribosomal protein S18, putative	STRING	0.883	H3K18ac
PF3D7_1317800	40S ribosomal protein S19	PF3D7_1126200	40S ribosomal protein S18, putative	STRING	0.999	H3K18ac
PF3D7_1317900	nucleolar complex protein 4, putative	PF3D7_1126200	40S ribosomal protein S18, putative	STRING	0.485	H3K18ac
PF3D7_0705700	40S ribosomal protein S29, putative	PF3D7_1126200	40S ribosomal protein S18, putative	STRING	0.999	H3K18ac
PF3D7_0706400	60S ribosomal protein L37	PF3D7_1126200	40S ribosomal protein S18, putative	STRING	0.999	H3K18ac
PF3D7_0710600	60S ribosomal protein L34	PF3D7_1126200	40S ribosomal protein S18, putative	STRING	0.999	H3K18ac
PF3D7_0719600	60S ribosomal protein L11a, putative	PF3D7_1126200	40S ribosomal protein S18, putative	STRING	0.999	H3K18ac
PF3D7_0719700	40S ribosomal protein S10, putative	PF3D7_1126200	40S ribosomal protein S18, putative	STRING	0.999	H3K18ac
PF3D7_0721600	40S ribosomal protein S5, putative	PF3D7_1126200	40S ribosomal protein S18, putative	STRING	0.999	H3K18ac
PF3D7_0821700	60S ribosomal protein L22, putative	PF3D7_1126200	40S ribosomal protein S18, putative	STRING	0.997	H3K18ac
PF3D7_0814000	60S ribosomal protein L13-2, putative	PF3D7_1126200	40S ribosomal protein S18, putative	STRING	0.999	H3K18ac
PF3D7_0813900	40S ribosomal protein S16, putative	PF3D7_1126200	40S ribosomal protein S18, putative	STRING	0.999	H3K18ac
PF3D7_1003500	40S ribosomal protein S20e, putative	PF3D7_1126200	40S ribosomal protein S18, putative	STRING	0.999	H3K18ac
PF3D7_1004000	60S ribosomal protein L13, putative	PF3D7_1126200	40S ribosomal protein S18, putative	STRING	0.999	H3K18ac
PF3D7_1008800	nucleolar protein 5, putative	PF3D7_1126200	40S ribosomal protein S18, putative	STRING	0.474	H3K18ac
PF3D7_1013100	U3 small nucleolar RNA-associated protein 13, putative	PF3D7_1126200	40S ribosomal protein S18, putative	STRING	0.431	H3K18ac
PF3D7_1019400	60S ribosomal protein L30e, putative	PF3D7_1126200	40S ribosomal protein S18, putative	STRING	0.999	H3K18ac
PF3D7_1026800	40S ribosomal protein S2	PF3D7_1126200	40S ribosomal protein S18, putative	STRING	0.999	H3K18ac
PF3D7_1027800	60S ribosomal protein L3	PF3D7_1126200	40S ribosomal protein S18, putative	STRING	0.999	H3K18ac
PF3D7_1103100	60S acidic ribosomal protein P1, putative	PF3D7_1126200	40S ribosomal protein S18, putative	STRING	0.999	H3K18ac
PF3D7_1105400	40S ribosomal protein S4, putative	PF3D7_1126200	40S ribosomal protein S18, putative	STRING	0.999	H3K18ac
PF3D7_1107700	pescadillo homolog	PF3D7_1126200	40S ribosomal protein S18, putative	STRING	0.527	H3K18ac
PF3D7_1109900	60S ribosomal protein L36	PF3D7_1126200	40S ribosomal protein S18, putative	STRING	0.999	H3K18ac
PF3D7_1118500	nucleolar protein 56, putative	PF3D7_1126200	40S ribosomal protein S18, putative	STRING	0.54	H3K18ac
PF3D7_1124900	60S ribosomal protein L35, putative	PF3D7_1126200	40S ribosomal protein S18, putative	STRING	0.999	H3K18ac
PF3D7_0802300	periodic tryptophan protein 2, putative	PF3D7_1126200	40S ribosomal protein S18, putative	STRING	0.449	H3K18ac
PF3D7_1020700	N-acetyltransferase, GNAT family, putative	PF3D7_1126200	40S ribosomal protein S18, putative	STRING	0.432	H3K18ac
PF3D7_0202000	knob-associated histidine-rich protein	PF3D7_0220000	liver stage antigen 3	Y2H
PF3D7_0202000	knob-associated histidine-rich protein	PF3D7_1008000	histone deacetylase 2	Y2H
PF3D7_0202500	early transcribed membrane protein 2	PF3D7_0313100	ubiquitin-protein ligase, putative	Y2H
PF3D7_0202500	early transcribed membrane protein 2	PF3D7_1023900	chromodomain-helicase-DNA-binding protein 1 homolog, putative	Y2H
PF3D7_0202500	early transcribed membrane protein 2	PF3D7_1228600	merozoite surface protein 9	Y2H
PF3D7_0202500	early transcribed membrane protein 2	PF3D7_1474000	conserved Plasmodium protein, unknown function	Y2H
PF3D7_0219100	saccharopine dehydrogenase, putative	PF3D7_1436200	basal complex protein BCP1	Y2H
PF3D7_0306800	T-complex protein 1 subunit beta	PF3D7_0208600	ribosome-recycling factor	Y2H
PF3D7_0308200	T-complex protein 1 subunit eta	PF3D7_0817300	conserved Plasmodium protein, unknown function	Y2H
PF3D7_0308200	T-complex protein 1 subunit eta	PF3D7_0818900	heat shock protein 70	Y2H
PF3D7_0308200	T-complex protein 1 subunit eta	PF3D7_1123000	conserved Plasmodium protein, unknown function	Y2H
PF3D7_0308200	T-complex protein 1 subunit eta	PF3D7_1142700	methyltransferase, putative	Y2H
PF3D7_0317300	conserved Plasmodium protein, unknown function	PF3D7_0507800	conserved protein, unknown function	Y2H
PF3D7_0317300	conserved Plasmodium protein, unknown function	PF3D7_0526800	conserved Plasmodium protein, unknown function	Y2H
PF3D7_0317300	conserved Plasmodium protein, unknown function	PF3D7_0618200	conserved protein, unknown function	Y2H
PF3D7_0317300	conserved Plasmodium protein, unknown function	PF3D7_0713900	conserved Plasmodium protein, unknown function	Y2H
PF3D7_0317300	conserved Plasmodium protein, unknown function	PF3D7_0919900	regulator of chromosome condensation-PP1-interacting protein	Y2H
PF3D7_0317300	conserved Plasmodium protein, unknown function	PF3D7_0936800	Plasmodium exported protein (PHISTc), unknown function	Y2H
PF3D7_0317300	conserved Plasmodium protein, unknown function	PF3D7_1018300	peptidase, putative	Y2H
PF3D7_0317300	conserved Plasmodium protein, unknown function	PF3D7_1023900	chromodomain-helicase-DNA-binding protein 1 homolog, putative	Y2H
PF3D7_0317300	conserved Plasmodium protein, unknown function	PF3D7_1107000	U6 snRNA-associated Sm-like protein LSm4, putative	Y2H
PF3D7_0317300	conserved Plasmodium protein, unknown function	PF3D7_1207000	conserved Plasmodium protein, unknown function	Y2H
PF3D7_0317300	conserved Plasmodium protein, unknown function	PF3D7_1301400	Plasmodium exported protein (hyp12), unknown function	Y2H
PF3D7_0317300	conserved Plasmodium protein, unknown function	PF3D7_1340900	sodium-dependent phosphate transporter	Y2H
PF3D7_0317300	conserved Plasmodium protein, unknown function	PF3D7_1359400	CUGBP Elav-like family member 1	Y2H
PF3D7_0317300	conserved Plasmodium protein, unknown function	PF3D7_1362400	calpain	Y2H
PF3D7_0317300	conserved Plasmodium protein, unknown function	PF3D7_1417200	NOT family protein, putative	Y2H
PF3D7_0317300	conserved Plasmodium protein, unknown function	PF3D7_1471100	exported protein 2	Y2H
PF3D7_0317300	conserved Plasmodium protein, unknown function	PF3D7_0507800	conserved protein, unknown function	Y2H
PF3D7_0317300	conserved Plasmodium protein, unknown function	PF3D7_0526800	conserved Plasmodium protein, unknown function	Y2H
PF3D7_0317300	conserved Plasmodium protein, unknown function	PF3D7_0618200	conserved protein, unknown function	Y2H
PF3D7_0317300	conserved Plasmodium protein, unknown function	PF3D7_0713900	conserved Plasmodium protein, unknown function	Y2H
PF3D7_0317300	conserved Plasmodium protein, unknown function	PF3D7_0919900	regulator of chromosome condensation-PP1-interacting protein	Y2H
PF3D7_0317300	conserved Plasmodium protein, unknown function	PF3D7_0936800	Plasmodium exported protein (PHISTc), unknown function	Y2H
PF3D7_0317300	conserved Plasmodium protein, unknown function	PF3D7_1018300	peptidase, putative	Y2H
PF3D7_0317300	conserved Plasmodium protein, unknown function	PF3D7_1023900	chromodomain-helicase-DNA-binding protein 1 homolog, putative	Y2H
PF3D7_0317300	conserved Plasmodium protein, unknown function	PF3D7_1107000	U6 snRNA-associated Sm-like protein LSm4, putative	Y2H
PF3D7_0317300	conserved Plasmodium protein, unknown function	PF3D7_1207000	conserved Plasmodium protein, unknown function	Y2H
PF3D7_0317300	conserved Plasmodium protein, unknown function	PF3D7_1301400	Plasmodium exported protein (hyp12), unknown function	Y2H
PF3D7_0317300	conserved Plasmodium protein, unknown function	PF3D7_1340900	sodium-dependent phosphate transporter	Y2H
PF3D7_0317300	conserved Plasmodium protein, unknown function	PF3D7_1359400	CUGBP Elav-like family member 1	Y2H
PF3D7_0317300	conserved Plasmodium protein, unknown function	PF3D7_1362400	calpain	Y2H
PF3D7_0317300	conserved Plasmodium protein, unknown function	PF3D7_1417200	NOT family protein, putative	Y2H
PF3D7_0317300	conserved Plasmodium protein, unknown function	PF3D7_1471100	exported protein 2	Y2H
PF3D7_0317600	40S ribosomal protein S11, putative	PF3D7_0407900	AAA family ATPase, putative	Y2H
PF3D7_0317600	40S ribosomal protein S11, putative	PF3D7_0713900	conserved Plasmodium protein, unknown function	Y2H
PF3D7_0317600	40S ribosomal protein S11, putative	PF3D7_0723800	conserved Plasmodium protein, unknown function	Y2H
PF3D7_0317600	40S ribosomal protein S11, putative	PF3D7_1419700	eukaryotic translation initiation factor 3 subunit H, putative	Y2H
PF3D7_0417300	LETM1-like protein, putative	PF3D7_0617200	BFR1 domain-containing protein, putative	Y2H
PF3D7_0417300	LETM1-like protein, putative	PF3D7_0802100	AP2 domain transcription factor, putative	Y2H
PF3D7_0417300	LETM1-like protein, putative	PF3D7_0806800	V-type proton ATPase subunit a, putative	Y2H
PF3D7_0417300	LETM1-like protein, putative	PF3D7_1011800	PRE-binding protein	Y2H
PF3D7_0417300	LETM1-like protein, putative	PF3D7_1026600	conserved Plasmodium protein, unknown function	Y2H
PF3D7_0417300	LETM1-like protein, putative	PF3D7_1148800	Plasmodium exported protein (hyp11), unknown function	Y2H
PF3D7_0417300	LETM1-like protein, putative	PF3D7_1451200	conserved Plasmodium protein, unknown function	Y2H
PF3D7_0417300	LETM1-like protein, putative	PF3D7_1473200	DnaJ protein, putative	Y2H
PF3D7_0422400	40S ribosomal protein S19	PF3D7_0411000	conserved Plasmodium protein, unknown function	Y2H
PF3D7_0422400	40S ribosomal protein S19	PF3D7_0929400	high molecular weight rhoptry protein 2	Y2H
PF3D7_0423700	early transcribed membrane protein 4	PF3D7_0105800	cyclin-dependent kinases regulatory subunit, putative	Y2H
PF3D7_0501200	parasite-infected erythrocyte surface protein	PF3D7_0207600	serine repeat antigen 5	Y2H
PF3D7_0501200	parasite-infected erythrocyte surface protein	PF3D7_0804000	cactin homolog, putative	Y2H
PF3D7_0501200	parasite-infected erythrocyte surface protein	PF3D7_1011400	proteasome subunit beta type-5	Y2H
PF3D7_0501200	parasite-infected erythrocyte surface protein	PF3D7_1016400	serine/threonine protein kinase, FIKK family	Y2H
PF3D7_0505700	conserved Plasmodium membrane protein, unknown function	PF3D7_0702100	Plasmodium exported protein (PHISTb), unknown function, pseudogene	Y2H
PF3D7_0513600	deoxyribodipyrimidine photo-lyase, putative	PF3D7_1365700	SNARE associated Golgi protein, putative	Y2H
PF3D7_0516900	60S ribosomal protein L2	PF3D7_1116800	heat shock protein 101	Y2H
PF3D7_0516900	60S ribosomal protein L2	PF3D7_1148800	Plasmodium exported protein (hyp11), unknown function	Y2H
PF3D7_0516900	60S ribosomal protein L2	PF3D7_1420700	surface protein P113	Y2H
PF3D7_0520000	40S ribosomal protein S9, putative	PF3D7_0308700	conserved protein, unknown function	Y2H
PF3D7_0520000	40S ribosomal protein S9, putative	PF3D7_0532300	Plasmodium exported protein (PHISTb), unknown function	Y2H
PF3D7_0520000	40S ribosomal protein S9, putative	PF3D7_1342000	40S ribosomal protein S6	Y2H
PF3D7_0520900	adenosylhomocysteinase	PF3D7_0214100	protein transport protein SEC31	Y2H
PF3D7_0520900	adenosylhomocysteinase	PF3D7_0422500	pre-mRNA-splicing helicase BRR2, putative	Y2H
PF3D7_0520900	adenosylhomocysteinase	PF3D7_0723800	conserved Plasmodium protein, unknown function	Y2H
PF3D7_0520900	adenosylhomocysteinase	PF3D7_0815600	eukaryotic translation initiation factor 3 subunit G, putative	Y2H
PF3D7_0520900	adenosylhomocysteinase	PF3D7_0936300	ring-exported protein 3	Y2H
PF3D7_0520900	adenosylhomocysteinase	PF3D7_1005900	conserved protein, unknown function	Y2H
PF3D7_0520900	adenosylhomocysteinase	PF3D7_1123500	golgi protein 2	Y2H
PF3D7_0520900	adenosylhomocysteinase	PF3D7_1236200	conserved Plasmodium protein, unknown function	Y2H
PF3D7_0520900	adenosylhomocysteinase	PF3D7_1472200	histone deacetylase, putative	Y2H
PF3D7_0524000	karyopherin beta	PF3D7_0617200	BFR1 domain-containing protein, putative	Y2H
PF3D7_0525800	inner membrane complex protein 1g, putative	PF3D7_1402700	U2 snRNP-associated SURP motif-containing protein, putative	Y2H
PF3D7_0532100	early transcribed membrane protein 5	PF3D7_0102600	serine/threonine protein kinase, FIKK family	Y2H
PF3D7_0532100	early transcribed membrane protein 5	PF3D7_0108300	conserved Plasmodium protein, unknown function	Y2H
PF3D7_0532100	early transcribed membrane protein 5	PF3D7_0301600	Plasmodium exported protein (hyp1), unknown function	Y2H
PF3D7_0532100	early transcribed membrane protein 5	PF3D7_0309300	N2227-like protein, putative	Y2H
PF3D7_0532100	early transcribed membrane protein 5	PF3D7_0418300	conserved Plasmodium protein, unknown function	Y2H
PF3D7_0532100	early transcribed membrane protein 5	PF3D7_0424000	Plasmodium exported protein (PHISTc), unknown function	Y2H
PF3D7_0532100	early transcribed membrane protein 5	PF3D7_0511500	RNA pseudouridylate synthase, putative	Y2H
PF3D7_0532100	early transcribed membrane protein 5	PF3D7_0524600	50S ribosomal protein L12, apicoplast, putative	Y2H
PF3D7_0532100	early transcribed membrane protein 5	PF3D7_0526700	conserved protein, unknown function	Y2H
PF3D7_0532100	early transcribed membrane protein 5	PF3D7_0617200	BFR1 domain-containing protein, putative	Y2H
PF3D7_0532100	early transcribed membrane protein 5	PF3D7_0624600	ISWI chromatin-remodeling complex ATPase	Y2H
PF3D7_0532100	early transcribed membrane protein 5	PF3D7_0704600	HECT-type E3 ubiquitin ligase UT	Y2H
PF3D7_0532100	early transcribed membrane protein 5	PF3D7_0710700	conserved Plasmodium protein, unknown function	Y2H
PF3D7_0532100	early transcribed membrane protein 5	PF3D7_0802100	AP2 domain transcription factor, putative	Y2H
PF3D7_0532100	early transcribed membrane protein 5	PF3D7_0811300	CCR4-associated factor 1	Y2H
PF3D7_0532100	early transcribed membrane protein 5	PF3D7_1023900	chromodomain-helicase-DNA-binding protein 1 homolog, putative	Y2H
PF3D7_0532100	early transcribed membrane protein 5	PF3D7_1113400	ubiquitin domain-containing protein DSK2, putative	Y2H
PF3D7_0532100	early transcribed membrane protein 5	PF3D7_1149000	antigen 332, DBL-like protein	Y2H
PF3D7_0532100	early transcribed membrane protein 5	PF3D7_1205600	tetratricopeptide repeat protein, putative	Y2H
PF3D7_0532100	early transcribed membrane protein 5	PF3D7_1239200	AP2 domain transcription factor, putative	Y2H
PF3D7_0532100	early transcribed membrane protein 5	PF3D7_1308200	carbamoyl phosphate synthetase	Y2H
PF3D7_0532100	early transcribed membrane protein 5	PF3D7_1316600	choline-phosphate cytidylyltransferase	Y2H
PF3D7_0532100	early transcribed membrane protein 5	PF3D7_1339700	conserved Plasmodium protein, unknown function	Y2H
PF3D7_0532100	early transcribed membrane protein 5	PF3D7_1362400	calpain	Y2H
PF3D7_0532100	early transcribed membrane protein 5	PF3D7_1452400	conserved Plasmodium protein, unknown function	Y2H
PF3D7_0532100	early transcribed membrane protein 5	PF3D7_1455700	conserved Plasmodium protein, unknown function	Y2H
PF3D7_0532100	early transcribed membrane protein 5	PF3D7_1466800	NOC3 domain-containing protein, putative	Y2H
PF3D7_0532100	early transcribed membrane protein 5	PF3D7_1473200	DnaJ protein, putative	Y2H
PF3D7_0601900	conserved Plasmodium protein, unknown function	PF3D7_0725000	exonuclease I, putative	Y2H
PF3D7_0608700	T-complex protein 1 subunit zeta	PF3D7_0413900	ubiquitin carboxyl-terminal hydrolase 13, putative	Y2H
PF3D7_0610400	histone H3	PF3D7_0424900	Plasmodium exported protein (PHISTa), unknown function	Y2H
PF3D7_0610400	histone H3	PF3D7_0830900	Plasmodium exported protein, unknown function	Y2H
PF3D7_0610400	histone H3	PF3D7_1015900	enolase	Y2H
PF3D7_0610400	histone H3	PF3D7_1107300	polyadenylate-binding protein-interacting protein 1, putative	Y2H
PF3D7_0610400	histone H3	PF3D7_1205600	tetratricopeptide repeat protein, putative	Y2H
PF3D7_0610400	histone H3	PF3D7_1452000	rhoptry neck protein 2	Y2H
PF3D7_0610400	histone H3	PF3D7_1473200	DnaJ protein, putative	Y2H
PF3D7_0610400	histone H3	PF3D7_1473200	DnaJ protein, putative	Y2H
PF3D7_0626800	pyruvate kinase	PF3D7_0420300	AP2 domain transcription factor, putative	Y2H
PF3D7_0626800	pyruvate kinase	PF3D7_0613700	syntaxin-binding protein, putative	Y2H
PF3D7_0626800	pyruvate kinase	PF3D7_0617200	BFR1 domain-containing protein, putative	Y2H
PF3D7_0626800	pyruvate kinase	PF3D7_0826100	HECT-like E3 ubiquitin ligase, putative	Y2H
PF3D7_0626800	pyruvate kinase	PF3D7_1002100	EMP1-trafficking protein	Y2H
PF3D7_0626800	pyruvate kinase	PF3D7_1007700	AP2 domain transcription factor AP2-I	Y2H
PF3D7_0708400	heat shock protein 90	PF3D7_0618900	phosphatidylinositol N-acetylglucosaminyltransferase subunit GPI1	Y2H
PF3D7_0708400	heat shock protein 90	PF3D7_0708800	heat shock protein 110	Y2H
PF3D7_0708400	heat shock protein 90	PF3D7_0721000	conserved Plasmodium membrane protein, unknown function	Y2H
PF3D7_0708400	heat shock protein 90	PF3D7_0722100	protein pelota homolog, putative	Y2H
PF3D7_0708400	heat shock protein 90	PF3D7_0919000	nucleosome assembly protein	Y2H
PF3D7_0708400	heat shock protein 90	PF3D7_0933200	calcyclin-binding protein, putative	Y2H
PF3D7_0708400	heat shock protein 90	PF3D7_1011800	PRE-binding protein	Y2H
PF3D7_0708400	heat shock protein 90	PF3D7_1017600	conserved Plasmodium protein, unknown function	Y2H
PF3D7_0708400	heat shock protein 90	PF3D7_1024800	exported protein 3	Y2H
PF3D7_0708400	heat shock protein 90	PF3D7_1202600	nuclear export mediator factor NEMF, putative	Y2H
PF3D7_0708400	heat shock protein 90	PF3D7_1222300	endoplasmin, putative	Y2H
PF3D7_0708400	heat shock protein 90	PF3D7_1250600	translation initiation factor eIF-2B subunit beta, putative	Y2H
PF3D7_0708400	heat shock protein 90	PF3D7_1403400	conserved Plasmodium protein, unknown function	Y2H
PF3D7_0708400	heat shock protein 90	PF3D7_1473200	DnaJ protein, putative	Y2H
PF3D7_0708400	heat shock protein 90	PF3D7_1474000	conserved Plasmodium protein, unknown function	Y2H
PF3D7_0710600	60S ribosomal protein L34	PF3D7_1342400	casein kinase II beta chain	Y2H
PF3D7_0711000	AAA family ATPase, CDC48 subfamily	PF3D7_0726500	ubiquitin carboxyl-terminal hydrolase, putative	Y2H
PF3D7_0721600	40S ribosomal protein S5, putative	PF3D7_0702100	Plasmodium exported protein (PHISTb), unknown function, pseudogene	Y2H
PF3D7_0806800	V-type proton ATPase subunit a, putative	PF3D7_0417300	LETM1-like protein, putative	Y2H
PF3D7_0806800	V-type proton ATPase subunit a, putative	PF3D7_0904600	ubiquitin specific protease, putative	Y2H
PF3D7_0806800	V-type proton ATPase subunit a, putative	PF3D7_1133200	conserved Plasmodium protein, unknown function	Y2H
PF3D7_0806800	V-type proton ATPase subunit a, putative	PF3D7_1221300	conserved Plasmodium protein, unknown function	Y2H
PF3D7_0818200	14-3-3 protein	PF3D7_0204200	translocation protein SEC66, putative	Y2H
PF3D7_0818200	14-3-3 protein	PF3D7_0204200	translocation protein SEC66, putative	Y2H
PF3D7_0818200	14-3-3 protein	PF3D7_0302100	serine/threonine protein kinase	Y2H
PF3D7_0818200	14-3-3 protein	PF3D7_0410600	armadillo-type repeat protein ATRP	Y2H
PF3D7_0818200	14-3-3 protein	PF3D7_0505000	MMS19-like protein, putative	Y2H
PF3D7_0818200	14-3-3 protein	PF3D7_0508700	pre-mRNA-processing ATP-dependent RNA helicase PRP5, putative	Y2H
PF3D7_0818200	14-3-3 protein	PF3D7_0516700	ubiquitin carboxyl-terminal hydrolase 2, putative	Y2H
PF3D7_0818200	14-3-3 protein	PF3D7_0613900	myosin E, putative	Y2H
PF3D7_0818200	14-3-3 protein	PF3D7_0730300	AP2 domain transcription factor AP2-L, putative	Y2H
PF3D7_0818200	14-3-3 protein	PF3D7_0809200	asparagine-rich antigen Pfa55-14	Y2H
PF3D7_0818200	14-3-3 protein	PF3D7_0818200	14-3-3 protein	Y2H
PF3D7_0818200	14-3-3 protein	PF3D7_0818200	14-3-3 protein	Y2H
PF3D7_0818200	14-3-3 protein	PF3D7_0929400	high molecular weight rhoptry protein 2	Y2H
PF3D7_0818200	14-3-3 protein	PF3D7_0930300	merozoite surface protein 1	Y2H
PF3D7_0818200	14-3-3 protein	PF3D7_0935500	Plasmodium exported protein, unknown function	Y2H
PF3D7_0818200	14-3-3 protein	PF3D7_1011700	DNA repair protein RAD23, putative	Y2H
PF3D7_0818200	14-3-3 protein	PF3D7_1024800	exported protein 3	Y2H
PF3D7_0818200	14-3-3 protein	PF3D7_1129200	26S proteasome regulatory subunit RPN7, putative	Y2H
PF3D7_0818200	14-3-3 protein	PF3D7_1214500	conserved Plasmodium protein, unknown function	Y2H
PF3D7_0818200	14-3-3 protein	PF3D7_1225800	ubiquitin-activating enzyme E1	Y2H
PF3D7_0818200	14-3-3 protein	PF3D7_1248900	26S protease regulatory subunit 8, putative	Y2H
PF3D7_0818200	14-3-3 protein	PF3D7_1420700	surface protein P113	Y2H
PF3D7_0818900	heat shock protein 70	PF3D7_0308200	T-complex protein 1 subunit eta	Y2H
PF3D7_0818900	heat shock protein 70	PF3D7_0418600	regulator of chromosome condensation, putative	Y2H
PF3D7_0818900	heat shock protein 70	PF3D7_0528200	eukaryotic translation initiation factor 3 subunit E, putative	Y2H
PF3D7_0818900	heat shock protein 70	PF3D7_0616600	conserved protein, unknown function	Y2H
PF3D7_0818900	heat shock protein 70	PF3D7_0705400	DNA replication licensing factor MCM7	Y2H
PF3D7_0818900	heat shock protein 70	PF3D7_0716200	PDCD2 domain-containing protein, putative	Y2H
PF3D7_0818900	heat shock protein 70	PF3D7_0917900	heat shock protein 70	Y2H
PF3D7_0818900	heat shock protein 70	PF3D7_0930300	merozoite surface protein 1	Y2H
PF3D7_0818900	heat shock protein 70	PF3D7_0933900	conserved Plasmodium protein, unknown function	Y2H
PF3D7_0818900	heat shock protein 70	PF3D7_1207000	conserved Plasmodium protein, unknown function	Y2H
PF3D7_0818900	heat shock protein 70	PF3D7_1420300	DNL-type zinc finger protein	Y2H
PF3D7_0818900	heat shock protein 70	PF3D7_1475800	conserved Plasmodium protein, unknown function	Y2H
PF3D7_0827900	protein disulfide-isomerase	PF3D7_0310300	phosphoglycerate mutase, putative	Y2H
PF3D7_0827900	protein disulfide-isomerase	PF3D7_0511500	RNA pseudouridylate synthase, putative	Y2H
PF3D7_0827900	protein disulfide-isomerase	PF3D7_0802000	glutamate dehydrogenase, putative	Y2H
PF3D7_0827900	protein disulfide-isomerase	PF3D7_1228600	merozoite surface protein 9	Y2H
PF3D7_0827900	protein disulfide-isomerase	PF3D7_1419700	eukaryotic translation initiation factor 3 subunit H, putative	Y2H
PF3D7_0827900	protein disulfide-isomerase	PF3D7_1434200	calmodulin	Y2H
PF3D7_0903700	alpha tubulin 1	PF3D7_1014100	merozoite surface protein MSA180	Y2H
PF3D7_0903700	alpha tubulin 1	PF3D7_1228600	merozoite surface protein 9	Y2H
PF3D7_0903700	alpha tubulin 1	PF3D7_1416900	prefoldin subunit 2, putative	Y2H
PF3D7_0905400	high molecular weight rhoptry protein 3	PF3D7_0108000	proteasome subunit beta type-3, putative	Y2H
PF3D7_0905400	high molecular weight rhoptry protein 3	PF3D7_0625200	conserved Plasmodium protein, unknown function	Y2H
PF3D7_0905400	high molecular weight rhoptry protein 3	PF3D7_0813400	conserved protein, unknown function	Y2H
PF3D7_0905400	high molecular weight rhoptry protein 3	PF3D7_0930300	merozoite surface protein 1	Y2H
PF3D7_0905400	high molecular weight rhoptry protein 3	PF3D7_1227600	kinetochore protein SPC24, putative	Y2H
PF3D7_0917900	heat shock protein 70	PF3D7_1464500	conserved Plasmodium membrane protein, unknown function	Y2H
PF3D7_0917900	heat shock protein 70	PF3D7_0110600	phosphatidylinositol-4-phosphate 5-kinase	Y2H
PF3D7_0917900	heat shock protein 70	PF3D7_0606000	protein KIC1	Y2H
PF3D7_0917900	heat shock protein 70	PF3D7_0817300	conserved Plasmodium protein, unknown function	Y2H
PF3D7_0917900	heat shock protein 70	PF3D7_0818900	heat shock protein 70	Y2H
PF3D7_0917900	heat shock protein 70	PF3D7_0826100	HECT-like E3 ubiquitin ligase, putative	Y2H
PF3D7_0917900	heat shock protein 70	PF3D7_0917900	heat shock protein 70	Y2H
PF3D7_0917900	heat shock protein 70	PF3D7_0917900	heat shock protein 70	Y2H
PF3D7_0917900	heat shock protein 70	PF3D7_0937800	erythrocyte membrane protein 1, PfEMP1	Y2H
PF3D7_0917900	heat shock protein 70	PF3D7_1011700	DNA repair protein RAD23, putative	Y2H
PF3D7_0917900	heat shock protein 70	PF3D7_1022600	kelch protein K10	Y2H
PF3D7_0917900	heat shock protein 70	PF3D7_1119900	protein transport protein SEC16, putative	Y2H
PF3D7_0917900	heat shock protein 70	PF3D7_1205800	high mobility group protein B3, putative	Y2H
PF3D7_0917900	heat shock protein 70	PF3D7_1311800	M1-family alanyl aminopeptidase	Y2H
PF3D7_0917900	heat shock protein 70	PF3D7_1316600	choline-phosphate cytidylyltransferase	Y2H
PF3D7_0917900	heat shock protein 70	PF3D7_1420300	DNL-type zinc finger protein	Y2H
PF3D7_0917900	heat shock protein 70	PF3D7_1420400	glycine--tRNA ligase	Y2H
PF3D7_0922200	S-adenosylmethionine synthetase	PF3D7_0102500	erythrocyte binding antigen-181	Y2H
PF3D7_0922200	S-adenosylmethionine synthetase	PF3D7_0806300	ferlin-like protein, putative	Y2H
PF3D7_0922200	S-adenosylmethionine synthetase	PF3D7_0922200	S-adenosylmethionine synthetase	Y2H
PF3D7_0922200	S-adenosylmethionine synthetase	PF3D7_0922200	S-adenosylmethionine synthetase	Y2H
PF3D7_0922200	S-adenosylmethionine synthetase	PF3D7_1461600	splicing factor 3B subunit 2, putative	Y2H
PF3D7_0922500	phosphoglycerate kinase	PF3D7_1225600	conserved Plasmodium protein, unknown function	Y2H
PF3D7_0922500	phosphoglycerate kinase	PF3D7_1228600	merozoite surface protein 9	Y2H
PF3D7_0922500	phosphoglycerate kinase	PF3D7_1474000	conserved Plasmodium protein, unknown function	Y2H
PF3D7_0929400	high molecular weight rhoptry protein 2	PF3D7_0102500	erythrocyte binding antigen-181	Y2H
PF3D7_0929400	high molecular weight rhoptry protein 2	PF3D7_0408100	conserved Plasmodium protein, unknown function	Y2H
PF3D7_0929400	high molecular weight rhoptry protein 2	PF3D7_0422400	40S ribosomal protein S19	Y2H
PF3D7_0929400	high molecular weight rhoptry protein 2	PF3D7_0509100	structural maintenance of chromosomes protein 4, putative	Y2H
PF3D7_0929400	high molecular weight rhoptry protein 2	PF3D7_0813300	NPL domain-containing protein, putative	Y2H
PF3D7_0929400	high molecular weight rhoptry protein 2	PF3D7_0818200	14-3-3 protein	Y2H
PF3D7_0929400	high molecular weight rhoptry protein 2	PF3D7_1008900	adenylate kinase	Y2H
PF3D7_0929400	high molecular weight rhoptry protein 2	PF3D7_1029900	ORC3 domain-containing protein, putative	Y2H
PF3D7_0929400	high molecular weight rhoptry protein 2	PF3D7_1103800	CCR4-NOT transcription complex subunit 1, putative	Y2H
PF3D7_0929400	high molecular weight rhoptry protein 2	PF3D7_1228600	merozoite surface protein 9	Y2H
PF3D7_0929400	high molecular weight rhoptry protein 2	PF3D7_1352700	intron-binding protein aquarius, putative	Y2H
PF3D7_0929400	high molecular weight rhoptry protein 2	PF3D7_1353300	conserved Plasmodium protein, unknown function	Y2H
PF3D7_0929400	high molecular weight rhoptry protein 2	PF3D7_1362700	conserved Plasmodium protein, unknown function	Y2H
PF3D7_0929400	high molecular weight rhoptry protein 2	PF3D7_1410400	rhoptry-associated protein 1	Y2H
PF3D7_0929400	high molecular weight rhoptry protein 2	PF3D7_1420700	surface protein P113	Y2H
PF3D7_1003600	inner membrane complex protein 1c, putative	PF3D7_0308700	conserved protein, unknown function	Y2H
PF3D7_1003600	inner membrane complex protein 1c, putative	PF3D7_0628800	glutamyl-tRNA(Gln) amidotransferase subunit B	Y2H
PF3D7_1003600	inner membrane complex protein 1c, putative	PF3D7_1024800	exported protein 3	Y2H
PF3D7_1003600	inner membrane complex protein 1c, putative	PF3D7_1471100	exported protein 2	Y2H
PF3D7_1004000	60S ribosomal protein L13, putative	PF3D7_0617200	BFR1 domain-containing protein, putative	Y2H
PF3D7_1004000	60S ribosomal protein L13, putative	PF3D7_1203700	nucleosome assembly protein	Y2H
PF3D7_1006200	DNA/RNA-binding protein Alba 3	PF3D7_0401600	rifin	Y2H
PF3D7_1006200	DNA/RNA-binding protein Alba 3	PF3D7_1019300	zinc finger protein, putative	Y2H
PF3D7_1006200	DNA/RNA-binding protein Alba 3	PF3D7_1223100	cAMP-dependent protein kinase regulatory subunit	Y2H
PF3D7_1006200	DNA/RNA-binding protein Alba 3	PF3D7_1454400	aminopeptidase P	Y2H
PF3D7_1008700	tubulin beta chain	PF3D7_0413600	26S protease regulatory subunit 6B, putative	Y2H
PF3D7_1008700	tubulin beta chain	PF3D7_0725000	exonuclease I, putative	Y2H
PF3D7_1026800	40S ribosomal protein S2	PF3D7_1327300	conserved Plasmodium protein, unknown function	Y2H
PF3D7_1027300	peroxiredoxin	PF3D7_0809900	JmjC domain-containing protein 1, putative	Y2H
PF3D7_1027300	peroxiredoxin	PF3D7_1116100	serine esterase, putative	Y2H
PF3D7_1027300	peroxiredoxin	PF3D7_1330500	CTLH domain-containing protein, putative	Y2H
PF3D7_1027800	60S ribosomal protein L3	PF3D7_0527500	Hsc70-interacting protein	Y2H
PF3D7_1027800	60S ribosomal protein L3	PF3D7_0715600	GTP-binding translation elongation factor tu family protein, putative	Y2H
PF3D7_1027800	60S ribosomal protein L3	PF3D7_0728600	RING zinc finger protein, putative	Y2H
PF3D7_1027800	60S ribosomal protein L3	PF3D7_1025900	conserved protein, unknown function	Y2H
PF3D7_1027800	60S ribosomal protein L3	PF3D7_1203700	nucleosome assembly protein	Y2H
PF3D7_1038000	antigen UB05	PF3D7_0819000	ribonuclease, putative	Y2H
PF3D7_1105100	histone H2B	PF3D7_0407900	AAA family ATPase, putative	Y2H
PF3D7_1105400	40S ribosomal protein S4, putative	PF3D7_1207100	pre-rRNA-processing protein ESF1, putative	Y2H
PF3D7_1105400	40S ribosomal protein S4, putative	PF3D7_1316900	conserved protein, unknown function	Y2H
PF3D7_1105400	40S ribosomal protein S4, putative	PF3D7_1434500	dynein-related AAA-type ATPase, putative	Y2H
PF3D7_1116800	heat shock protein 101	PF3D7_0106700	small ribosomal subunit assembling AARP2 protein	Y2H
PF3D7_1116800	heat shock protein 101	PF3D7_0306200	activator of Hsp90 ATPase	Y2H
PF3D7_1116800	heat shock protein 101	PF3D7_0515000	pre-mRNA-splicing factor CWC2, putative	Y2H
PF3D7_1116800	heat shock protein 101	PF3D7_0516900	60S ribosomal protein L2	Y2H
PF3D7_1116800	heat shock protein 101	PF3D7_1116800	heat shock protein 101	Y2H
PF3D7_1116800	heat shock protein 101	PF3D7_1116800	heat shock protein 101	Y2H
PF3D7_1120100	phosphoglycerate mutase, putative	PF3D7_1116100	serine esterase, putative	Y2H
PF3D7_1124600	ethanolamine kinase	PF3D7_1004400	RNA-binding protein, putative	Y2H
PF3D7_1124600	ethanolamine kinase	PF3D7_1368100	26S proteasome regulatory subunit RPN11, putative	Y2H
PF3D7_1130200	60S ribosomal protein P0	PF3D7_0204300	conserved Plasmodium protein, unknown function	Y2H
PF3D7_1130200	60S ribosomal protein P0	PF3D7_0214400	conserved protein, unknown function	Y2H
PF3D7_1130200	60S ribosomal protein P0	PF3D7_1034500	armadillo repeat protein, putative	Y2H
PF3D7_1130200	60S ribosomal protein P0	PF3D7_1466400	AP2 domain transcription factor AP2-EXP	Y2H
PF3D7_1134000	heat shock protein 70	PF3D7_0113000	glutamic acid-rich protein GARP	Y2H
PF3D7_1134000	heat shock protein 70	PF3D7_0207600	serine repeat antigen 5	Y2H
PF3D7_1134000	heat shock protein 70	PF3D7_0401800	Plasmodium exported protein (PHISTb), unknown function	Y2H
PF3D7_1134000	heat shock protein 70	PF3D7_0511500	RNA pseudouridylate synthase, putative	Y2H
PF3D7_1134000	heat shock protein 70	PF3D7_0702100	Plasmodium exported protein (PHISTb), unknown function, pseudogene	Y2H
PF3D7_1134000	heat shock protein 70	PF3D7_1110400	RNA-binding protein, putative	Y2H
PF3D7_1134000	heat shock protein 70	PF3D7_1128000	conserved Plasmodium protein, unknown function	Y2H
PF3D7_1134000	heat shock protein 70	PF3D7_1134000	heat shock protein 70	Y2H
PF3D7_1134000	heat shock protein 70	PF3D7_1134000	heat shock protein 70	Y2H
PF3D7_1134000	heat shock protein 70	PF3D7_1228600	merozoite surface protein 9	Y2H
PF3D7_1134000	heat shock protein 70	PF3D7_1353000	tryptophan-rich protein, pseudogene	Y2H
PF3D7_1134000	heat shock protein 70	PF3D7_1361200	conserved Plasmodium protein, unknown function	Y2H
PF3D7_1134000	heat shock protein 70	PF3D7_1446500	nucleoporin NUP313, putative	Y2H
PF3D7_1211400	heat shock protein DNAJ homologue Pfj4	PF3D7_1121700	protein GCN20	Y2H
PF3D7_1211400	heat shock protein DNAJ homologue Pfj4	PF3D7_1477500	Plasmodium exported protein (PHISTb), unknown function	Y2H
PF3D7_1211900	non-SERCA-type Ca2+ -transporting P-ATPase	PF3D7_1430100	serine/threonine protein phosphatase 2A activator	Y2H
PF3D7_1224300	polyadenylate-binding protein 1, putative	PF3D7_1107300	polyadenylate-binding protein-interacting protein 1, putative	Y2H
PF3D7_1303000	ATP synthase-associated protein, putative	PF3D7_0619000	conserved protein, unknown function	Y2H
PF3D7_1304500	small heat shock protein, putative	PF3D7_0306200	activator of Hsp90 ATPase	Y2H
PF3D7_1309100	60S ribosomal protein L24, putative	PF3D7_0936800	Plasmodium exported protein (PHISTc), unknown function	Y2H
PF3D7_1309100	60S ribosomal protein L24, putative	PF3D7_1126700	autophagy-related protein 23, putative	Y2H
PF3D7_1309100	60S ribosomal protein L24, putative	PF3D7_1203700	nucleosome assembly protein	Y2H
PF3D7_1309100	60S ribosomal protein L24, putative	PF3D7_1236100	clustered-asparagine-rich protein	Y2H
PF3D7_1327300	conserved Plasmodium protein, unknown function	PF3D7_0214900	rhoptry neck protein 6	Y2H
PF3D7_1327300	conserved Plasmodium protein, unknown function	PF3D7_0305500	protein dopey homolog, putative	Y2H
PF3D7_1327300	conserved Plasmodium protein, unknown function	PF3D7_0501300	skeleton-binding protein 1	Y2H
PF3D7_1327300	conserved Plasmodium protein, unknown function	PF3D7_0625200	conserved Plasmodium protein, unknown function	Y2H
PF3D7_1327300	conserved Plasmodium protein, unknown function	PF3D7_0716100	protein SDA1, putative	Y2H
PF3D7_1327300	conserved Plasmodium protein, unknown function	PF3D7_0723400	conserved Plasmodium protein, unknown function	Y2H
PF3D7_1327300	conserved Plasmodium protein, unknown function	PF3D7_1026800	40S ribosomal protein S2	Y2H
PF3D7_1327300	conserved Plasmodium protein, unknown function	PF3D7_1133100	conserved Plasmodium protein, unknown function	Y2H
PF3D7_1327300	conserved Plasmodium protein, unknown function	PF3D7_1148800	Plasmodium exported protein (hyp11), unknown function	Y2H
PF3D7_1327300	conserved Plasmodium protein, unknown function	PF3D7_1212700	eukaryotic translation initiation factor 3 subunit A, putative	Y2H
PF3D7_1327300	conserved Plasmodium protein, unknown function	PF3D7_1216900	DNA-binding chaperone, putative	Y2H
PF3D7_1327300	conserved Plasmodium protein, unknown function	PF3D7_1347500	DNA/RNA-binding protein Alba 4	Y2H
PF3D7_1328300	conserved protein, unknown function	PF3D7_1124900	60S ribosomal protein L35, putative	Y2H
PF3D7_1335400	reticulocyte binding protein 2 homologue a	PF3D7_0216700	autophagy-related protein 11, putative	Y2H
PF3D7_1335400	reticulocyte binding protein 2 homologue a	PF3D7_0400200	erythrocyte membrane protein 1 (PfEMP1), exon 2, pseudogene	Y2H
PF3D7_1335400	reticulocyte binding protein 2 homologue a	PF3D7_0420300	AP2 domain transcription factor, putative	Y2H
PF3D7_1335400	reticulocyte binding protein 2 homologue a	PF3D7_0501300	skeleton-binding protein 1	Y2H
PF3D7_1335400	reticulocyte binding protein 2 homologue a	PF3D7_0603400	trophozoite exported protein 1	Y2H
PF3D7_1335400	reticulocyte binding protein 2 homologue a	PF3D7_0703500	erythrocyte membrane-associated antigen	Y2H
PF3D7_1335400	reticulocyte binding protein 2 homologue a	PF3D7_0716100	protein SDA1, putative	Y2H
PF3D7_1335400	reticulocyte binding protein 2 homologue a	PF3D7_0726500	ubiquitin carboxyl-terminal hydrolase, putative	Y2H
PF3D7_1335400	reticulocyte binding protein 2 homologue a	PF3D7_0802000	glutamate dehydrogenase, putative	Y2H
PF3D7_1335400	reticulocyte binding protein 2 homologue a	PF3D7_0813000	protein KIC7	Y2H
PF3D7_1335400	reticulocyte binding protein 2 homologue a	PF3D7_1021700	VPS13 domain-containing protein, putative	Y2H
PF3D7_1335400	reticulocyte binding protein 2 homologue a	PF3D7_1030100	pre-mRNA-splicing factor ATP-dependent RNA helicase PRP22, putative	Y2H
PF3D7_1335400	reticulocyte binding protein 2 homologue a	PF3D7_1112100	conserved Plasmodium protein, unknown function	Y2H
PF3D7_1335400	reticulocyte binding protein 2 homologue a	PF3D7_1138500	protein phosphatase PPM2	Y2H
PF3D7_1335400	reticulocyte binding protein 2 homologue a	PF3D7_1452500	syntaxin-6, putative	Y2H
PF3D7_1335400	reticulocyte binding protein 2 homologue a	PF3D7_1475600	bromodomain protein 4, putative	Y2H
PF3D7_1338200	60S ribosomal protein L6, putative	PF3D7_0405400	pre-mRNA-processing-splicing factor 8, putative	Y2H
PF3D7_1338200	60S ribosomal protein L6, putative	PF3D7_0420000	zinc finger protein, putative	Y2H
PF3D7_1338200	60S ribosomal protein L6, putative	PF3D7_1145200	serine/threonine protein kinase, putative	Y2H
PF3D7_1338200	60S ribosomal protein L6, putative	PF3D7_1316600	choline-phosphate cytidylyltransferase	Y2H
PF3D7_1338200	60S ribosomal protein L6, putative	PF3D7_1445700	conserved Plasmodium protein, unknown function	Y2H
PF3D7_1343000	phosphoethanolamine N-methyltransferase	PF3D7_0527500	Hsc70-interacting protein	Y2H
PF3D7_1343000	phosphoethanolamine N-methyltransferase	PF3D7_0933200	calcyclin-binding protein, putative	Y2H
PF3D7_1343000	phosphoethanolamine N-methyltransferase	PF3D7_1011800	PRE-binding protein	Y2H
PF3D7_1343000	phosphoethanolamine N-methyltransferase	PF3D7_1123000	conserved Plasmodium protein, unknown function	Y2H
PF3D7_1343000	phosphoethanolamine N-methyltransferase	PF3D7_1231400	amino acid transporter, putative	Y2H
PF3D7_1343000	phosphoethanolamine N-methyltransferase	PF3D7_1366300	conserved Plasmodium protein, unknown function	Y2H
PF3D7_1343000	phosphoethanolamine N-methyltransferase	PF3D7_1427900	leucine-rich repeat protein	Y2H
PF3D7_1343000	phosphoethanolamine N-methyltransferase	PF3D7_1436300	translocon component PTEX150	Y2H
PF3D7_1346100	protein transport protein SEC61 subunit alpha	PF3D7_1127900	conserved Plasmodium protein, unknown function	Y2H
PF3D7_1347500	DNA/RNA-binding protein Alba 4	PF3D7_0519800	EELM2 domain-containing protein, putative	Y2H
PF3D7_1347500	DNA/RNA-binding protein Alba 4	PF3D7_1327300	conserved Plasmodium protein, unknown function	Y2H
PF3D7_1347500	DNA/RNA-binding protein Alba 4	PF3D7_1346300	DNA/RNA-binding protein Alba 2	Y2H
PF3D7_1353200	membrane associated histidine-rich protein 2	PF3D7_1235300	CCR4-NOT transcription complex subunit 4, putative	Y2H
PF3D7_1357000	elongation factor 1-alpha	PF3D7_1249800	THO complex subunit 2, putative	Y2H
PF3D7_1365900	ubiquitin-60S ribosomal protein L40	PF3D7_1330800	RNA-binding protein, putative	Y2H
PF3D7_1420700	surface protein P113	PF3D7_0413600	26S protease regulatory subunit 6B, putative	Y2H
PF3D7_1420700	surface protein P113	PF3D7_0516900	60S ribosomal protein L2	Y2H
PF3D7_1420700	surface protein P113	PF3D7_0615900	protein phosphatase, putative	Y2H
PF3D7_1420700	surface protein P113	PF3D7_0818200	14-3-3 protein	Y2H
PF3D7_1420700	surface protein P113	PF3D7_0826100	HECT-like E3 ubiquitin ligase, putative	Y2H
PF3D7_1420700	surface protein P113	PF3D7_0929400	high molecular weight rhoptry protein 2	Y2H
PF3D7_1420700	surface protein P113	PF3D7_1019300	zinc finger protein, putative	Y2H
PF3D7_1420700	surface protein P113	PF3D7_1021900	PHAX domain-containing protein, putative	Y2H
PF3D7_1420700	surface protein P113	PF3D7_1126700	autophagy-related protein 23, putative	Y2H
PF3D7_1420700	surface protein P113	PF3D7_1207000	conserved Plasmodium protein, unknown function	Y2H
PF3D7_1420700	surface protein P113	PF3D7_1212700	eukaryotic translation initiation factor 3 subunit A, putative	Y2H
PF3D7_1420700	surface protein P113	PF3D7_1307200	DnaJ protein, putative	Y2H
PF3D7_1420700	surface protein P113	PF3D7_1321100	protein kinase domain-containing protein, putative	Y2H
PF3D7_1420700	surface protein P113	PF3D7_1335100	merozoite surface protein 7	Y2H
PF3D7_1445900	ATP-dependent RNA helicase DDX5, putative	PF3D7_0905100	nucleoporin NUP221, putative	Y2H
PF3D7_1445900	ATP-dependent RNA helicase DDX5, putative	PF3D7_1321700	splicing factor 1	Y2H
PF3D7_1447000	40S ribosomal protein S5	PF3D7_1447000	40S ribosomal protein S5	Y2H
PF3D7_1447000	40S ribosomal protein S5	PF3D7_1447000	40S ribosomal protein S5	Y2H
PF3D7_1451100	elongation factor 2	PF3D7_0526600	conserved Plasmodium protein, unknown function	Y2H
PF3D7_1451100	elongation factor 2	PF3D7_1454400	aminopeptidase P	Y2H
PF3D7_1451800	sortilin	PF3D7_1366900	conserved protein, unknown function	Y2H
PF3D7_1456800	V-type H(+)-translocating pyrophosphatase, putative	PF3D7_0715600	GTP-binding translation elongation factor tu family protein, putative	Y2H
PF3D7_1462800	glyceraldehyde-3-phosphate dehydrogenase	PF3D7_0516700	ubiquitin carboxyl-terminal hydrolase 2, putative	Y2H
PF3D7_1462800	glyceraldehyde-3-phosphate dehydrogenase	PF3D7_0802000	glutamate dehydrogenase, putative	Y2H
PF3D7_1462800	glyceraldehyde-3-phosphate dehydrogenase	PF3D7_0802100	AP2 domain transcription factor, putative	Y2H
PF3D7_1462800	glyceraldehyde-3-phosphate dehydrogenase	PF3D7_0813400	conserved protein, unknown function	Y2H
PF3D7_1462800	glyceraldehyde-3-phosphate dehydrogenase	PF3D7_1015900	enolase	Y2H
PF3D7_1462800	glyceraldehyde-3-phosphate dehydrogenase	PF3D7_1024800	exported protein 3	Y2H
PF3D7_1462800	glyceraldehyde-3-phosphate dehydrogenase	PF3D7_1206300	conserved Plasmodium protein, unknown function	Y2H
PF3D7_1462800	glyceraldehyde-3-phosphate dehydrogenase	PF3D7_1207000	conserved Plasmodium protein, unknown function	Y2H
PF3D7_1462800	glyceraldehyde-3-phosphate dehydrogenase	PF3D7_1335100	merozoite surface protein 7	Y2H
PF3D7_1462800	glyceraldehyde-3-phosphate dehydrogenase	PF3D7_1417800	DNA replication licensing factor MCM2	Y2H
PF3D7_1466800	NOC3 domain-containing protein, putative	PF3D7_0532100	early transcribed membrane protein 5	Y2H
PF3D7_1466800	NOC3 domain-containing protein, putative	PF3D7_1466800	NOC3 domain-containing protein, putative	Y2H
PF3D7_1466800	NOC3 domain-containing protein, putative	PF3D7_1466800	NOC3 domain-containing protein, putative	Y2H
PF3D7_1468700	eukaryotic initiation factor 4A	PF3D7_1149000	antigen 332, DBL-like protein	Y2H
PF3D7_1468700	eukaryotic initiation factor 4A	PF3D7_1348400	conserved Plasmodium membrane protein, unknown function	Y2H
PF3D7_1471100	exported protein 2	PF3D7_0302500	cytoadherence linked asexual protein 3.1	Y2H
PF3D7_1471100	exported protein 2	PF3D7_0317300	conserved Plasmodium protein, unknown function	Y2H
PF3D7_1471100	exported protein 2	PF3D7_0323700	U4/U6.U5 tri-snRNP-associated protein 1, putative	Y2H
PF3D7_1471100	exported protein 2	PF3D7_0404700	dipeptidyl aminopeptidase 3	Y2H
PF3D7_1471100	exported protein 2	PF3D7_0424000	Plasmodium exported protein (PHISTc), unknown function	Y2H
PF3D7_1471100	exported protein 2	PF3D7_0501300	skeleton-binding protein 1	Y2H
PF3D7_1471100	exported protein 2	PF3D7_0604100	AP2 domain transcription factor	Y2H
PF3D7_1471100	exported protein 2	PF3D7_0704600	HECT-type E3 ubiquitin ligase UT	Y2H
PF3D7_1471100	exported protein 2	PF3D7_0806300	ferlin-like protein, putative	Y2H
PF3D7_1471100	exported protein 2	PF3D7_0825500	protein KRI1, putative	Y2H
PF3D7_1471100	exported protein 2	PF3D7_0919900	regulator of chromosome condensation-PP1-interacting protein	Y2H
PF3D7_1471100	exported protein 2	PF3D7_0935600	gametocytogenesis-implicated protein	Y2H
PF3D7_1471100	exported protein 2	PF3D7_1003600	inner membrane complex protein 1c, putative	Y2H
PF3D7_1471100	exported protein 2	PF3D7_1021700	VPS13 domain-containing protein, putative	Y2H
PF3D7_1471100	exported protein 2	PF3D7_1031500	DEAD/DEAH box helicase, putative	Y2H
PF3D7_1471100	exported protein 2	PF3D7_1139100	RNA-binding protein, putative	Y2H
PF3D7_1471100	exported protein 2	PF3D7_1145400	dynamin-like protein	Y2H
PF3D7_1471100	exported protein 2	PF3D7_1148800	Plasmodium exported protein (hyp11), unknown function	Y2H
PF3D7_1471100	exported protein 2	PF3D7_1202700	AATF domain-containing protein, putative	Y2H
PF3D7_1471100	exported protein 2	PF3D7_1236100	clustered-asparagine-rich protein	Y2H
PF3D7_1471100	exported protein 2	PF3D7_1249800	THO complex subunit 2, putative	Y2H
PF3D7_1471100	exported protein 2	PF3D7_1340900	sodium-dependent phosphate transporter	Y2H
PF3D7_1471100	exported protein 2	PF3D7_1348400	conserved Plasmodium membrane protein, unknown function	Y2H
PF3D7_1471100	exported protein 2	PF3D7_1433400	PHD finger protein PHD2, putative	Y2H
PF3D7_1471100	exported protein 2	PF3D7_1448500	conserved Plasmodium protein, unknown function	Y2H
PF3D7_1471100	exported protein 2	PF3D7_1452400	conserved Plasmodium protein, unknown function	Y2H
PF3D7_0822800	U5 small nuclear ribonucleoprotein 40 kDa protein, putative	PF3D7_0822300	small nuclear ribonucleoprotein G, putative	STRING	0.731
PF3D7_1359000	conserved Plasmodium protein, unknown function	PF3D7_0310200	phd finger protein, putative	STRING	0.416
PF3D7_1359000	conserved Plasmodium protein, unknown function	PF3D7_1143300	DNA-directed RNA polymerases I and III subunit RPAC1, putative	STRING	0.505
PF3D7_1359000	conserved Plasmodium protein, unknown function	PF3D7_0716100	protein SDA1, putative	STRING	0.986
PF3D7_1359000	conserved Plasmodium protein, unknown function	PF3D7_0509400	RNA polymerase I	STRING	0.994
PF3D7_1359000	conserved Plasmodium protein, unknown function	PF3D7_1134700	DNA-directed RNA polymerase I subunit RPA2, putative	STRING	0.992
PF3D7_1359000	conserved Plasmodium protein, unknown function	PF3D7_0802300	periodic tryptophan protein 2, putative	STRING	0.998
PF3D7_1359000	conserved Plasmodium protein, unknown function	PF3D7_1020700	N-acetyltransferase, GNAT family, putative	STRING	0.995
PF3D7_0716100	protein SDA1, putative	PF3D7_1143300	DNA-directed RNA polymerases I and III subunit RPAC1, putative	STRING	0.471
PF3D7_0716100	protein SDA1, putative	PF3D7_0509400	RNA polymerase I	STRING	0.989
PF3D7_0716100	protein SDA1, putative	PF3D7_0802300	periodic tryptophan protein 2, putative	STRING	0.992
PF3D7_0716100	protein SDA1, putative	PF3D7_1134700	DNA-directed RNA polymerase I subunit RPA2, putative	STRING	0.994
PF3D7_0716100	protein SDA1, putative	PF3D7_1020700	N-acetyltransferase, GNAT family, putative	STRING	0.999
PF3D7_0802300	periodic tryptophan protein 2, putative	PF3D7_1143300	DNA-directed RNA polymerases I and III subunit RPAC1, putative	STRING	0.718
PF3D7_0802300	periodic tryptophan protein 2, putative	PF3D7_1134700	DNA-directed RNA polymerase I subunit RPA2, putative	STRING	0.994
PF3D7_0802300	periodic tryptophan protein 2, putative	PF3D7_0509400	RNA polymerase I	STRING	0.994
PF3D7_0802300	periodic tryptophan protein 2, putative	PF3D7_1020700	N-acetyltransferase, GNAT family, putative	STRING	0.998
PF3D7_1020700	N-acetyltransferase, GNAT family, putative	PF3D7_1143300	DNA-directed RNA polymerases I and III subunit RPAC1, putative	STRING	0.616
PF3D7_1020700	N-acetyltransferase, GNAT family, putative	PF3D7_1134700	DNA-directed RNA polymerase I subunit RPA2, putative	STRING	0.99
PF3D7_1020700	N-acetyltransferase, GNAT family, putative	PF3D7_0509400	RNA polymerase I	STRING	0.994
PF3D7_1134700	DNA-directed RNA polymerase I subunit RPA2, putative	PF3D7_1143300	DNA-directed RNA polymerases I and III subunit RPAC1, putative	STRING	0.956
PF3D7_1134700	DNA-directed RNA polymerase I subunit RPA2, putative	PF3D7_0509400	RNA polymerase I	STRING	0.998
PF3D7_1143300	DNA-directed RNA polymerases I and III subunit RPAC1, putative	PF3D7_0826700	receptor for activated c kinase	STRING	0.656
PF3D7_1143300	DNA-directed RNA polymerases I and III subunit RPAC1, putative	PF3D7_0509400	RNA polymerase I	STRING	0.858
PF3D7_1359000	conserved Plasmodium protein, unknown function	PF3D7_0820000	Snf2-related CBP activator, putative	STRING	0.502
PF3D7_1318400	structural maintenance of chromosomes protein 2, putative	PF3D7_1105100	histone H2B	STRING	0.424
PF3D7_1318400	structural maintenance of chromosomes protein 2, putative	PF3D7_0714000	histone H2B variant	STRING	0.429
PF3D7_1318400	structural maintenance of chromosomes protein 2, putative	PF3D7_1104200	chromatin remodeling protein	STRING	0.483
PF3D7_1318400	structural maintenance of chromosomes protein 2, putative	PF3D7_1224500	histone chaperone ASF1, putative	STRING	0.672
PF3D7_1318400	structural maintenance of chromosomes protein 2, putative	PF3D7_0624600	ISWI chromatin-remodeling complex ATPase	STRING	0.726
PF3D7_1318400	structural maintenance of chromosomes protein 2, putative	PF3D7_1033600	pre-mRNA-splicing factor CEF1, putative	STRING	0.814
PF3D7_1318400	structural maintenance of chromosomes protein 2, putative	PF3D7_0527000	DNA replication licensing factor MCM3, putative	STRING	0.823
PF3D7_1318400	structural maintenance of chromosomes protein 2, putative	PF3D7_0501800	chromatin assembly factor 1 subunit A	STRING	0.904
PF3D7_1318400	structural maintenance of chromosomes protein 2, putative	PF3D7_1245600	kinesin-15, putative	STRING	0.891
PF3D7_1318400	structural maintenance of chromosomes protein 2, putative	PF3D7_0317500	kinesin-5	STRING	0.989
PF3D7_1318400	structural maintenance of chromosomes protein 2, putative	PF3D7_0416300	DNA helicase MCM9, putative	STRING	0.99
PF3D7_1318400	structural maintenance of chromosomes protein 2, putative	PF3D7_0411900	DNA polymerase alpha catalytic subunit A	STRING	0.996
PF3D7_1318400	structural maintenance of chromosomes protein 2, putative	PF3D7_0509100	structural maintenance of chromosomes protein 4, putative	STRING	0.999
PF3D7_1318400	structural maintenance of chromosomes protein 2, putative	PF3D7_1403100	condensin complex subunit 1, putative	STRING	0.996
PF3D7_0830600	Plasmodium exported protein (PHISTc), unknown function	PF3D7_1118600	histone acetyltransferase MYST	STRING	0.444
PF3D7_0830600	Plasmodium exported protein (PHISTc), unknown function	PF3D7_1427100	lipase, putative	STRING	0.999
PF3D7_0822800	U5 small nuclear ribonucleoprotein 40 kDa protein, putative	PF3D7_1451500	pre-mRNA-splicing factor CWF18, putative	STRING	0.414
PF3D7_0822800	U5 small nuclear ribonucleoprotein 40 kDa protein, putative	PF3D7_1423200	peptidyl-prolyl cis-trans isomerase	STRING	0.462
PF3D7_0822800	U5 small nuclear ribonucleoprotein 40 kDa protein, putative	PF3D7_1106000	RuvB-like helicase 2	STRING	0.449
PF3D7_0822800	U5 small nuclear ribonucleoprotein 40 kDa protein, putative	PF3D7_1220400	debranching enzyme-associated ribonuclease, putative	STRING	0.575
PF3D7_0822800	U5 small nuclear ribonucleoprotein 40 kDa protein, putative	PF3D7_1450700	conserved Plasmodium protein, unknown function	STRING	0.632
PF3D7_0822800	U5 small nuclear ribonucleoprotein 40 kDa protein, putative	PF3D7_1238300	pre-mRNA-splicing factor CWC22, putative	STRING	0.649
PF3D7_0822800	U5 small nuclear ribonucleoprotein 40 kDa protein, putative	PF3D7_1234800	splicing factor 3B subunit 3, putative	STRING	0.715
PF3D7_0822800	U5 small nuclear ribonucleoprotein 40 kDa protein, putative	PF3D7_1352700	intron-binding protein aquarius, putative	STRING	0.726
PF3D7_0822800	U5 small nuclear ribonucleoprotein 40 kDa protein, putative	PF3D7_0308900	splicing factor 3B subunit 1, putative	STRING	0.732
PF3D7_0822800	U5 small nuclear ribonucleoprotein 40 kDa protein, putative	PF3D7_1235900	pre-mRNA-splicing factor SYF1, putative	STRING	0.742
PF3D7_0822800	U5 small nuclear ribonucleoprotein 40 kDa protein, putative	PF3D7_0422700	eukaryotic initiation factor 4A-III, putative	STRING	0.751
PF3D7_0822800	U5 small nuclear ribonucleoprotein 40 kDa protein, putative	PF3D7_0218700	pre-mRNA-processing protein 45, putative	STRING	0.757
PF3D7_0822800	U5 small nuclear ribonucleoprotein 40 kDa protein, putative	PF3D7_0716000	RNA-binding protein, putative	STRING	0.491
PF3D7_0822800	U5 small nuclear ribonucleoprotein 40 kDa protein, putative	PF3D7_0302000	pre-mRNA-splicing factor PRP46, putative	STRING	0.793
PF3D7_0822800	U5 small nuclear ribonucleoprotein 40 kDa protein, putative	PF3D7_0829300	U6 snRNA-associated Sm-like protein LSm8, putative	STRING	0.797
PF3D7_0822800	U5 small nuclear ribonucleoprotein 40 kDa protein, putative	PF3D7_1111200	conserved protein, unknown function	STRING	0.909
PF3D7_0822800	U5 small nuclear ribonucleoprotein 40 kDa protein, putative	PF3D7_1248200	pre-mRNA-splicing factor RBM22, putative	STRING	0.913
PF3D7_0822800	U5 small nuclear ribonucleoprotein 40 kDa protein, putative	PF3D7_0722500	pre-mRNA-splicing factor CWC15, putative	STRING	0.917
PF3D7_0822800	U5 small nuclear ribonucleoprotein 40 kDa protein, putative	PF3D7_0522800	pre-mRNA-splicing factor BUD31, putative	STRING	0.92
PF3D7_0822800	U5 small nuclear ribonucleoprotein 40 kDa protein, putative	PF3D7_1414800	small nuclear ribonucleoprotein-associated protein B, putative	STRING	0.924
PF3D7_0822800	U5 small nuclear ribonucleoprotein 40 kDa protein, putative	PF3D7_0218500	small nuclear ribonucleoprotein Sm D2, putative	STRING	0.925
PF3D7_0822800	U5 small nuclear ribonucleoprotein 40 kDa protein, putative	PF3D7_0403700	pre-mRNA-splicing factor CLF1, putative	STRING	0.927
PF3D7_0822800	U5 small nuclear ribonucleoprotein 40 kDa protein, putative	PF3D7_0614400	pre-mRNA-splicing factor CWF7, putative	STRING	0.912
PF3D7_0822800	U5 small nuclear ribonucleoprotein 40 kDa protein, putative	PF3D7_1033600	pre-mRNA-splicing factor CEF1, putative	STRING	0.928
PF3D7_0822800	U5 small nuclear ribonucleoprotein 40 kDa protein, putative	PF3D7_0909800	small nuclear ribonucleoprotein Sm D3, putative	STRING	0.93
PF3D7_0822800	U5 small nuclear ribonucleoprotein 40 kDa protein, putative	PF3D7_0308600	pre-mRNA-processing factor 19, putative	STRING	0.943
PF3D7_0822800	U5 small nuclear ribonucleoprotein 40 kDa protein, putative	PF3D7_1003800	U5 small nuclear ribonucleoprotein component, putative	STRING	0.933
PF3D7_0822800	U5 small nuclear ribonucleoprotein 40 kDa protein, putative	PF3D7_0405400	pre-mRNA-processing-splicing factor 8, putative	STRING	0.922
PF3D7_1318400	structural maintenance of chromosomes protein 2, putative	PF3D7_0625300	DNA polymerase 1, putative	STRING	0.454
PF3D7_1318400	structural maintenance of chromosomes protein 2, putative	PF3D7_1013600	conserved Plasmodium protein, unknown function	STRING	0.463
PF3D7_1318400	structural maintenance of chromosomes protein 2, putative	PF3D7_1306200	conserved protein, unknown function	STRING	0.463
PF3D7_1318400	structural maintenance of chromosomes protein 2, putative	PF3D7_1448500	conserved Plasmodium protein, unknown function	STRING	0.461
PF3D7_1318400	structural maintenance of chromosomes protein 2, putative	PF3D7_0317200	cdc2-related protein kinase 4	STRING	0.61
PF3D7_1318400	structural maintenance of chromosomes protein 2, putative	PF3D7_0904800	replication protein A1, small fragment	STRING	0.652
PF3D7_1318400	structural maintenance of chromosomes protein 2, putative	PF3D7_1224500	histone chaperone ASF1, putative	STRING	0.672
PF3D7_1318400	structural maintenance of chromosomes protein 2, putative	PF3D7_1361900	proliferating cell nuclear antigen 1	STRING	0.612
PF3D7_1318400	structural maintenance of chromosomes protein 2, putative	PF3D7_0705300	origin recognition complex subunit 2	STRING	0.411
PF3D7_1318400	structural maintenance of chromosomes protein 2, putative	PF3D7_1211300	DNA helicase MCM8, putative	STRING	0.725
PF3D7_1318400	structural maintenance of chromosomes protein 2, putative	PF3D7_0630300	DNA polymerase epsilon catalytic subunit A, putative	STRING	0.804
PF3D7_1318400	structural maintenance of chromosomes protein 2, putative	PF3D7_1033600	pre-mRNA-splicing factor CEF1, putative	STRING	0.814
PF3D7_1318400	structural maintenance of chromosomes protein 2, putative	PF3D7_1203000	origin recognition complex subunit 1	STRING	0.782
PF3D7_1318400	structural maintenance of chromosomes protein 2, putative	PF3D7_0218000	replication factor C subunit 2, putative	STRING	0.782
PF3D7_1318400	structural maintenance of chromosomes protein 2, putative	PF3D7_0111300	P-loop containing nucleoside triphosphate hydrolase, putative	STRING	0.768
PF3D7_1318400	structural maintenance of chromosomes protein 2, putative	PF3D7_1355100	DNA replication licensing factor MCM6	STRING	0.803
PF3D7_1318400	structural maintenance of chromosomes protein 2, putative	PF3D7_0527000	DNA replication licensing factor MCM3, putative	STRING	0.823
PF3D7_1318400	structural maintenance of chromosomes protein 2, putative	PF3D7_1437200	ribonucleoside-diphosphate reductase large subunit, putative	STRING	0.831
PF3D7_1318400	structural maintenance of chromosomes protein 2, putative	PF3D7_0219600	replication factor C subunit 1	STRING	0.816
PF3D7_1318400	structural maintenance of chromosomes protein 2, putative	PF3D7_1451300	E3 SUMO-protein ligase NSE2, putative	STRING	0.465
PF3D7_1318400	structural maintenance of chromosomes protein 2, putative	PF3D7_0501800	chromatin assembly factor 1 subunit A	STRING	0.904
PF3D7_1318400	structural maintenance of chromosomes protein 2, putative	PF3D7_1245600	kinesin-15, putative	STRING	0.891
PF3D7_1318400	structural maintenance of chromosomes protein 2, putative	PF3D7_0414000	structural maintenance of chromosomes protein 3	STRING	0.852
PF3D7_1318400	structural maintenance of chromosomes protein 2, putative	PF3D7_1130700	structural maintenance of chromosomes protein 1, putative	STRING	0.899
PF3D7_1318400	structural maintenance of chromosomes protein 2, putative	PF3D7_1211700	DNA replication licensing factor MCM5, putative	STRING	0.916
PF3D7_1318400	structural maintenance of chromosomes protein 2, putative	PF3D7_0525200	structural maintenance of chromosomes protein 6, putative	STRING	0.778
PF3D7_1318400	structural maintenance of chromosomes protein 2, putative	PF3D7_1417800	DNA replication licensing factor MCM2	STRING	0.935
PF3D7_1318400	structural maintenance of chromosomes protein 2, putative	PF3D7_1317100	DNA replication licensing factor MCM4	STRING	0.971
PF3D7_1318400	structural maintenance of chromosomes protein 2, putative	PF3D7_1123800	structural maintenance of chromosomes protein 5, putative	STRING	0.827
PF3D7_1318400	structural maintenance of chromosomes protein 2, putative	PF3D7_0705400	DNA replication licensing factor MCM7	STRING	0.979
PF3D7_1318400	structural maintenance of chromosomes protein 2, putative	PF3D7_0317500	kinesin-5	STRING	0.989
PF3D7_1318400	structural maintenance of chromosomes protein 2, putative	PF3D7_0416300	DNA helicase MCM9, putative	STRING	0.99
PF3D7_1318400	structural maintenance of chromosomes protein 2, putative	PF3D7_0411900	DNA polymerase alpha catalytic subunit A	STRING	0.996
PF3D7_1318400	structural maintenance of chromosomes protein 2, putative	PF3D7_0509100	structural maintenance of chromosomes protein 4, putative	STRING	0.999
PF3D7_1318400	structural maintenance of chromosomes protein 2, putative	PF3D7_1403100	condensin complex subunit 1, putative	STRING	0.996
PF3D7_0822800	U5 small nuclear ribonucleoprotein 40 kDa protein, putative	PF3D7_1450700	conserved Plasmodium protein, unknown function	STRING	0.632
PF3D7_0822800	U5 small nuclear ribonucleoprotein 40 kDa protein, putative	PF3D7_1238300	pre-mRNA-splicing factor CWC22, putative	STRING	0.649
PF3D7_0822800	U5 small nuclear ribonucleoprotein 40 kDa protein, putative	PF3D7_1243100	zinc finger protein, putative	STRING	0.683
PF3D7_0822800	U5 small nuclear ribonucleoprotein 40 kDa protein, putative	PF3D7_1443300	U6 snRNA-associated Sm-like protein LSm5, putative	STRING	0.687
PF3D7_0822800	U5 small nuclear ribonucleoprotein 40 kDa protein, putative	PF3D7_1018500	pre-mRNA-splicing factor RDS3, putative	STRING	0.699
PF3D7_0822800	U5 small nuclear ribonucleoprotein 40 kDa protein, putative	PF3D7_1107000	U6 snRNA-associated Sm-like protein LSm4, putative	STRING	0.672
PF3D7_0822800	U5 small nuclear ribonucleoprotein 40 kDa protein, putative	PF3D7_1234800	splicing factor 3B subunit 3, putative	STRING	0.715
PF3D7_0822800	U5 small nuclear ribonucleoprotein 40 kDa protein, putative	PF3D7_1132600	pre-mRNA-splicing factor 38A, putative	STRING	0.716
PF3D7_0822800	U5 small nuclear ribonucleoprotein 40 kDa protein, putative	PF3D7_0819900	U6 snRNA-associated Sm-like protein LSm3, putative	STRING	0.718
PF3D7_0822800	U5 small nuclear ribonucleoprotein 40 kDa protein, putative	PF3D7_1352700	intron-binding protein aquarius, putative	STRING	0.726
PF3D7_0822800	U5 small nuclear ribonucleoprotein 40 kDa protein, putative	PF3D7_0308900	splicing factor 3B subunit 1, putative	STRING	0.732
PF3D7_0822800	U5 small nuclear ribonucleoprotein 40 kDa protein, putative	PF3D7_0409100	U4/U6 small nuclear ribonucleoprotein PRP31, putative	STRING	0.724
PF3D7_0822800	U5 small nuclear ribonucleoprotein 40 kDa protein, putative	PF3D7_1439100	DEAD/DEAH box helicase, putative	STRING	0.668
PF3D7_0822800	U5 small nuclear ribonucleoprotein 40 kDa protein, putative	PF3D7_0422500	pre-mRNA-splicing helicase BRR2, putative	STRING	0.668
PF3D7_0822800	U5 small nuclear ribonucleoprotein 40 kDa protein, putative	PF3D7_1231500	mitosis protein dim1, putative	STRING	0.712
PF3D7_0822800	U5 small nuclear ribonucleoprotein 40 kDa protein, putative	PF3D7_1209200	U6 snRNA-associated Sm-like protein LSm7, putative	STRING	0.748
PF3D7_0822800	U5 small nuclear ribonucleoprotein 40 kDa protein, putative	PF3D7_1235900	pre-mRNA-splicing factor SYF1, putative	STRING	0.742
PF3D7_0822800	U5 small nuclear ribonucleoprotein 40 kDa protein, putative	PF3D7_0218700	pre-mRNA-processing protein 45, putative	STRING	0.757
PF3D7_0822800	U5 small nuclear ribonucleoprotein 40 kDa protein, putative	PF3D7_0520300	U6 snRNA-associated Sm-like protein LSm2, putative	STRING	0.756
PF3D7_0822800	U5 small nuclear ribonucleoprotein 40 kDa protein, putative	PF3D7_0804800	peptidyl-prolyl cis-trans isomerase	STRING	0.786
PF3D7_0822800	U5 small nuclear ribonucleoprotein 40 kDa protein, putative	PF3D7_0716000	RNA-binding protein, putative	STRING	0.491
PF3D7_0822800	U5 small nuclear ribonucleoprotein 40 kDa protein, putative	PF3D7_0302000	pre-mRNA-splicing factor PRP46, putative	STRING	0.793
PF3D7_0822800	U5 small nuclear ribonucleoprotein 40 kDa protein, putative	PF3D7_0829300	U6 snRNA-associated Sm-like protein LSm8, putative	STRING	0.797
PF3D7_0822800	U5 small nuclear ribonucleoprotein 40 kDa protein, putative	PF3D7_0518500	ATP-dependent RNA helicase DDX23, putative	STRING	0.724
PF3D7_0822800	U5 small nuclear ribonucleoprotein 40 kDa protein, putative	PF3D7_1123900	13 kDa ribonucleoprotein-associated protein, putative	STRING	0.843
PF3D7_0822800	U5 small nuclear ribonucleoprotein 40 kDa protein, putative	PF3D7_1355800	splicing factor 3B subunit 5, putative	STRING	0.89
PF3D7_0822800	U5 small nuclear ribonucleoprotein 40 kDa protein, putative	PF3D7_1406000	RNA-binding protein 8A, putative	STRING	0.895
PF3D7_0822800	U5 small nuclear ribonucleoprotein 40 kDa protein, putative	PF3D7_1125500	small nuclear ribonucleoprotein Sm D1, putative	STRING	0.891
PF3D7_0822800	U5 small nuclear ribonucleoprotein 40 kDa protein, putative	PF3D7_1325000	U6 snRNA-associated Sm-like protein LSm6, putative	STRING	0.885
PF3D7_0822800	U5 small nuclear ribonucleoprotein 40 kDa protein, putative	PF3D7_1111200	conserved protein, unknown function	STRING	0.909
PF3D7_0822800	U5 small nuclear ribonucleoprotein 40 kDa protein, putative	PF3D7_1248200	pre-mRNA-splicing factor RBM22, putative	STRING	0.913
PF3D7_0822800	U5 small nuclear ribonucleoprotein 40 kDa protein, putative	PF3D7_0722500	pre-mRNA-splicing factor CWC15, putative	STRING	0.917
PF3D7_0822800	U5 small nuclear ribonucleoprotein 40 kDa protein, putative	PF3D7_1220100	pre-mRNA-processing factor 17, putative	STRING	0.919
PF3D7_0822800	U5 small nuclear ribonucleoprotein 40 kDa protein, putative	PF3D7_0522800	pre-mRNA-splicing factor BUD31, putative	STRING	0.92
PF3D7_0822800	U5 small nuclear ribonucleoprotein 40 kDa protein, putative	PF3D7_0528700	peptidyl-prolyl cis-trans isomerase	STRING	0.92
PF3D7_0822800	U5 small nuclear ribonucleoprotein 40 kDa protein, putative	PF3D7_1414800	small nuclear ribonucleoprotein-associated protein B, putative	STRING	0.924
PF3D7_0822800	U5 small nuclear ribonucleoprotein 40 kDa protein, putative	PF3D7_0218500	small nuclear ribonucleoprotein Sm D2, putative	STRING	0.925
PF3D7_0822800	U5 small nuclear ribonucleoprotein 40 kDa protein, putative	PF3D7_1126900	small nuclear ribonucleoprotein F, putative	STRING	0.926
PF3D7_0822800	U5 small nuclear ribonucleoprotein 40 kDa protein, putative	PF3D7_0403700	pre-mRNA-splicing factor CLF1, putative	STRING	0.927
PF3D7_0822800	U5 small nuclear ribonucleoprotein 40 kDa protein, putative	PF3D7_0614400	pre-mRNA-splicing factor CWF7, putative	STRING	0.912
PF3D7_0822800	U5 small nuclear ribonucleoprotein 40 kDa protein, putative	PF3D7_1033600	pre-mRNA-splicing factor CEF1, putative	STRING	0.928
PF3D7_0822800	U5 small nuclear ribonucleoprotein 40 kDa protein, putative	PF3D7_0909800	small nuclear ribonucleoprotein Sm D3, putative	STRING	0.93
PF3D7_0822800	U5 small nuclear ribonucleoprotein 40 kDa protein, putative	PF3D7_0308600	pre-mRNA-processing factor 19, putative	STRING	0.943
PF3D7_0822800	U5 small nuclear ribonucleoprotein 40 kDa protein, putative	PF3D7_1003800	U5 small nuclear ribonucleoprotein component, putative	STRING	0.933
PF3D7_0822800	U5 small nuclear ribonucleoprotein 40 kDa protein, putative	PF3D7_0405400	pre-mRNA-processing-splicing factor 8, putative	STRING	0.922
PF3D7_0822800	U5 small nuclear ribonucleoprotein 40 kDa protein, putative	PF3D7_1110200	pre-mRNA-processing factor 6, putative	STRING	0.922
PF3D7_0822300	small nuclear ribonucleoprotein G, putative	PF3D7_1224900	splicing factor 3B subunit 6, putative	STRING	0.521
PF3D7_0822300	small nuclear ribonucleoprotein G, putative	PF3D7_0422500	pre-mRNA-splicing helicase BRR2, putative	STRING	0.615
PF3D7_0822300	small nuclear ribonucleoprotein G, putative	PF3D7_1439100	DEAD/DEAH box helicase, putative	STRING	0.615
PF3D7_0822300	small nuclear ribonucleoprotein G, putative	PF3D7_1231600	pre-mRNA-splicing factor ATP-dependent RNA helicase PRP2, putative	STRING	0.617
PF3D7_0822300	small nuclear ribonucleoprotein G, putative	PF3D7_1472000	pre-mRNA-splicing factor ISY1, putative	STRING	0.629
PF3D7_0822300	small nuclear ribonucleoprotein G, putative	PF3D7_1461600	splicing factor 3B subunit 2, putative	STRING	0.684
PF3D7_0822300	small nuclear ribonucleoprotein G, putative	PF3D7_1352700	intron-binding protein aquarius, putative	STRING	0.715
PF3D7_0822300	small nuclear ribonucleoprotein G, putative	PF3D7_1238300	pre-mRNA-splicing factor CWC22, putative	STRING	0.659
PF3D7_0822300	small nuclear ribonucleoprotein G, putative	PF3D7_1420000	splicing factor 3B subunit 4, putative	STRING	0.639
PF3D7_0822300	small nuclear ribonucleoprotein G, putative	PF3D7_1235900	pre-mRNA-splicing factor SYF1, putative	STRING	0.816
PF3D7_0822300	small nuclear ribonucleoprotein G, putative	PF3D7_1450700	conserved Plasmodium protein, unknown function	STRING	0.667
PF3D7_0822300	small nuclear ribonucleoprotein G, putative	PF3D7_0619900	splicing factor 3A subunit 2, putative	STRING	0.839
PF3D7_0822300	small nuclear ribonucleoprotein G, putative	PF3D7_0716000	RNA-binding protein, putative	STRING	0.898
PF3D7_0822300	small nuclear ribonucleoprotein G, putative	PF3D7_1111200	conserved protein, unknown function	STRING	0.901
PF3D7_0822300	small nuclear ribonucleoprotein G, putative	PF3D7_0302000	pre-mRNA-splicing factor PRP46, putative	STRING	0.891
PF3D7_0822300	small nuclear ribonucleoprotein G, putative	PF3D7_0218700	pre-mRNA-processing protein 45, putative	STRING	0.897
PF3D7_0822300	small nuclear ribonucleoprotein G, putative	PF3D7_1132600	pre-mRNA-splicing factor 38A, putative	STRING	0.906
PF3D7_0822300	small nuclear ribonucleoprotein G, putative	PF3D7_0518500	ATP-dependent RNA helicase DDX23, putative	STRING	0.905
PF3D7_0822300	small nuclear ribonucleoprotein G, putative	PF3D7_0409100	U4/U6 small nuclear ribonucleoprotein PRP31, putative	STRING	0.909
PF3D7_0822300	small nuclear ribonucleoprotein G, putative	PF3D7_0403700	pre-mRNA-splicing factor CLF1, putative	STRING	0.905
PF3D7_0822300	small nuclear ribonucleoprotein G, putative	PF3D7_1110200	pre-mRNA-processing factor 6, putative	STRING	0.905
PF3D7_0822300	small nuclear ribonucleoprotein G, putative	PF3D7_1033600	pre-mRNA-splicing factor CEF1, putative	STRING	0.905
PF3D7_0822300	small nuclear ribonucleoprotein G, putative	PF3D7_0308900	splicing factor 3B subunit 1, putative	STRING	0.909
PF3D7_0822300	small nuclear ribonucleoprotein G, putative	PF3D7_1248200	pre-mRNA-splicing factor RBM22, putative	STRING	0.911
PF3D7_0822300	small nuclear ribonucleoprotein G, putative	PF3D7_0614400	pre-mRNA-splicing factor CWF7, putative	STRING	0.919
PF3D7_0822300	small nuclear ribonucleoprotein G, putative	PF3D7_1243100	zinc finger protein, putative	STRING	0.92
PF3D7_0822300	small nuclear ribonucleoprotein G, putative	PF3D7_1220100	pre-mRNA-processing factor 17, putative	STRING	0.91
PF3D7_0822300	small nuclear ribonucleoprotein G, putative	PF3D7_0722500	pre-mRNA-splicing factor CWC15, putative	STRING	0.909
PF3D7_0822300	small nuclear ribonucleoprotein G, putative	PF3D7_0405400	pre-mRNA-processing-splicing factor 8, putative	STRING	0.908
PF3D7_0822300	small nuclear ribonucleoprotein G, putative	PF3D7_0528700	peptidyl-prolyl cis-trans isomerase	STRING	0.932
PF3D7_0822300	small nuclear ribonucleoprotein G, putative	PF3D7_1231500	mitosis protein dim1, putative	STRING	0.933
PF3D7_0822300	small nuclear ribonucleoprotein G, putative	PF3D7_1003800	U5 small nuclear ribonucleoprotein component, putative	STRING	0.917
PF3D7_0822300	small nuclear ribonucleoprotein G, putative	PF3D7_0804800	peptidyl-prolyl cis-trans isomerase	STRING	0.937
PF3D7_0822300	small nuclear ribonucleoprotein G, putative	PF3D7_0522800	pre-mRNA-splicing factor BUD31, putative	STRING	0.912
PF3D7_0822300	small nuclear ribonucleoprotein G, putative	PF3D7_1234800	splicing factor 3B subunit 3, putative	STRING	0.921
PF3D7_0822300	small nuclear ribonucleoprotein G, putative	PF3D7_0308600	pre-mRNA-processing factor 19, putative	STRING	0.949
PF3D7_0822300	small nuclear ribonucleoprotein G, putative	PF3D7_1355800	splicing factor 3B subunit 5, putative	STRING	0.959
PF3D7_0822300	small nuclear ribonucleoprotein G, putative	PF3D7_1406000	RNA-binding protein 8A, putative	STRING	0.964
PF3D7_0822300	small nuclear ribonucleoprotein G, putative	PF3D7_1123900	13 kDa ribonucleoprotein-associated protein, putative	STRING	0.967
PF3D7_0822300	small nuclear ribonucleoprotein G, putative	PF3D7_1209200	U6 snRNA-associated Sm-like protein LSm7, putative	STRING	0.965
PF3D7_0822300	small nuclear ribonucleoprotein G, putative	PF3D7_1018500	pre-mRNA-splicing factor RDS3, putative	STRING	0.988
PF3D7_0822300	small nuclear ribonucleoprotein G, putative	PF3D7_1107000	U6 snRNA-associated Sm-like protein LSm4, putative	STRING	0.917
PF3D7_0822300	small nuclear ribonucleoprotein G, putative	PF3D7_0520300	U6 snRNA-associated Sm-like protein LSm2, putative	STRING	0.952
PF3D7_0822300	small nuclear ribonucleoprotein G, putative	PF3D7_1443300	U6 snRNA-associated Sm-like protein LSm5, putative	STRING	0.989
PF3D7_0822300	small nuclear ribonucleoprotein G, putative	PF3D7_0819900	U6 snRNA-associated Sm-like protein LSm3, putative	STRING	0.985
PF3D7_0822300	small nuclear ribonucleoprotein G, putative	PF3D7_1126900	small nuclear ribonucleoprotein F, putative	STRING	0.999
PF3D7_0822300	small nuclear ribonucleoprotein G, putative	PF3D7_0909800	small nuclear ribonucleoprotein Sm D3, putative	STRING	0.999
PF3D7_0822300	small nuclear ribonucleoprotein G, putative	PF3D7_1414800	small nuclear ribonucleoprotein-associated protein B, putative	STRING	0.986
PF3D7_0822300	small nuclear ribonucleoprotein G, putative	PF3D7_1325000	U6 snRNA-associated Sm-like protein LSm6, putative	STRING	0.996
PF3D7_0822300	small nuclear ribonucleoprotein G, putative	PF3D7_0829300	U6 snRNA-associated Sm-like protein LSm8, putative	STRING	0.998
PF3D7_0822300	small nuclear ribonucleoprotein G, putative	PF3D7_0218500	small nuclear ribonucleoprotein Sm D2, putative	STRING	0.999
PF3D7_0822300	small nuclear ribonucleoprotein G, putative	PF3D7_1125500	small nuclear ribonucleoprotein Sm D1, putative	STRING	0.999
PF3D7_1359000	conserved Plasmodium protein, unknown function	PF3D7_1138800	WD repeat-containing protein, putative	STRING	0.416
PF3D7_1359000	conserved Plasmodium protein, unknown function	PF3D7_0108300	conserved Plasmodium protein, unknown function	STRING	0.42
PF3D7_1359000	conserved Plasmodium protein, unknown function	PF3D7_1429400	rRNA (adenosine-2'-O-)-methyltransferase, putative	STRING	0.407
PF3D7_1359000	conserved Plasmodium protein, unknown function	PF3D7_0706000	importin-7, putative	STRING	0.472
PF3D7_1359000	conserved Plasmodium protein, unknown function	PF3D7_0318200	DNA-directed RNA polymerase II subunit RPB1	STRING	0.477
PF3D7_1359000	conserved Plasmodium protein, unknown function	PF3D7_1406200	transcription elongation factor SPT6, putative	STRING	0.477
PF3D7_1359000	conserved Plasmodium protein, unknown function	PF3D7_0422500	pre-mRNA-splicing helicase BRR2, putative	STRING	0.486
PF3D7_1359000	conserved Plasmodium protein, unknown function	PF3D7_0507100	60S ribosomal protein L4	STRING	0.518
PF3D7_1359000	conserved Plasmodium protein, unknown function	PF3D7_1424400	60S ribosomal protein L7-3, putative	STRING	0.504
PF3D7_1359000	conserved Plasmodium protein, unknown function	PF3D7_1349200	glutamate--tRNA ligase, putative	STRING	0.581
PF3D7_1359000	conserved Plasmodium protein, unknown function	PF3D7_0215700	DNA-directed RNA polymerase II subunit RPB2, putative	STRING	0.572
PF3D7_1359000	conserved Plasmodium protein, unknown function	PF3D7_0826100	HECT-like E3 ubiquitin ligase, putative	STRING	0.623
PF3D7_1359000	conserved Plasmodium protein, unknown function	PF3D7_1438000	eukaryotic translation initiation factor eIF2A, putative	STRING	0.625
PF3D7_1359000	conserved Plasmodium protein, unknown function	PF3D7_1402500	ribosomal protein S27a, putative	STRING	0.628
PF3D7_1359000	conserved Plasmodium protein, unknown function	PF3D7_1366300	conserved Plasmodium protein, unknown function	STRING	0.63
PF3D7_1359000	conserved Plasmodium protein, unknown function	PF3D7_1461300	40S ribosomal protein S28e, putative	STRING	0.646
PF3D7_1359000	conserved Plasmodium protein, unknown function	PF3D7_0307100	40S ribosomal protein S12, putative	STRING	0.632
PF3D7_1359000	conserved Plasmodium protein, unknown function	PF3D7_0516200	40S ribosomal protein S11	STRING	0.666
PF3D7_1359000	conserved Plasmodium protein, unknown function	PF3D7_0306900	40S ribosomal protein S23, putative	STRING	0.688
PF3D7_1359000	conserved Plasmodium protein, unknown function	PF3D7_1302800	40S ribosomal protein S7, putative	STRING	0.693
PF3D7_1359000	conserved Plasmodium protein, unknown function	PF3D7_0922100	ubiquitin-like protein, putative	STRING	0.697
PF3D7_1359000	conserved Plasmodium protein, unknown function	PF3D7_0519400	40S ribosomal protein S24	STRING	0.697
PF3D7_1359000	conserved Plasmodium protein, unknown function	PF3D7_0316800	40S ribosomal protein S15A, putative	STRING	0.703
PF3D7_1359000	conserved Plasmodium protein, unknown function	PF3D7_0322900	40S ribosomal protein S3A, putative	STRING	0.696
PF3D7_1359000	conserved Plasmodium protein, unknown function	PF3D7_0721600	40S ribosomal protein S5, putative	STRING	0.704
PF3D7_1359000	conserved Plasmodium protein, unknown function	PF3D7_1367600	ribosome biogenesis protein MRT4, putative	STRING	0.709
PF3D7_1359000	conserved Plasmodium protein, unknown function	PF3D7_0813900	40S ribosomal protein S16, putative	STRING	0.705
PF3D7_1359000	conserved Plasmodium protein, unknown function	PF3D7_1107300	polyadenylate-binding protein-interacting protein 1, putative	STRING	0.717
PF3D7_1359000	conserved Plasmodium protein, unknown function	PF3D7_1028300	rRNA-processing protein EBP2, putative	STRING	0.727
PF3D7_1359000	conserved Plasmodium protein, unknown function	PF3D7_1358800	40S ribosomal protein S15	STRING	0.719
PF3D7_1359000	conserved Plasmodium protein, unknown function	PF3D7_1227800	elongator complex protein 3, putative	STRING	0.729
PF3D7_1359000	conserved Plasmodium protein, unknown function	PF3D7_1105400	40S ribosomal protein S4, putative	STRING	0.735
PF3D7_1359000	conserved Plasmodium protein, unknown function	PF3D7_0520000	40S ribosomal protein S9, putative	STRING	0.705
PF3D7_1359000	conserved Plasmodium protein, unknown function	PF3D7_1342000	40S ribosomal protein S6	STRING	0.709
PF3D7_1359000	conserved Plasmodium protein, unknown function	PF3D7_0703900	conserved Plasmodium membrane protein, unknown function	STRING	0.753
PF3D7_1359000	conserved Plasmodium protein, unknown function	PF3D7_0317600	40S ribosomal protein S11, putative	STRING	0.665
PF3D7_1359000	conserved Plasmodium protein, unknown function	PF3D7_1408600	40S ribosomal protein S8e, putative	STRING	0.71
PF3D7_1359000	conserved Plasmodium protein, unknown function	PF3D7_1332700	ATP-dependent RNA helicase DBP8, putative	STRING	0.763
PF3D7_1359000	conserved Plasmodium protein, unknown function	PF3D7_1140700	chromo domain-containing protein, putative	STRING	0.824
PF3D7_1359000	conserved Plasmodium protein, unknown function	PF3D7_1028400	ribosome biogenesis protein RPF2, putative	STRING	0.83
PF3D7_1359000	conserved Plasmodium protein, unknown function	PF3D7_1445200	ATP-dependent RNA helicase MAK5, putative	STRING	0.861
PF3D7_1359000	conserved Plasmodium protein, unknown function	PF3D7_1206600	DNA-directed RNA polymerase III subunit RPC2, putative	STRING	0.866
PF3D7_1359000	conserved Plasmodium protein, unknown function	PF3D7_1124800	ribosome biogenesis regulatory protein, putative	STRING	0.652
PF3D7_1359000	conserved Plasmodium protein, unknown function	PF3D7_1310800	tetratricopeptide repeat protein, putative	STRING	0.877
PF3D7_1359000	conserved Plasmodium protein, unknown function	PF3D7_0827000	ATP-dependent RNA helicase DBP10, putative	STRING	0.888
PF3D7_1359000	conserved Plasmodium protein, unknown function	PF3D7_1005100	U3 small nucleolar RNA-associated protein 25, putative	STRING	0.866
PF3D7_1359000	conserved Plasmodium protein, unknown function	PF3D7_1329000	DNA-directed RNA polymerase III subunit RPC1, putative	STRING	0.922
PF3D7_1359000	conserved Plasmodium protein, unknown function	PF3D7_0729400	ribosome biogenesis protein BRX1, putative	STRING	0.926
PF3D7_1359000	conserved Plasmodium protein, unknown function	PF3D7_1317900	nucleolar complex protein 4, putative	STRING	0.969
PF3D7_1359000	conserved Plasmodium protein, unknown function	PF3D7_1107700	pescadillo homolog	STRING	0.989
PF3D7_1359000	conserved Plasmodium protein, unknown function	PF3D7_1354300	large subunit rRNA methyltransferase, putative	STRING	0.99
PF3D7_1359000	conserved Plasmodium protein, unknown function	PF3D7_1340300	nucleolar complex protein 2, putative	STRING	0.991
PF3D7_1359000	conserved Plasmodium protein, unknown function	PF3D7_0816000	ribosome assembly protein RRB1, putative	STRING	0.987
PF3D7_1359000	conserved Plasmodium protein, unknown function	PF3D7_0621300	mRNA-binding protein PUF3	STRING	0.994
PF3D7_1359000	conserved Plasmodium protein, unknown function	PF3D7_1405800	ribosome biogenesis protein BOP1, putative	STRING	0.993
PF3D7_1359000	conserved Plasmodium protein, unknown function	PF3D7_1419100	ATP-dependent RNA helicase DDX55	STRING	0.996
PF3D7_1359000	conserved Plasmodium protein, unknown function	PF3D7_1008800	nucleolar protein 5, putative	STRING	0.996
PF3D7_1359000	conserved Plasmodium protein, unknown function	PF3D7_1448000	U3 small nucleolar RNA-associated protein 12, putative	STRING	0.996
PF3D7_1359000	conserved Plasmodium protein, unknown function	PF3D7_1118500	nucleolar protein 56, putative	STRING	0.996
PF3D7_1359000	conserved Plasmodium protein, unknown function	PF3D7_1013100	U3 small nucleolar RNA-associated protein 13, putative	STRING	0.996
PF3D7_0716100	protein SDA1, putative	PF3D7_0307100	40S ribosomal protein S12, putative	STRING	0.41
PF3D7_0716100	protein SDA1, putative	PF3D7_0517000	60S ribosomal protein L12, putative	STRING	0.416
PF3D7_0716100	protein SDA1, putative	PF3D7_1426000	60S ribosomal protein L21	STRING	0.443
PF3D7_0716100	protein SDA1, putative	PF3D7_0520000	40S ribosomal protein S9, putative	STRING	0.45
PF3D7_0716100	protein SDA1, putative	PF3D7_1109900	60S ribosomal protein L36	STRING	0.462
PF3D7_0716100	protein SDA1, putative	PF3D7_1427100	lipase, putative	STRING	0.463
PF3D7_0716100	protein SDA1, putative	PF3D7_0614500	60S ribosomal protein L19	STRING	0.467
PF3D7_0716100	protein SDA1, putative	PF3D7_0312800	60S ribosomal protein L26, putative	STRING	0.467
PF3D7_0716100	protein SDA1, putative	PF3D7_1341200	60S ribosomal protein L18, putative	STRING	0.467
PF3D7_0716100	protein SDA1, putative	PF3D7_1460700	60S ribosomal protein L27	STRING	0.467
PF3D7_0716100	protein SDA1, putative	PF3D7_1323100	60S ribosomal protein L6, putative	STRING	0.468
PF3D7_0716100	protein SDA1, putative	PF3D7_1441200	60S ribosomal protein L1, putative	STRING	0.468
PF3D7_0716100	protein SDA1, putative	PF3D7_0503800	60S ribosomal protein L31	STRING	0.468
PF3D7_0716100	protein SDA1, putative	PF3D7_1212700	eukaryotic translation initiation factor 3 subunit A, putative	STRING	0.47
PF3D7_0716100	protein SDA1, putative	PF3D7_0813900	40S ribosomal protein S16, putative	STRING	0.47
PF3D7_0716100	protein SDA1, putative	PF3D7_0210100	60S ribosomal protein L37ae, putative	STRING	0.474
PF3D7_0716100	protein SDA1, putative	PF3D7_1431700	60S ribosomal protein L14, putative	STRING	0.483
PF3D7_0716100	protein SDA1, putative	PF3D7_1351400	60S ribosomal protein L17, putative	STRING	0.491
PF3D7_0716100	protein SDA1, putative	PF3D7_0215700	DNA-directed RNA polymerase II subunit RPB2, putative	STRING	0.482
PF3D7_0716100	protein SDA1, putative	PF3D7_1124900	60S ribosomal protein L35, putative	STRING	0.474
PF3D7_0716100	protein SDA1, putative	PF3D7_0821700	60S ribosomal protein L22, putative	STRING	0.502
PF3D7_0716100	protein SDA1, putative	PF3D7_1004000	60S ribosomal protein L13, putative	STRING	0.505
PF3D7_0716100	protein SDA1, putative	PF3D7_1142600	60S ribosomal protein L35ae, putative	STRING	0.518
PF3D7_0716100	protein SDA1, putative	PF3D7_1331700	glutamine--tRNA ligase, putative	STRING	0.52
PF3D7_0716100	protein SDA1, putative	PF3D7_1349200	glutamate--tRNA ligase, putative	STRING	0.528
PF3D7_0716100	protein SDA1, putative	PF3D7_1338200	60S ribosomal protein L6, putative	STRING	0.54
PF3D7_0716100	protein SDA1, putative	PF3D7_1424400	60S ribosomal protein L7-3, putative	STRING	0.527
PF3D7_0716100	protein SDA1, putative	PF3D7_0719600	60S ribosomal protein L11a, putative	STRING	0.542
PF3D7_0716100	protein SDA1, putative	PF3D7_0415900	60S ribosomal protein L15, putative	STRING	0.57
PF3D7_0716100	protein SDA1, putative	PF3D7_1408600	40S ribosomal protein S8e, putative	STRING	0.57
PF3D7_0716100	protein SDA1, putative	PF3D7_0814000	60S ribosomal protein L13-2, putative	STRING	0.604
PF3D7_0716100	protein SDA1, putative	PF3D7_0516900	60S ribosomal protein L2	STRING	0.61
PF3D7_0716100	protein SDA1, putative	PF3D7_1412700	AAA family ATPase, putative	STRING	0.627
PF3D7_0716100	protein SDA1, putative	PF3D7_0507100	60S ribosomal protein L4	STRING	0.63
PF3D7_0716100	protein SDA1, putative	PF3D7_0618300	60S ribosomal protein L27a, putative	STRING	0.645
PF3D7_0716100	protein SDA1, putative	PF3D7_1140700	chromo domain-containing protein, putative	STRING	0.645
PF3D7_0716100	protein SDA1, putative	PF3D7_1130100	60S ribosomal protein L38	STRING	0.646
PF3D7_0716100	protein SDA1, putative	PF3D7_1130200	60S ribosomal protein P0	STRING	0.63
PF3D7_0716100	protein SDA1, putative	PF3D7_1019400	60S ribosomal protein L30e, putative	STRING	0.661
PF3D7_0716100	protein SDA1, putative	PF3D7_1329000	DNA-directed RNA polymerase III subunit RPC1, putative	STRING	0.667
PF3D7_0716100	protein SDA1, putative	PF3D7_1027800	60S ribosomal protein L3	STRING	0.696
PF3D7_0716100	protein SDA1, putative	PF3D7_1309100	60S ribosomal protein L24, putative	STRING	0.699
PF3D7_0716100	protein SDA1, putative	PF3D7_0903900	60S ribosomal protein L32	STRING	0.707
PF3D7_0716100	protein SDA1, putative	PF3D7_1323400	60S ribosomal protein L23	STRING	0.718
PF3D7_0716100	protein SDA1, putative	PF3D7_1424100	60S ribosomal protein L5, putative	STRING	0.733
PF3D7_0716100	protein SDA1, putative	PF3D7_1227800	elongator complex protein 3, putative	STRING	0.836
PF3D7_0716100	protein SDA1, putative	PF3D7_1206600	DNA-directed RNA polymerase III subunit RPC2, putative	STRING	0.842
PF3D7_0716100	protein SDA1, putative	PF3D7_1332700	ATP-dependent RNA helicase DBP8, putative	STRING	0.986
PF3D7_0716100	protein SDA1, putative	PF3D7_0816000	ribosome assembly protein RRB1, putative	STRING	0.989
PF3D7_0716100	protein SDA1, putative	PF3D7_1013100	U3 small nucleolar RNA-associated protein 13, putative	STRING	0.99
PF3D7_0716100	protein SDA1, putative	PF3D7_1124800	ribosome biogenesis regulatory protein, putative	STRING	0.991
PF3D7_0716100	protein SDA1, putative	PF3D7_1008800	nucleolar protein 5, putative	STRING	0.991
PF3D7_0716100	protein SDA1, putative	PF3D7_0729400	ribosome biogenesis protein BRX1, putative	STRING	0.993
PF3D7_0716100	protein SDA1, putative	PF3D7_1005100	U3 small nucleolar RNA-associated protein 25, putative	STRING	0.993
PF3D7_0716100	protein SDA1, putative	PF3D7_1118500	nucleolar protein 56, putative	STRING	0.993
PF3D7_0716100	protein SDA1, putative	PF3D7_1448000	U3 small nucleolar RNA-associated protein 12, putative	STRING	0.993
PF3D7_0716100	protein SDA1, putative	PF3D7_0621300	mRNA-binding protein PUF3	STRING	0.994
PF3D7_0716100	protein SDA1, putative	PF3D7_1445200	ATP-dependent RNA helicase MAK5, putative	STRING	0.994
PF3D7_0716100	protein SDA1, putative	PF3D7_1354300	large subunit rRNA methyltransferase, putative	STRING	0.994
PF3D7_0716100	protein SDA1, putative	PF3D7_1028300	rRNA-processing protein EBP2, putative	STRING	0.991
PF3D7_0716100	protein SDA1, putative	PF3D7_1405800	ribosome biogenesis protein BOP1, putative	STRING	0.994
PF3D7_0716100	protein SDA1, putative	PF3D7_1419100	ATP-dependent RNA helicase DDX55	STRING	0.991
PF3D7_0716100	protein SDA1, putative	PF3D7_1107700	pescadillo homolog	STRING	0.996
PF3D7_0716100	protein SDA1, putative	PF3D7_1340300	nucleolar complex protein 2, putative	STRING	0.997
PF3D7_0716100	protein SDA1, putative	PF3D7_1028400	ribosome biogenesis protein RPF2, putative	STRING	0.996
PF3D7_0802300	periodic tryptophan protein 2, putative	PF3D7_1107300	polyadenylate-binding protein-interacting protein 1, putative	STRING	0.401
PF3D7_0802300	periodic tryptophan protein 2, putative	PF3D7_0309600	60S acidic ribosomal protein P2	STRING	0.411
PF3D7_0802300	periodic tryptophan protein 2, putative	PF3D7_1106000	RuvB-like helicase 2	STRING	0.42
PF3D7_0802300	periodic tryptophan protein 2, putative	PF3D7_1362200	RuvB-like helicase 3	STRING	0.433
PF3D7_0802300	periodic tryptophan protein 2, putative	PF3D7_0415300	cdc2-related protein kinase 3	STRING	0.456
PF3D7_0802300	periodic tryptophan protein 2, putative	PF3D7_1424400	60S ribosomal protein L7-3, putative	STRING	0.536
PF3D7_0802300	periodic tryptophan protein 2, putative	PF3D7_1130200	60S ribosomal protein P0	STRING	0.539
PF3D7_0802300	periodic tryptophan protein 2, putative	PF3D7_0215700	DNA-directed RNA polymerase II subunit RPB2, putative	STRING	0.563
PF3D7_0802300	periodic tryptophan protein 2, putative	PF3D7_1412700	AAA family ATPase, putative	STRING	0.632
PF3D7_0802300	periodic tryptophan protein 2, putative	PF3D7_0507100	60S ribosomal protein L4	STRING	0.512
PF3D7_0802300	periodic tryptophan protein 2, putative	PF3D7_1412500	actin II	STRING	0.64
PF3D7_0802300	periodic tryptophan protein 2, putative	PF3D7_0316800	40S ribosomal protein S15A, putative	STRING	0.684
PF3D7_0802300	periodic tryptophan protein 2, putative	PF3D7_0307100	40S ribosomal protein S12, putative	STRING	0.671
PF3D7_0802300	periodic tryptophan protein 2, putative	PF3D7_0519400	40S ribosomal protein S24	STRING	0.665
PF3D7_0802300	periodic tryptophan protein 2, putative	PF3D7_0306900	40S ribosomal protein S23, putative	STRING	0.672
PF3D7_0802300	periodic tryptophan protein 2, putative	PF3D7_1402500	ribosomal protein S27a, putative	STRING	0.652
PF3D7_0802300	periodic tryptophan protein 2, putative	PF3D7_1461300	40S ribosomal protein S28e, putative	STRING	0.665
PF3D7_0802300	periodic tryptophan protein 2, putative	PF3D7_0322900	40S ribosomal protein S3A, putative	STRING	0.701
PF3D7_0802300	periodic tryptophan protein 2, putative	PF3D7_1105400	40S ribosomal protein S4, putative	STRING	0.7
PF3D7_0802300	periodic tryptophan protein 2, putative	PF3D7_1302800	40S ribosomal protein S7, putative	STRING	0.73
PF3D7_0802300	periodic tryptophan protein 2, putative	PF3D7_0516200	40S ribosomal protein S11	STRING	0.686
PF3D7_0802300	periodic tryptophan protein 2, putative	PF3D7_1342000	40S ribosomal protein S6	STRING	0.726
PF3D7_0802300	periodic tryptophan protein 2, putative	PF3D7_0317600	40S ribosomal protein S11, putative	STRING	0.73
PF3D7_0802300	periodic tryptophan protein 2, putative	PF3D7_0520000	40S ribosomal protein S9, putative	STRING	0.714
PF3D7_0802300	periodic tryptophan protein 2, putative	PF3D7_1358800	40S ribosomal protein S15	STRING	0.742
PF3D7_0802300	periodic tryptophan protein 2, putative	PF3D7_1329000	DNA-directed RNA polymerase III subunit RPC1, putative	STRING	0.812
PF3D7_0802300	periodic tryptophan protein 2, putative	PF3D7_1408600	40S ribosomal protein S8e, putative	STRING	0.719
PF3D7_0802300	periodic tryptophan protein 2, putative	PF3D7_1206600	DNA-directed RNA polymerase III subunit RPC2, putative	STRING	0.818
PF3D7_0802300	periodic tryptophan protein 2, putative	PF3D7_1027800	60S ribosomal protein L3	STRING	0.624
PF3D7_0802300	periodic tryptophan protein 2, putative	PF3D7_1227800	elongator complex protein 3, putative	STRING	0.852
PF3D7_0802300	periodic tryptophan protein 2, putative	PF3D7_1028300	rRNA-processing protein EBP2, putative	STRING	0.947
PF3D7_0802300	periodic tryptophan protein 2, putative	PF3D7_1028400	ribosome biogenesis protein RPF2, putative	STRING	0.961
PF3D7_0802300	periodic tryptophan protein 2, putative	PF3D7_1124800	ribosome biogenesis regulatory protein, putative	STRING	0.989
PF3D7_0802300	periodic tryptophan protein 2, putative	PF3D7_1005100	U3 small nucleolar RNA-associated protein 25, putative	STRING	0.989
PF3D7_0802300	periodic tryptophan protein 2, putative	PF3D7_1445200	ATP-dependent RNA helicase MAK5, putative	STRING	0.991
PF3D7_0802300	periodic tryptophan protein 2, putative	PF3D7_0621300	mRNA-binding protein PUF3	STRING	0.994
PF3D7_0802300	periodic tryptophan protein 2, putative	PF3D7_1354300	large subunit rRNA methyltransferase, putative	STRING	0.993
PF3D7_0802300	periodic tryptophan protein 2, putative	PF3D7_1419100	ATP-dependent RNA helicase DDX55	STRING	0.995
PF3D7_0802300	periodic tryptophan protein 2, putative	PF3D7_1405800	ribosome biogenesis protein BOP1, putative	STRING	0.993
PF3D7_0802300	periodic tryptophan protein 2, putative	PF3D7_1107700	pescadillo homolog	STRING	0.99
PF3D7_0802300	periodic tryptophan protein 2, putative	PF3D7_1332700	ATP-dependent RNA helicase DBP8, putative	STRING	0.989
PF3D7_0802300	periodic tryptophan protein 2, putative	PF3D7_1340300	nucleolar complex protein 2, putative	STRING	0.993
PF3D7_0802300	periodic tryptophan protein 2, putative	PF3D7_1118500	nucleolar protein 56, putative	STRING	0.992
PF3D7_0802300	periodic tryptophan protein 2, putative	PF3D7_1008800	nucleolar protein 5, putative	STRING	0.997
PF3D7_0802300	periodic tryptophan protein 2, putative	PF3D7_1013100	U3 small nucleolar RNA-associated protein 13, putative	STRING	0.998
PF3D7_0802300	periodic tryptophan protein 2, putative	PF3D7_1448000	U3 small nucleolar RNA-associated protein 12, putative	STRING	0.999
PF3D7_1020700	N-acetyltransferase, GNAT family, putative	PF3D7_1364800	DNA-directed RNA polymerases I, II, and III subunit RPABC1, putative	STRING	0.438
PF3D7_1020700	N-acetyltransferase, GNAT family, putative	PF3D7_0318200	DNA-directed RNA polymerase II subunit RPB1	STRING	0.439
PF3D7_1020700	N-acetyltransferase, GNAT family, putative	PF3D7_0307100	40S ribosomal protein S12, putative	STRING	0.442
PF3D7_1020700	N-acetyltransferase, GNAT family, putative	PF3D7_1309100	60S ribosomal protein L24, putative	STRING	0.477
PF3D7_1020700	N-acetyltransferase, GNAT family, putative	PF3D7_1367700	alanine--tRNA ligase	STRING	0.494
PF3D7_1020700	N-acetyltransferase, GNAT family, putative	PF3D7_0507100	60S ribosomal protein L4	STRING	0.469
PF3D7_1020700	N-acetyltransferase, GNAT family, putative	PF3D7_1424100	60S ribosomal protein L5, putative	STRING	0.46
PF3D7_1020700	N-acetyltransferase, GNAT family, putative	PF3D7_1412700	AAA family ATPase, putative	STRING	0.501
PF3D7_1020700	N-acetyltransferase, GNAT family, putative	PF3D7_1424400	60S ribosomal protein L7-3, putative	STRING	0.535
PF3D7_1020700	N-acetyltransferase, GNAT family, putative	PF3D7_0215700	DNA-directed RNA polymerase II subunit RPB2, putative	STRING	0.531
PF3D7_1020700	N-acetyltransferase, GNAT family, putative	PF3D7_1412500	actin II	STRING	0.582
PF3D7_1020700	N-acetyltransferase, GNAT family, putative	PF3D7_0322900	40S ribosomal protein S3A, putative	STRING	0.65
PF3D7_1020700	N-acetyltransferase, GNAT family, putative	PF3D7_0306900	40S ribosomal protein S23, putative	STRING	0.691
PF3D7_1020700	N-acetyltransferase, GNAT family, putative	PF3D7_1107300	polyadenylate-binding protein-interacting protein 1, putative	STRING	0.693
PF3D7_1020700	N-acetyltransferase, GNAT family, putative	PF3D7_0516200	40S ribosomal protein S11	STRING	0.701
PF3D7_1020700	N-acetyltransferase, GNAT family, putative	PF3D7_1105400	40S ribosomal protein S4, putative	STRING	0.704
PF3D7_1020700	N-acetyltransferase, GNAT family, putative	PF3D7_0316800	40S ribosomal protein S15A, putative	STRING	0.704
PF3D7_1020700	N-acetyltransferase, GNAT family, putative	PF3D7_0519400	40S ribosomal protein S24	STRING	0.714
PF3D7_1020700	N-acetyltransferase, GNAT family, putative	PF3D7_1342000	40S ribosomal protein S6	STRING	0.712
PF3D7_1020700	N-acetyltransferase, GNAT family, putative	PF3D7_0317600	40S ribosomal protein S11, putative	STRING	0.727
PF3D7_1020700	N-acetyltransferase, GNAT family, putative	PF3D7_1302800	40S ribosomal protein S7, putative	STRING	0.719
PF3D7_1020700	N-acetyltransferase, GNAT family, putative	PF3D7_1408600	40S ribosomal protein S8e, putative	STRING	0.737
PF3D7_1020700	N-acetyltransferase, GNAT family, putative	PF3D7_0520000	40S ribosomal protein S9, putative	STRING	0.74
PF3D7_1020700	N-acetyltransferase, GNAT family, putative	PF3D7_1358800	40S ribosomal protein S15	STRING	0.73
PF3D7_1020700	N-acetyltransferase, GNAT family, putative	PF3D7_1461300	40S ribosomal protein S28e, putative	STRING	0.789
PF3D7_1020700	N-acetyltransferase, GNAT family, putative	PF3D7_1329000	DNA-directed RNA polymerase III subunit RPC1, putative	STRING	0.799
PF3D7_1020700	N-acetyltransferase, GNAT family, putative	PF3D7_1227800	elongator complex protein 3, putative	STRING	0.772
PF3D7_1020700	N-acetyltransferase, GNAT family, putative	PF3D7_1028300	rRNA-processing protein EBP2, putative	STRING	0.873
PF3D7_1020700	N-acetyltransferase, GNAT family, putative	PF3D7_1206600	DNA-directed RNA polymerase III subunit RPC2, putative	STRING	0.889
PF3D7_1020700	N-acetyltransferase, GNAT family, putative	PF3D7_1332700	ATP-dependent RNA helicase DBP8, putative	STRING	0.886
PF3D7_1020700	N-acetyltransferase, GNAT family, putative	PF3D7_1124800	ribosome biogenesis regulatory protein, putative	STRING	0.986
PF3D7_1020700	N-acetyltransferase, GNAT family, putative	PF3D7_1028400	ribosome biogenesis protein RPF2, putative	STRING	0.959
PF3D7_1020700	N-acetyltransferase, GNAT family, putative	PF3D7_1419100	ATP-dependent RNA helicase DDX55	STRING	0.993
PF3D7_1020700	N-acetyltransferase, GNAT family, putative	PF3D7_0621300	mRNA-binding protein PUF3	STRING	0.994
PF3D7_1020700	N-acetyltransferase, GNAT family, putative	PF3D7_1405800	ribosome biogenesis protein BOP1, putative	STRING	0.993
PF3D7_1020700	N-acetyltransferase, GNAT family, putative	PF3D7_1445200	ATP-dependent RNA helicase MAK5, putative	STRING	0.994
PF3D7_1020700	N-acetyltransferase, GNAT family, putative	PF3D7_1354300	large subunit rRNA methyltransferase, putative	STRING	0.995
PF3D7_1020700	N-acetyltransferase, GNAT family, putative	PF3D7_1118500	nucleolar protein 56, putative	STRING	0.996
PF3D7_1020700	N-acetyltransferase, GNAT family, putative	PF3D7_1448000	U3 small nucleolar RNA-associated protein 12, putative	STRING	0.998
PF3D7_1020700	N-acetyltransferase, GNAT family, putative	PF3D7_1107700	pescadillo homolog	STRING	0.994
PF3D7_1020700	N-acetyltransferase, GNAT family, putative	PF3D7_1340300	nucleolar complex protein 2, putative	STRING	0.994
PF3D7_1134700	DNA-directed RNA polymerase I subunit RPA2, putative	PF3D7_1201000	Plasmodium exported protein (PHISTb), unknown function	STRING	0.43
PF3D7_1134700	DNA-directed RNA polymerase I subunit RPA2, putative	PF3D7_1427100	lipase, putative	STRING	0.489
PF3D7_1134700	DNA-directed RNA polymerase I subunit RPA2, putative	PF3D7_1414300	60S ribosomal protein L10, putative	STRING	0.408
PF3D7_1134700	DNA-directed RNA polymerase I subunit RPA2, putative	PF3D7_1412500	actin II	STRING	0.491
PF3D7_1134700	DNA-directed RNA polymerase I subunit RPA2, putative	PF3D7_1412700	AAA family ATPase, putative	STRING	0.505
PF3D7_1134700	DNA-directed RNA polymerase I subunit RPA2, putative	PF3D7_1351400	60S ribosomal protein L17, putative	STRING	0.438
PF3D7_1134700	DNA-directed RNA polymerase I subunit RPA2, putative	PF3D7_0618300	60S ribosomal protein L27a, putative	STRING	0.47
PF3D7_1134700	DNA-directed RNA polymerase I subunit RPA2, putative	PF3D7_0516900	60S ribosomal protein L2	STRING	0.517
PF3D7_1134700	DNA-directed RNA polymerase I subunit RPA2, putative	PF3D7_0520000	40S ribosomal protein S9, putative	STRING	0.527
PF3D7_1134700	DNA-directed RNA polymerase I subunit RPA2, putative	PF3D7_0306900	40S ribosomal protein S23, putative	STRING	0.57
PF3D7_1134700	DNA-directed RNA polymerase I subunit RPA2, putative	PF3D7_1323400	60S ribosomal protein L23	STRING	0.586
PF3D7_1134700	DNA-directed RNA polymerase I subunit RPA2, putative	PF3D7_1227800	elongator complex protein 3, putative	STRING	0.692
PF3D7_1134700	DNA-directed RNA polymerase I subunit RPA2, putative	PF3D7_1424100	60S ribosomal protein L5, putative	STRING	0.609
PF3D7_1134700	DNA-directed RNA polymerase I subunit RPA2, putative	PF3D7_0622800	leucine--tRNA ligase, putative	STRING	0.58
PF3D7_1134700	DNA-directed RNA polymerase I subunit RPA2, putative	PF3D7_1323100	60S ribosomal protein L6, putative	STRING	0.628
PF3D7_1134700	DNA-directed RNA polymerase I subunit RPA2, putative	PF3D7_0317600	40S ribosomal protein S11, putative	STRING	0.698
PF3D7_1134700	DNA-directed RNA polymerase I subunit RPA2, putative	PF3D7_0516200	40S ribosomal protein S11	STRING	0.691
PF3D7_1134700	DNA-directed RNA polymerase I subunit RPA2, putative	PF3D7_1465900	40S ribosomal protein S3	STRING	0.711
PF3D7_1134700	DNA-directed RNA polymerase I subunit RPA2, putative	PF3D7_1447000	40S ribosomal protein S5	STRING	0.721
PF3D7_1134700	DNA-directed RNA polymerase I subunit RPA2, putative	PF3D7_0316800	40S ribosomal protein S15A, putative	STRING	0.744
PF3D7_1134700	DNA-directed RNA polymerase I subunit RPA2, putative	PF3D7_0215700	DNA-directed RNA polymerase II subunit RPB2, putative	STRING	0.702
PF3D7_1134700	DNA-directed RNA polymerase I subunit RPA2, putative	PF3D7_1332700	ATP-dependent RNA helicase DBP8, putative	STRING	0.809
PF3D7_1134700	DNA-directed RNA polymerase I subunit RPA2, putative	PF3D7_0923000	DNA-directed RNA polymerase II subunit RPB3, putative	STRING	0.627
PF3D7_1134700	DNA-directed RNA polymerase I subunit RPA2, putative	PF3D7_0318200	DNA-directed RNA polymerase II subunit RPB1	STRING	0.624
PF3D7_1134700	DNA-directed RNA polymerase I subunit RPA2, putative	PF3D7_0303300	DNA-directed RNA polymerases I, II, and III subunit RPABC2, putative	STRING	0.756
PF3D7_1134700	DNA-directed RNA polymerase I subunit RPA2, putative	PF3D7_1445200	ATP-dependent RNA helicase MAK5, putative	STRING	0.972
PF3D7_1134700	DNA-directed RNA polymerase I subunit RPA2, putative	PF3D7_1364800	DNA-directed RNA polymerases I, II, and III subunit RPABC1, putative	STRING	0.865
PF3D7_1134700	DNA-directed RNA polymerase I subunit RPA2, putative	PF3D7_1206600	DNA-directed RNA polymerase III subunit RPC2, putative	STRING	0.979
PF3D7_1134700	DNA-directed RNA polymerase I subunit RPA2, putative	PF3D7_1419100	ATP-dependent RNA helicase DDX55	STRING	0.991
PF3D7_1134700	DNA-directed RNA polymerase I subunit RPA2, putative	PF3D7_1354300	large subunit rRNA methyltransferase, putative	STRING	0.992
PF3D7_1134700	DNA-directed RNA polymerase I subunit RPA2, putative	PF3D7_1448000	U3 small nucleolar RNA-associated protein 12, putative	STRING	0.989
PF3D7_1134700	DNA-directed RNA polymerase I subunit RPA2, putative	PF3D7_0621300	mRNA-binding protein PUF3	STRING	0.994
PF3D7_1134700	DNA-directed RNA polymerase I subunit RPA2, putative	PF3D7_1405800	ribosome biogenesis protein BOP1, putative	STRING	0.994
PF3D7_1134700	DNA-directed RNA polymerase I subunit RPA2, putative	PF3D7_1329000	DNA-directed RNA polymerase III subunit RPC1, putative	STRING	0.961
PF3D7_1134700	DNA-directed RNA polymerase I subunit RPA2, putative	PF3D7_1340300	nucleolar complex protein 2, putative	STRING	0.99
PF3D7_1143300	DNA-directed RNA polymerases I and III subunit RPAC1, putative	PF3D7_0415300	cdc2-related protein kinase 3	STRING	0.416
PF3D7_1143300	DNA-directed RNA polymerases I and III subunit RPAC1, putative	PF3D7_1354300	large subunit rRNA methyltransferase, putative	STRING	0.461
PF3D7_1143300	DNA-directed RNA polymerases I and III subunit RPAC1, putative	PF3D7_0415900	60S ribosomal protein L15, putative	STRING	0.464
PF3D7_1143300	DNA-directed RNA polymerases I and III subunit RPAC1, putative	PF3D7_1448000	U3 small nucleolar RNA-associated protein 12, putative	STRING	0.477
PF3D7_1143300	DNA-directed RNA polymerases I and III subunit RPAC1, putative	PF3D7_1441200	60S ribosomal protein L1, putative	STRING	0.419
PF3D7_1143300	DNA-directed RNA polymerases I and III subunit RPAC1, putative	PF3D7_1332700	ATP-dependent RNA helicase DBP8, putative	STRING	0.488
PF3D7_1143300	DNA-directed RNA polymerases I and III subunit RPAC1, putative	PF3D7_1367700	alanine--tRNA ligase	STRING	0.422
PF3D7_1143300	DNA-directed RNA polymerases I and III subunit RPAC1, putative	PF3D7_1419100	ATP-dependent RNA helicase DDX55	STRING	0.505
PF3D7_1143300	DNA-directed RNA polymerases I and III subunit RPAC1, putative	PF3D7_1342000	40S ribosomal protein S6	STRING	0.528
PF3D7_1143300	DNA-directed RNA polymerases I and III subunit RPAC1, putative	PF3D7_1445200	ATP-dependent RNA helicase MAK5, putative	STRING	0.561
PF3D7_1143300	DNA-directed RNA polymerases I and III subunit RPAC1, putative	PF3D7_1438000	eukaryotic translation initiation factor eIF2A, putative	STRING	0.578
PF3D7_1143300	DNA-directed RNA polymerases I and III subunit RPAC1, putative	PF3D7_1351400	60S ribosomal protein L17, putative	STRING	0.515
PF3D7_1143300	DNA-directed RNA polymerases I and III subunit RPAC1, putative	PF3D7_1406200	transcription elongation factor SPT6, putative	STRING	0.541
PF3D7_1143300	DNA-directed RNA polymerases I and III subunit RPAC1, putative	PF3D7_0209800	ATP-dependent RNA helicase UAP56	STRING	0.605
PF3D7_1143300	DNA-directed RNA polymerases I and III subunit RPAC1, putative	PF3D7_0923000	DNA-directed RNA polymerase II subunit RPB3, putative	STRING	0.466
PF3D7_1143300	DNA-directed RNA polymerases I and III subunit RPAC1, putative	PF3D7_0621300	mRNA-binding protein PUF3	STRING	0.645
PF3D7_1143300	DNA-directed RNA polymerases I and III subunit RPAC1, putative	PF3D7_0306900	40S ribosomal protein S23, putative	STRING	0.602
PF3D7_1143300	DNA-directed RNA polymerases I and III subunit RPAC1, putative	PF3D7_1323400	60S ribosomal protein L23	STRING	0.596
PF3D7_1143300	DNA-directed RNA polymerases I and III subunit RPAC1, putative	PF3D7_0507100	60S ribosomal protein L4	STRING	0.633
PF3D7_1143300	DNA-directed RNA polymerases I and III subunit RPAC1, putative	PF3D7_1227800	elongator complex protein 3, putative	STRING	0.684
PF3D7_1143300	DNA-directed RNA polymerases I and III subunit RPAC1, putative	PF3D7_0520000	40S ribosomal protein S9, putative	STRING	0.661
PF3D7_1143300	DNA-directed RNA polymerases I and III subunit RPAC1, putative	PF3D7_0516900	60S ribosomal protein L2	STRING	0.687
PF3D7_1143300	DNA-directed RNA polymerases I and III subunit RPAC1, putative	PF3D7_1414300	60S ribosomal protein L10, putative	STRING	0.699
PF3D7_1143300	DNA-directed RNA polymerases I and III subunit RPAC1, putative	PF3D7_0317600	40S ribosomal protein S11, putative	STRING	0.679
PF3D7_1143300	DNA-directed RNA polymerases I and III subunit RPAC1, putative	PF3D7_1323100	60S ribosomal protein L6, putative	STRING	0.681
PF3D7_1143300	DNA-directed RNA polymerases I and III subunit RPAC1, putative	PF3D7_1405800	ribosome biogenesis protein BOP1, putative	STRING	0.747
PF3D7_1143300	DNA-directed RNA polymerases I and III subunit RPAC1, putative	PF3D7_1424100	60S ribosomal protein L5, putative	STRING	0.727
PF3D7_1143300	DNA-directed RNA polymerases I and III subunit RPAC1, putative	PF3D7_0516200	40S ribosomal protein S11	STRING	0.746
PF3D7_1143300	DNA-directed RNA polymerases I and III subunit RPAC1, putative	PF3D7_0316800	40S ribosomal protein S15A, putative	STRING	0.747
PF3D7_1143300	DNA-directed RNA polymerases I and III subunit RPAC1, putative	PF3D7_1349200	glutamate--tRNA ligase, putative	STRING	0.624
PF3D7_1143300	DNA-directed RNA polymerases I and III subunit RPAC1, putative	PF3D7_1465900	40S ribosomal protein S3	STRING	0.779
PF3D7_1143300	DNA-directed RNA polymerases I and III subunit RPAC1, putative	PF3D7_1340300	nucleolar complex protein 2, putative	STRING	0.736
PF3D7_1143300	DNA-directed RNA polymerases I and III subunit RPAC1, putative	PF3D7_0318200	DNA-directed RNA polymerase II subunit RPB1	STRING	0.592
PF3D7_1143300	DNA-directed RNA polymerases I and III subunit RPAC1, putative	PF3D7_1358800	40S ribosomal protein S15	STRING	0.865
PF3D7_1143300	DNA-directed RNA polymerases I and III subunit RPAC1, putative	PF3D7_1447000	40S ribosomal protein S5	STRING	0.889
PF3D7_1143300	DNA-directed RNA polymerases I and III subunit RPAC1, putative	PF3D7_0215700	DNA-directed RNA polymerase II subunit RPB2, putative	STRING	0.717
PF3D7_1143300	DNA-directed RNA polymerases I and III subunit RPAC1, putative	PF3D7_1364800	DNA-directed RNA polymerases I, II, and III subunit RPABC1, putative	STRING	0.827
PF3D7_1143300	DNA-directed RNA polymerases I and III subunit RPAC1, putative	PF3D7_1329000	DNA-directed RNA polymerase III subunit RPC1, putative	STRING	0.847
PF3D7_1143300	DNA-directed RNA polymerases I and III subunit RPAC1, putative	PF3D7_0303300	DNA-directed RNA polymerases I, II, and III subunit RPABC2, putative	STRING	0.888
PF3D7_1143300	DNA-directed RNA polymerases I and III subunit RPAC1, putative	PF3D7_1206600	DNA-directed RNA polymerase III subunit RPC2, putative	STRING	0.945
PF3D7_0310200	phd finger protein, putative	PF3D7_1212700	eukaryotic translation initiation factor 3 subunit A, putative	STRING	0.456
PF3D7_0310200	phd finger protein, putative	PF3D7_0320900	histone H2A.Z	STRING	0.442
PF3D7_0310200	phd finger protein, putative	PF3D7_1234100	bromodomain protein 5	STRING	0.455
PF3D7_0310200	phd finger protein, putative	PF3D7_1212900	bromodomain protein 2, putative	STRING	0.487
PF3D7_0310200	phd finger protein, putative	PF3D7_0922100	ubiquitin-like protein, putative	STRING	0.582
PF3D7_0310200	phd finger protein, putative	PF3D7_1227800	elongator complex protein 3, putative	STRING	0.59
PF3D7_0509400	RNA polymerase I	PF3D7_1201000	Plasmodium exported protein (PHISTb), unknown function	STRING	0.445
PF3D7_0509400	RNA polymerase I	PF3D7_0618300	60S ribosomal protein L27a, putative	STRING	0.416
PF3D7_0509400	RNA polymerase I	PF3D7_0922100	ubiquitin-like protein, putative	STRING	0.507
PF3D7_0509400	RNA polymerase I	PF3D7_0517000	60S ribosomal protein L12, putative	STRING	0.446
PF3D7_0509400	RNA polymerase I	PF3D7_0520000	40S ribosomal protein S9, putative	STRING	0.598
PF3D7_0509400	RNA polymerase I	PF3D7_0516200	40S ribosomal protein S11	STRING	0.595
PF3D7_0509400	RNA polymerase I	PF3D7_0516900	60S ribosomal protein L2	STRING	0.635
PF3D7_0509400	RNA polymerase I	PF3D7_1227800	elongator complex protein 3, putative	STRING	0.715
PF3D7_0509400	RNA polymerase I	PF3D7_0622800	leucine--tRNA ligase, putative	STRING	0.688
PF3D7_0509400	RNA polymerase I	PF3D7_0923000	DNA-directed RNA polymerase II subunit RPB3, putative	STRING	0.569
PF3D7_0509400	RNA polymerase I	PF3D7_0621300	mRNA-binding protein PUF3	STRING	0.994
PF3D7_0509400	RNA polymerase I	PF3D7_1206600	DNA-directed RNA polymerase III subunit RPC2, putative	STRING	0.965
PF3D7_0826700	receptor for activated c kinase	PF3D7_0209800	ATP-dependent RNA helicase UAP56	STRING	0.943
PF3D7_0820000	Snf2-related CBP activator, putative	PF3D7_1143300	DNA-directed RNA polymerases I and III subunit RPAC1, putative	STRING	0.436
PF3D7_0820000	Snf2-related CBP activator, putative	PF3D7_1134700	DNA-directed RNA polymerase I subunit RPA2, putative	STRING	0.43
PF3D7_0820000	Snf2-related CBP activator, putative	PF3D7_0509400	RNA polymerase I	STRING	0.457
PF3D7_0820000	Snf2-related CBP activator, putative	PF3D7_0310200	phd finger protein, putative	STRING	0.517
PF3D7_0417200	bifunctional dihydrofolate reductase-thymidylate synthase	PF3D7_1318400	structural maintenance of chromosomes protein 2, putative	STRING	0.994
PF3D7_1322100	histone-lysine N-methyltransferase SET2	PF3D7_0830600	Plasmodium exported protein (PHISTc), unknown function	STRING	0.932
PF3D7_1303800	conserved Plasmodium protein, unknown function	PF3D7_1318400	structural maintenance of chromosomes protein 2, putative	STRING	0.422
PF3D7_1304000	condensin complex subunit 2, putative	PF3D7_1318400	structural maintenance of chromosomes protein 2, putative	STRING	0.998
PF3D7_1350200	small nuclear ribonucleoprotein E, putative	PF3D7_0822800	U5 small nuclear ribonucleoprotein 40 kDa protein, putative	STRING	0.919
PF3D7_1309300	U4/U6 small nuclear ribonucleoprotein PRP3, putative	PF3D7_0822800	U5 small nuclear ribonucleoprotein 40 kDa protein, putative	STRING	0.918
PF3D7_0417200	bifunctional dihydrofolate reductase-thymidylate synthase	PF3D7_1318400	structural maintenance of chromosomes protein 2, putative	STRING	0.994
PF3D7_1324200	micro-fibrillar-associated protein, putative	PF3D7_0822300	small nuclear ribonucleoprotein G, putative	STRING	0.91
PF3D7_1324200	micro-fibrillar-associated protein, putative	PF3D7_0822800	U5 small nuclear ribonucleoprotein 40 kDa protein, putative	STRING	0.914
PF3D7_1303800	conserved Plasmodium protein, unknown function	PF3D7_1318400	structural maintenance of chromosomes protein 2, putative	STRING	0.422
PF3D7_1304000	condensin complex subunit 2, putative	PF3D7_1318400	structural maintenance of chromosomes protein 2, putative	STRING	0.998
PF3D7_1350200	small nuclear ribonucleoprotein E, putative	PF3D7_0822800	U5 small nuclear ribonucleoprotein 40 kDa protein, putative	STRING	0.919
PF3D7_1350200	small nuclear ribonucleoprotein E, putative	PF3D7_0822300	small nuclear ribonucleoprotein G, putative	STRING	0.999
PF3D7_1343900	U4/U6 small nuclear ribonucleoprotein PRP4, putative	PF3D7_0822300	small nuclear ribonucleoprotein G, putative	STRING	0.911
PF3D7_1309300	U4/U6 small nuclear ribonucleoprotein PRP3, putative	PF3D7_0822300	small nuclear ribonucleoprotein G, putative	STRING	0.905
PF3D7_1309300	U4/U6 small nuclear ribonucleoprotein PRP3, putative	PF3D7_0822800	U5 small nuclear ribonucleoprotein 40 kDa protein, putative	STRING	0.918
PF3D7_1311200	alternative splicing regulator, putative	PF3D7_0822800	U5 small nuclear ribonucleoprotein 40 kDa protein, putative	STRING	0.894
PF3D7_1311200	alternative splicing regulator, putative	PF3D7_0822300	small nuclear ribonucleoprotein G, putative	STRING	0.918
PF3D7_1313000	ubiquitin-like protein Nedd8	PF3D7_0822300	small nuclear ribonucleoprotein G, putative	STRING	0.979
PF3D7_0106700	small ribosomal subunit assembling AARP2 protein	PF3D7_1359000	conserved Plasmodium protein, unknown function	STRING	0.997
PF3D7_0106700	small ribosomal subunit assembling AARP2 protein	PF3D7_0716100	protein SDA1, putative	STRING	0.991
PF3D7_0106700	small ribosomal subunit assembling AARP2 protein	PF3D7_0802300	periodic tryptophan protein 2, putative	STRING	0.997
PF3D7_0106700	small ribosomal subunit assembling AARP2 protein	PF3D7_1020700	N-acetyltransferase, GNAT family, putative	STRING	0.996
PF3D7_0106700	small ribosomal subunit assembling AARP2 protein	PF3D7_1134700	DNA-directed RNA polymerase I subunit RPA2, putative	STRING	0.99
PF3D7_0106700	small ribosomal subunit assembling AARP2 protein	PF3D7_0310200	phd finger protein, putative	STRING	0.543
PF3D7_0106700	small ribosomal subunit assembling AARP2 protein	PF3D7_0509400	RNA polymerase I	STRING	0.991
PF3D7_1322100	histone-lysine N-methyltransferase SET2	PF3D7_1020700	N-acetyltransferase, GNAT family, putative	STRING	0.42
PF3D7_1322100	histone-lysine N-methyltransferase SET2	PF3D7_1143300	DNA-directed RNA polymerases I and III subunit RPAC1, putative	STRING	0.427
PF3D7_1322100	histone-lysine N-methyltransferase SET2	PF3D7_0716100	protein SDA1, putative	STRING	0.477
PF3D7_1322100	histone-lysine N-methyltransferase SET2	PF3D7_1134700	DNA-directed RNA polymerase I subunit RPA2, putative	STRING	0.502
PF3D7_1322100	histone-lysine N-methyltransferase SET2	PF3D7_0802300	periodic tryptophan protein 2, putative	STRING	0.635
PF3D7_1322100	histone-lysine N-methyltransferase SET2	PF3D7_0509400	RNA polymerase I	STRING	0.669
PF3D7_1322100	histone-lysine N-methyltransferase SET2	PF3D7_1359000	conserved Plasmodium protein, unknown function	STRING	0.696
PF3D7_1302700	ATP-dependent RNA helicase DHR1, putative	PF3D7_1143300	DNA-directed RNA polymerases I and III subunit RPAC1, putative	STRING	0.465
PF3D7_1302700	ATP-dependent RNA helicase DHR1, putative	PF3D7_0509400	RNA polymerase I	STRING	0.975
PF3D7_1302700	ATP-dependent RNA helicase DHR1, putative	PF3D7_1134700	DNA-directed RNA polymerase I subunit RPA2, putative	STRING	0.994
PF3D7_1302700	ATP-dependent RNA helicase DHR1, putative	PF3D7_0716100	protein SDA1, putative	STRING	0.994
PF3D7_1302700	ATP-dependent RNA helicase DHR1, putative	PF3D7_1020700	N-acetyltransferase, GNAT family, putative	STRING	0.991
PF3D7_1302700	ATP-dependent RNA helicase DHR1, putative	PF3D7_1359000	conserved Plasmodium protein, unknown function	STRING	0.99
PF3D7_1302700	ATP-dependent RNA helicase DHR1, putative	PF3D7_0802300	periodic tryptophan protein 2, putative	STRING	0.995
PF3D7_1341300	60S ribosomal protein L18-2, putative	PF3D7_1143300	DNA-directed RNA polymerases I and III subunit RPAC1, putative	STRING	0.433
PF3D7_1341300	60S ribosomal protein L18-2, putative	PF3D7_0716100	protein SDA1, putative	STRING	0.538
PF3D7_1341300	60S ribosomal protein L18-2, putative	PF3D7_0826700	receptor for activated c kinase	STRING	0.999
PF3D7_1344900	conserved Plasmodium protein, unknown function	PF3D7_1020700	N-acetyltransferase, GNAT family, putative	STRING	0.481
PF3D7_1344900	conserved Plasmodium protein, unknown function	PF3D7_0716100	protein SDA1, putative	STRING	0.654
PF3D7_1344900	conserved Plasmodium protein, unknown function	PF3D7_0802300	periodic tryptophan protein 2, putative	STRING	0.731
PF3D7_1344900	conserved Plasmodium protein, unknown function	PF3D7_1134700	DNA-directed RNA polymerase I subunit RPA2, putative	STRING	0.756
PF3D7_1344900	conserved Plasmodium protein, unknown function	PF3D7_0509400	RNA polymerase I	STRING	0.775
PF3D7_1344900	conserved Plasmodium protein, unknown function	PF3D7_1359000	conserved Plasmodium protein, unknown function	STRING	0.792
PF3D7_1358200	conserved Plasmodium protein, unknown function	PF3D7_1359000	conserved Plasmodium protein, unknown function	STRING	0.513
PF3D7_1358200	conserved Plasmodium protein, unknown function	PF3D7_0310200	phd finger protein, putative	STRING	0.567
PF3D7_1360700	E3 SUMO-protein ligase PIAS, putative	PF3D7_0826700	receptor for activated c kinase	STRING	0.406
PF3D7_1367600	ribosome biogenesis protein MRT4, putative	PF3D7_0826700	receptor for activated c kinase	STRING	0.694
PF3D7_1367600	ribosome biogenesis protein MRT4, putative	PF3D7_1020700	N-acetyltransferase, GNAT family, putative	STRING	0.832
PF3D7_1367600	ribosome biogenesis protein MRT4, putative	PF3D7_0509400	RNA polymerase I	STRING	0.821
PF3D7_1367600	ribosome biogenesis protein MRT4, putative	PF3D7_1134700	DNA-directed RNA polymerase I subunit RPA2, putative	STRING	0.833
PF3D7_1367600	ribosome biogenesis protein MRT4, putative	PF3D7_0716100	protein SDA1, putative	STRING	0.956
PF3D7_1367600	ribosome biogenesis protein MRT4, putative	PF3D7_1143300	DNA-directed RNA polymerases I and III subunit RPAC1, putative	STRING	0.99
PF3D7_1367600	ribosome biogenesis protein MRT4, putative	PF3D7_0802300	periodic tryptophan protein 2, putative	STRING	0.992
PF3D7_1310800	tetratricopeptide repeat protein, putative	PF3D7_0509400	RNA polymerase I	STRING	0.752
PF3D7_1310800	tetratricopeptide repeat protein, putative	PF3D7_0716100	protein SDA1, putative	STRING	0.756
PF3D7_1310800	tetratricopeptide repeat protein, putative	PF3D7_0802300	periodic tryptophan protein 2, putative	STRING	0.847
PF3D7_1310800	tetratricopeptide repeat protein, putative	PF3D7_1134700	DNA-directed RNA polymerase I subunit RPA2, putative	STRING	0.877
PF3D7_1310800	tetratricopeptide repeat protein, putative	PF3D7_1020700	N-acetyltransferase, GNAT family, putative	STRING	0.93
PF3D7_1317800	40S ribosomal protein S19	PF3D7_0509400	RNA polymerase I	STRING	0.68
PF3D7_1317800	40S ribosomal protein S19	PF3D7_1134700	DNA-directed RNA polymerase I subunit RPA2, putative	STRING	0.692
PF3D7_1317800	40S ribosomal protein S19	PF3D7_1143300	DNA-directed RNA polymerases I and III subunit RPAC1, putative	STRING	0.731
PF3D7_1317800	40S ribosomal protein S19	PF3D7_0826700	receptor for activated c kinase	STRING	0.999
PF3D7_1317900	nucleolar complex protein 4, putative	PF3D7_0509400	RNA polymerase I	STRING	0.888
PF3D7_1317900	nucleolar complex protein 4, putative	PF3D7_1143300	DNA-directed RNA polymerases I and III subunit RPAC1, putative	STRING	0.942
PF3D7_1317900	nucleolar complex protein 4, putative	PF3D7_0716100	protein SDA1, putative	STRING	0.983
PF3D7_1317900	nucleolar complex protein 4, putative	PF3D7_1020700	N-acetyltransferase, GNAT family, putative	STRING	0.985
PF3D7_1317900	nucleolar complex protein 4, putative	PF3D7_1134700	DNA-directed RNA polymerase I subunit RPA2, putative	STRING	0.99
PF3D7_1317900	nucleolar complex protein 4, putative	PF3D7_0802300	periodic tryptophan protein 2, putative	STRING	0.997
PF3D7_0703900	conserved Plasmodium membrane protein, unknown function	PF3D7_1134700	DNA-directed RNA polymerase I subunit RPA2, putative	STRING	0.572
PF3D7_0703900	conserved Plasmodium membrane protein, unknown function	PF3D7_0802300	periodic tryptophan protein 2, putative	STRING	0.69
PF3D7_0703900	conserved Plasmodium membrane protein, unknown function	PF3D7_0716100	protein SDA1, putative	STRING	0.762
PF3D7_0703900	conserved Plasmodium membrane protein, unknown function	PF3D7_1020700	N-acetyltransferase, GNAT family, putative	STRING	0.794
PF3D7_0703900	conserved Plasmodium membrane protein, unknown function	PF3D7_0509400	RNA polymerase I	STRING	0.999
PF3D7_0706000	importin-7, putative	PF3D7_0802300	periodic tryptophan protein 2, putative	STRING	0.528
PF3D7_0706000	importin-7, putative	PF3D7_0509400	RNA polymerase I	STRING	0.762
PF3D7_0706000	importin-7, putative	PF3D7_1134700	DNA-directed RNA polymerase I subunit RPA2, putative	STRING	0.794
PF3D7_0705700	40S ribosomal protein S29, putative	PF3D7_1134700	DNA-directed RNA polymerase I subunit RPA2, putative	STRING	0.529
PF3D7_0705700	40S ribosomal protein S29, putative	PF3D7_0509400	RNA polymerase I	STRING	0.546
PF3D7_0705700	40S ribosomal protein S29, putative	PF3D7_1143300	DNA-directed RNA polymerases I and III subunit RPAC1, putative	STRING	0.552
PF3D7_0705700	40S ribosomal protein S29, putative	PF3D7_0826700	receptor for activated c kinase	STRING	0.999
PF3D7_0706400	60S ribosomal protein L37	PF3D7_0826700	receptor for activated c kinase	STRING	0.987
PF3D7_0827000	ATP-dependent RNA helicase DBP10, putative	PF3D7_1143300	DNA-directed RNA polymerases I and III subunit RPAC1, putative	STRING	0.554
PF3D7_0827000	ATP-dependent RNA helicase DBP10, putative	PF3D7_0826700	receptor for activated c kinase	STRING	0.628
PF3D7_0827000	ATP-dependent RNA helicase DBP10, putative	PF3D7_0509400	RNA polymerase I	STRING	0.905
PF3D7_0827000	ATP-dependent RNA helicase DBP10, putative	PF3D7_1134700	DNA-directed RNA polymerase I subunit RPA2, putative	STRING	0.958
PF3D7_0827000	ATP-dependent RNA helicase DBP10, putative	PF3D7_0802300	periodic tryptophan protein 2, putative	STRING	0.992
PF3D7_0827000	ATP-dependent RNA helicase DBP10, putative	PF3D7_1020700	N-acetyltransferase, GNAT family, putative	STRING	0.993
PF3D7_0827000	ATP-dependent RNA helicase DBP10, putative	PF3D7_0716100	protein SDA1, putative	STRING	0.994
PF3D7_0826100	HECT-like E3 ubiquitin ligase, putative	PF3D7_0509400	RNA polymerase I	STRING	0.561
PF3D7_0826100	HECT-like E3 ubiquitin ligase, putative	PF3D7_0310200	phd finger protein, putative	STRING	0.606
PF3D7_0818700	DNA helicase, putative	PF3D7_1134700	DNA-directed RNA polymerase I subunit RPA2, putative	STRING	0.406
PF3D7_0818700	DNA helicase, putative	PF3D7_0509400	RNA polymerase I	STRING	0.464
PF3D7_0710600	60S ribosomal protein L34	PF3D7_0716100	protein SDA1, putative	STRING	0.467
PF3D7_0710600	60S ribosomal protein L34	PF3D7_0826700	receptor for activated c kinase	STRING	0.999
PF3D7_0719600	60S ribosomal protein L11a, putative	PF3D7_0509400	RNA polymerase I	STRING	0.549
PF3D7_0719600	60S ribosomal protein L11a, putative	PF3D7_1134700	DNA-directed RNA polymerase I subunit RPA2, putative	STRING	0.579
PF3D7_0719600	60S ribosomal protein L11a, putative	PF3D7_1143300	DNA-directed RNA polymerases I and III subunit RPAC1, putative	STRING	0.652
PF3D7_0719600	60S ribosomal protein L11a, putative	PF3D7_0826700	receptor for activated c kinase	STRING	0.999
PF3D7_0719700	40S ribosomal protein S10, putative	PF3D7_0826700	receptor for activated c kinase	STRING	0.999
PF3D7_0721600	40S ribosomal protein S5, putative	PF3D7_0509400	RNA polymerase I	STRING	0.631
PF3D7_0721600	40S ribosomal protein S5, putative	PF3D7_1020700	N-acetyltransferase, GNAT family, putative	STRING	0.733
PF3D7_0721600	40S ribosomal protein S5, putative	PF3D7_0802300	periodic tryptophan protein 2, putative	STRING	0.754
PF3D7_0721600	40S ribosomal protein S5, putative	PF3D7_1134700	DNA-directed RNA polymerase I subunit RPA2, putative	STRING	0.731
PF3D7_0721600	40S ribosomal protein S5, putative	PF3D7_1143300	DNA-directed RNA polymerases I and III subunit RPAC1, putative	STRING	0.754
PF3D7_0721600	40S ribosomal protein S5, putative	PF3D7_0826700	receptor for activated c kinase	STRING	0.999
PF3D7_0729400	ribosome biogenesis protein BRX1, putative	PF3D7_0826700	receptor for activated c kinase	STRING	0.404
PF3D7_0729400	ribosome biogenesis protein BRX1, putative	PF3D7_0509400	RNA polymerase I	STRING	0.795
PF3D7_0729400	ribosome biogenesis protein BRX1, putative	PF3D7_1020700	N-acetyltransferase, GNAT family, putative	STRING	0.883
PF3D7_0729400	ribosome biogenesis protein BRX1, putative	PF3D7_0802300	periodic tryptophan protein 2, putative	STRING	0.97
PF3D7_0729400	ribosome biogenesis protein BRX1, putative	PF3D7_1143300	DNA-directed RNA polymerases I and III subunit RPAC1, putative	STRING	0.984
PF3D7_0729400	ribosome biogenesis protein BRX1, putative	PF3D7_1134700	DNA-directed RNA polymerase I subunit RPA2, putative	STRING	0.991
PF3D7_0821700	60S ribosomal protein L22, putative	PF3D7_0826700	receptor for activated c kinase	STRING	0.996
PF3D7_0816000	ribosome assembly protein RRB1, putative	PF3D7_1143300	DNA-directed RNA polymerases I and III subunit RPAC1, putative	STRING	0.882
PF3D7_0816000	ribosome assembly protein RRB1, putative	PF3D7_0509400	RNA polymerase I	STRING	0.989
PF3D7_0816000	ribosome assembly protein RRB1, putative	PF3D7_1020700	N-acetyltransferase, GNAT family, putative	STRING	0.987
PF3D7_0816000	ribosome assembly protein RRB1, putative	PF3D7_1134700	DNA-directed RNA polymerase I subunit RPA2, putative	STRING	0.99
PF3D7_0816000	ribosome assembly protein RRB1, putative	PF3D7_0802300	periodic tryptophan protein 2, putative	STRING	0.99
PF3D7_0814000	60S ribosomal protein L13-2, putative	PF3D7_0826700	receptor for activated c kinase	STRING	0.999
PF3D7_0814000	60S ribosomal protein L13-2, putative	PF3D7_1143300	DNA-directed RNA polymerases I and III subunit RPAC1, putative	STRING	0.471
PF3D7_0813900	40S ribosomal protein S16, putative	PF3D7_0826700	receptor for activated c kinase	STRING	0.999
PF3D7_0813900	40S ribosomal protein S16, putative	PF3D7_1143300	DNA-directed RNA polymerases I and III subunit RPAC1, putative	STRING	0.429
PF3D7_0813900	40S ribosomal protein S16, putative	PF3D7_0509400	RNA polymerase I	STRING	0.423
PF3D7_0813900	40S ribosomal protein S16, putative	PF3D7_1134700	DNA-directed RNA polymerase I subunit RPA2, putative	STRING	0.448
PF3D7_0813900	40S ribosomal protein S16, putative	PF3D7_0802300	periodic tryptophan protein 2, putative	STRING	0.712
PF3D7_0813900	40S ribosomal protein S16, putative	PF3D7_1020700	N-acetyltransferase, GNAT family, putative	STRING	0.707
PF3D7_1003500	40S ribosomal protein S20e, putative	PF3D7_0826700	receptor for activated c kinase	STRING	0.999
PF3D7_1003500	40S ribosomal protein S20e, putative	PF3D7_0509400	RNA polymerase I	STRING	0.604
PF3D7_1003500	40S ribosomal protein S20e, putative	PF3D7_1134700	DNA-directed RNA polymerase I subunit RPA2, putative	STRING	0.692
PF3D7_1003500	40S ribosomal protein S20e, putative	PF3D7_1143300	DNA-directed RNA polymerases I and III subunit RPAC1, putative	STRING	0.725
PF3D7_1004000	60S ribosomal protein L13, putative	PF3D7_0826700	receptor for activated c kinase	STRING	0.999
PF3D7_1004000	60S ribosomal protein L13, putative	PF3D7_1134700	DNA-directed RNA polymerase I subunit RPA2, putative	STRING	0.417
PF3D7_1004000	60S ribosomal protein L13, putative	PF3D7_1143300	DNA-directed RNA polymerases I and III subunit RPAC1, putative	STRING	0.5
PF3D7_1005100	U3 small nucleolar RNA-associated protein 25, putative	PF3D7_1143300	DNA-directed RNA polymerases I and III subunit RPAC1, putative	STRING	0.466
PF3D7_1005100	U3 small nucleolar RNA-associated protein 25, putative	PF3D7_0509400	RNA polymerase I	STRING	0.808
PF3D7_1005100	U3 small nucleolar RNA-associated protein 25, putative	PF3D7_1134700	DNA-directed RNA polymerase I subunit RPA2, putative	STRING	0.809
PF3D7_1005100	U3 small nucleolar RNA-associated protein 25, putative	PF3D7_1020700	N-acetyltransferase, GNAT family, putative	STRING	0.945
PF3D7_1008800	nucleolar protein 5, putative	PF3D7_0826700	receptor for activated c kinase	STRING	0.476
PF3D7_1008800	nucleolar protein 5, putative	PF3D7_1143300	DNA-directed RNA polymerases I and III subunit RPAC1, putative	STRING	0.915
PF3D7_1008800	nucleolar protein 5, putative	PF3D7_1134700	DNA-directed RNA polymerase I subunit RPA2, putative	STRING	0.996
PF3D7_1008800	nucleolar protein 5, putative	PF3D7_0509400	RNA polymerase I	STRING	0.995
PF3D7_1008800	nucleolar protein 5, putative	PF3D7_1020700	N-acetyltransferase, GNAT family, putative	STRING	0.998
PF3D7_1013100	U3 small nucleolar RNA-associated protein 13, putative	PF3D7_1143300	DNA-directed RNA polymerases I and III subunit RPAC1, putative	STRING	0.602
PF3D7_1013100	U3 small nucleolar RNA-associated protein 13, putative	PF3D7_1134700	DNA-directed RNA polymerase I subunit RPA2, putative	STRING	0.99
PF3D7_1013100	U3 small nucleolar RNA-associated protein 13, putative	PF3D7_0509400	RNA polymerase I	STRING	0.99
PF3D7_1013100	U3 small nucleolar RNA-associated protein 13, putative	PF3D7_1020700	N-acetyltransferase, GNAT family, putative	STRING	0.996
PF3D7_1019400	60S ribosomal protein L30e, putative	PF3D7_0826700	receptor for activated c kinase	STRING	0.998
PF3D7_1019400	60S ribosomal protein L30e, putative	PF3D7_1143300	DNA-directed RNA polymerases I and III subunit RPAC1, putative	STRING	0.416
PF3D7_1019400	60S ribosomal protein L30e, putative	PF3D7_1134700	DNA-directed RNA polymerase I subunit RPA2, putative	STRING	0.434
PF3D7_1023900	chromodomain-helicase-DNA-binding protein 1 homolog, putative	PF3D7_1143300	DNA-directed RNA polymerases I and III subunit RPAC1, putative	STRING	0.434
PF3D7_1023900	chromodomain-helicase-DNA-binding protein 1 homolog, putative	PF3D7_1134700	DNA-directed RNA polymerase I subunit RPA2, putative	STRING	0.429
PF3D7_1023900	chromodomain-helicase-DNA-binding protein 1 homolog, putative	PF3D7_0509400	RNA polymerase I	STRING	0.456
PF3D7_1026800	40S ribosomal protein S2	PF3D7_0826700	receptor for activated c kinase	STRING	0.999
PF3D7_1026800	40S ribosomal protein S2	PF3D7_0509400	RNA polymerase I	STRING	0.521
PF3D7_1026800	40S ribosomal protein S2	PF3D7_1134700	DNA-directed RNA polymerase I subunit RPA2, putative	STRING	0.598
PF3D7_1026800	40S ribosomal protein S2	PF3D7_1143300	DNA-directed RNA polymerases I and III subunit RPAC1, putative	STRING	0.762
PF3D7_1027800	60S ribosomal protein L3	PF3D7_0826700	receptor for activated c kinase	STRING	0.999
PF3D7_1027800	60S ribosomal protein L3	PF3D7_1143300	DNA-directed RNA polymerases I and III subunit RPAC1, putative	STRING	0.408
PF3D7_1027800	60S ribosomal protein L3	PF3D7_0509400	RNA polymerase I	STRING	0.401
PF3D7_1028300	rRNA-processing protein EBP2, putative	PF3D7_1143300	DNA-directed RNA polymerases I and III subunit RPAC1, putative	STRING	0.746
PF3D7_1028300	rRNA-processing protein EBP2, putative	PF3D7_0509400	RNA polymerase I	STRING	0.799
PF3D7_1028300	rRNA-processing protein EBP2, putative	PF3D7_1134700	DNA-directed RNA polymerase I subunit RPA2, putative	STRING	0.898
PF3D7_1028400	ribosome biogenesis protein RPF2, putative	PF3D7_1143300	DNA-directed RNA polymerases I and III subunit RPAC1, putative	STRING	0.82
PF3D7_1028400	ribosome biogenesis protein RPF2, putative	PF3D7_1134700	DNA-directed RNA polymerase I subunit RPA2, putative	STRING	0.917
PF3D7_1028400	ribosome biogenesis protein RPF2, putative	PF3D7_0509400	RNA polymerase I	STRING	0.855
PF3D7_1033700	bromodomain protein 1	PF3D7_0310200	phd finger protein, putative	STRING	0.486
PF3D7_1103100	60S acidic ribosomal protein P1, putative	PF3D7_0826700	receptor for activated c kinase	STRING	0.998
PF3D7_1104200	chromatin remodeling protein	PF3D7_1134700	DNA-directed RNA polymerase I subunit RPA2, putative	STRING	0.429
PF3D7_1104200	chromatin remodeling protein	PF3D7_1143300	DNA-directed RNA polymerases I and III subunit RPAC1, putative	STRING	0.436
PF3D7_1104200	chromatin remodeling protein	PF3D7_0509400	RNA polymerase I	STRING	0.455
PF3D7_1105400	40S ribosomal protein S4, putative	PF3D7_0826700	receptor for activated c kinase	STRING	0.999
PF3D7_1106000	RuvB-like helicase 2	PF3D7_0826700	receptor for activated c kinase	STRING	0.57
PF3D7_1106000	RuvB-like helicase 2	PF3D7_1143300	DNA-directed RNA polymerases I and III subunit RPAC1, putative	STRING	0.415
PF3D7_1107300	polyadenylate-binding protein-interacting protein 1, putative	PF3D7_1134700	DNA-directed RNA polymerase I subunit RPA2, putative	STRING	0.492
PF3D7_1107300	polyadenylate-binding protein-interacting protein 1, putative	PF3D7_0310200	phd finger protein, putative	STRING	0.6
PF3D7_1107300	polyadenylate-binding protein-interacting protein 1, putative	PF3D7_0509400	RNA polymerase I	STRING	0.7
PF3D7_1107700	pescadillo homolog	PF3D7_1143300	DNA-directed RNA polymerases I and III subunit RPAC1, putative	STRING	0.754
PF3D7_1107700	pescadillo homolog	PF3D7_1134700	DNA-directed RNA polymerase I subunit RPA2, putative	STRING	0.989
PF3D7_1107700	pescadillo homolog	PF3D7_0509400	RNA polymerase I	STRING	0.99
PF3D7_1109900	60S ribosomal protein L36	PF3D7_0826700	receptor for activated c kinase	STRING	0.999
PF3D7_1110400	RNA-binding protein, putative	PF3D7_0310200	phd finger protein, putative	STRING	0.463
PF3D7_1118500	nucleolar protein 56, putative	PF3D7_0826700	receptor for activated c kinase	STRING	0.659
PF3D7_1118500	nucleolar protein 56, putative	PF3D7_1143300	DNA-directed RNA polymerases I and III subunit RPAC1, putative	STRING	0.887
PF3D7_1118500	nucleolar protein 56, putative	PF3D7_1134700	DNA-directed RNA polymerase I subunit RPA2, putative	STRING	0.994
PF3D7_1118500	nucleolar protein 56, putative	PF3D7_0509400	RNA polymerase I	STRING	0.993
PF3D7_1118600	histone acetyltransferase MYST	PF3D7_0310200	phd finger protein, putative	STRING	0.691
PF3D7_1124800	ribosome biogenesis regulatory protein, putative	PF3D7_0509400	RNA polymerase I	STRING	0.743
PF3D7_1124800	ribosome biogenesis regulatory protein, putative	PF3D7_1143300	DNA-directed RNA polymerases I and III subunit RPAC1, putative	STRING	0.915
PF3D7_1124800	ribosome biogenesis regulatory protein, putative	PF3D7_1134700	DNA-directed RNA polymerase I subunit RPA2, putative	STRING	0.977
PF3D7_1124900	60S ribosomal protein L35, putative	PF3D7_0826700	receptor for activated c kinase	STRING	0.999
PF3D7_1124900	60S ribosomal protein L35, putative	PF3D7_1134700	DNA-directed RNA polymerase I subunit RPA2, putative	STRING	0.56
PF3D7_1124900	60S ribosomal protein L35, putative	PF3D7_1143300	DNA-directed RNA polymerases I and III subunit RPAC1, putative	STRING	0.575
PF3D7_1124900	60S ribosomal protein L35, putative	PF3D7_0509400	RNA polymerase I	STRING	0.585
PF3D7_1130100	60S ribosomal protein L38	PF3D7_0826700	receptor for activated c kinase	STRING	0.999
PF3D7_1130200	60S ribosomal protein P0	PF3D7_0826700	receptor for activated c kinase	STRING	0.999
PF3D7_1130200	60S ribosomal protein P0	PF3D7_1134700	DNA-directed RNA polymerase I subunit RPA2, putative	STRING	0.406
PF3D7_1130200	60S ribosomal protein P0	PF3D7_1143300	DNA-directed RNA polymerases I and III subunit RPAC1, putative	STRING	0.661
PF3D7_1138800	WD repeat-containing protein, putative	PF3D7_0310200	phd finger protein, putative	STRING	0.451
PF3D7_1140700	chromo domain-containing protein, putative	PF3D7_0509400	RNA polymerase I	STRING	0.534
PF3D7_1140700	chromo domain-containing protein, putative	PF3D7_0310200	phd finger protein, putative	STRING	0.756
PF3D7_1142600	60S ribosomal protein L35ae, putative	PF3D7_0826700	receptor for activated c kinase	STRING	0.998
PF3D7_1144000	40S ribosomal protein S21	PF3D7_0826700	receptor for activated c kinase	STRING	0.998
PF3D7_1302800	40S ribosomal protein S7, putative	PF3D7_0826700	receptor for activated c kinase	STRING	0.998
PF3D7_1308300	40S ribosomal protein S27	PF3D7_0826700	receptor for activated c kinase	STRING	0.999
PF3D7_1309100	60S ribosomal protein L24, putative	PF3D7_0826700	receptor for activated c kinase	STRING	0.999
PF3D7_1323100	60S ribosomal protein L6, putative	PF3D7_0826700	receptor for activated c kinase	STRING	0.999
PF3D7_1323100	60S ribosomal protein L6, putative	PF3D7_0509400	RNA polymerase I	STRING	0.615
PF3D7_1323400	60S ribosomal protein L23	PF3D7_0826700	receptor for activated c kinase	STRING	0.999
PF3D7_1323400	60S ribosomal protein L23	PF3D7_0509400	RNA polymerase I	STRING	0.435
PF3D7_1329000	DNA-directed RNA polymerase III subunit RPC1, putative	PF3D7_0826700	receptor for activated c kinase	STRING	0.468
PF3D7_1329000	DNA-directed RNA polymerase III subunit RPC1, putative	PF3D7_0310200	phd finger protein, putative	STRING	0.582
PF3D7_1329000	DNA-directed RNA polymerase III subunit RPC1, putative	PF3D7_0509400	RNA polymerase I	STRING	0.943
PF3D7_1331700	glutamine--tRNA ligase, putative	PF3D7_0826700	receptor for activated c kinase	STRING	0.654
PF3D7_1332700	ATP-dependent RNA helicase DBP8, putative	PF3D7_0509400	RNA polymerase I	STRING	0.568
PF3D7_1338200	60S ribosomal protein L6, putative	PF3D7_0826700	receptor for activated c kinase	STRING	0.999
PF3D7_1340300	nucleolar complex protein 2, putative	PF3D7_0310200	phd finger protein, putative	STRING	0.416
PF3D7_1340300	nucleolar complex protein 2, putative	PF3D7_0509400	RNA polymerase I	STRING	0.992
PF3D7_1341200	60S ribosomal protein L18, putative	PF3D7_0826700	receptor for activated c kinase	STRING	0.999
PF3D7_1342000	40S ribosomal protein S6	PF3D7_0826700	receptor for activated c kinase	STRING	0.999
PF3D7_1349200	glutamate--tRNA ligase, putative	PF3D7_0826700	receptor for activated c kinase	STRING	0.559
PF3D7_1351400	60S ribosomal protein L17, putative	PF3D7_0826700	receptor for activated c kinase	STRING	0.999
PF3D7_1351400	60S ribosomal protein L17, putative	PF3D7_0509400	RNA polymerase I	STRING	0.618
PF3D7_1354300	large subunit rRNA methyltransferase, putative	PF3D7_0509400	RNA polymerase I	STRING	0.988
PF3D7_1358800	40S ribosomal protein S15	PF3D7_0826700	receptor for activated c kinase	STRING	0.999
PF3D7_1358800	40S ribosomal protein S15	PF3D7_0509400	RNA polymerase I	STRING	0.471
PF3D7_1362200	RuvB-like helicase 3	PF3D7_0826700	receptor for activated c kinase	STRING	0.425
PF3D7_1364800	DNA-directed RNA polymerases I, II, and III subunit RPABC1, putative	PF3D7_0509400	RNA polymerase I	STRING	0.878
PF3D7_1365900	ubiquitin-60S ribosomal protein L40	PF3D7_0826700	receptor for activated c kinase	STRING	0.998
PF3D7_1367700	alanine--tRNA ligase	PF3D7_0509400	RNA polymerase I	STRING	0.73
PF3D7_1402500	ribosomal protein S27a, putative	PF3D7_0826700	receptor for activated c kinase	STRING	0.998
PF3D7_1405800	ribosome biogenesis protein BOP1, putative	PF3D7_0509400	RNA polymerase I	STRING	0.994
PF3D7_1406200	transcription elongation factor SPT6, putative	PF3D7_0509400	RNA polymerase I	STRING	0.565
PF3D7_1406200	transcription elongation factor SPT6, putative	PF3D7_0310200	phd finger protein, putative	STRING	0.652
PF3D7_1408600	40S ribosomal protein S8e, putative	PF3D7_0826700	receptor for activated c kinase	STRING	0.999
PF3D7_1412700	AAA family ATPase, putative	PF3D7_0509400	RNA polymerase I	STRING	0.542
PF3D7_1414300	60S ribosomal protein L10, putative	PF3D7_0826700	receptor for activated c kinase	STRING	0.999
PF3D7_1414300	60S ribosomal protein L10, putative	PF3D7_0509400	RNA polymerase I	STRING	0.515
PF3D7_1419100	ATP-dependent RNA helicase DDX55	PF3D7_0509400	RNA polymerase I	STRING	0.993
PF3D7_1421200	40S ribosomal protein S25	PF3D7_0826700	receptor for activated c kinase	STRING	0.999
PF3D7_1424100	60S ribosomal protein L5, putative	PF3D7_0826700	receptor for activated c kinase	STRING	0.999
PF3D7_1424100	60S ribosomal protein L5, putative	PF3D7_0509400	RNA polymerase I	STRING	0.533
PF3D7_1424400	60S ribosomal protein L7-3, putative	PF3D7_0826700	receptor for activated c kinase	STRING	0.999
PF3D7_1426000	60S ribosomal protein L21	PF3D7_0826700	receptor for activated c kinase	STRING	0.999
PF3D7_1427100	lipase, putative	PF3D7_0509400	RNA polymerase I	STRING	0.582
PF3D7_1429400	rRNA (adenosine-2'-O-)-methyltransferase, putative	PF3D7_0509400	RNA polymerase I	STRING	0.755
PF3D7_1431700	60S ribosomal protein L14, putative	PF3D7_0826700	receptor for activated c kinase	STRING	0.999
PF3D7_1438000	eukaryotic translation initiation factor eIF2A, putative	PF3D7_0826700	receptor for activated c kinase	STRING	0.75
PF3D7_1438000	eukaryotic translation initiation factor eIF2A, putative	PF3D7_0310200	phd finger protein, putative	STRING	0.416
PF3D7_1441200	60S ribosomal protein L1, putative	PF3D7_0826700	receptor for activated c kinase	STRING	0.999
PF3D7_1441200	60S ribosomal protein L1, putative	PF3D7_0509400	RNA polymerase I	STRING	0.449
PF3D7_1445200	ATP-dependent RNA helicase MAK5, putative	PF3D7_0509400	RNA polymerase I	STRING	0.889
PF3D7_1447000	40S ribosomal protein S5	PF3D7_0826700	receptor for activated c kinase	STRING	0.999
PF3D7_1447000	40S ribosomal protein S5	PF3D7_0509400	RNA polymerase I	STRING	0.713
PF3D7_1448000	U3 small nucleolar RNA-associated protein 12, putative	PF3D7_0509400	RNA polymerase I	STRING	0.991
PF3D7_1460300	60S ribosomal protein L29, putative	PF3D7_0826700	receptor for activated c kinase	STRING	0.997
PF3D7_1460700	60S ribosomal protein L27	PF3D7_0826700	receptor for activated c kinase	STRING	0.998
PF3D7_1461300	40S ribosomal protein S28e, putative	PF3D7_0826700	receptor for activated c kinase	STRING	0.999
PF3D7_1465900	40S ribosomal protein S3	PF3D7_0826700	receptor for activated c kinase	STRING	0.999
PF3D7_1465900	40S ribosomal protein S3	PF3D7_0509400	RNA polymerase I	STRING	0.705
PF3D7_1472200	histone deacetylase, putative	PF3D7_0509400	RNA polymerase I	STRING	0.544
PF3D7_0108300	conserved Plasmodium protein, unknown function	PF3D7_0509400	RNA polymerase I	STRING	0.489
PF3D7_0108300	conserved Plasmodium protein, unknown function	PF3D7_0310200	phd finger protein, putative	STRING	0.582
PF3D7_0210100	60S ribosomal protein L37ae, putative	PF3D7_0826700	receptor for activated c kinase	STRING	0.999
PF3D7_0215700	DNA-directed RNA polymerase II subunit RPB2, putative	PF3D7_0826700	receptor for activated c kinase	STRING	0.514
PF3D7_0215700	DNA-directed RNA polymerase II subunit RPB2, putative	PF3D7_0509400	RNA polymerase I	STRING	0.793
PF3D7_0217800	40S ribosomal protein S26	PF3D7_0826700	receptor for activated c kinase	STRING	0.998
PF3D7_0303300	DNA-directed RNA polymerases I, II, and III subunit RPABC2, putative	PF3D7_0509400	RNA polymerase I	STRING	0.912
PF3D7_0304400	60S ribosomal protein L44	PF3D7_0826700	receptor for activated c kinase	STRING	0.999
PF3D7_0306900	40S ribosomal protein S23, putative	PF3D7_0826700	receptor for activated c kinase	STRING	0.999
PF3D7_0306900	40S ribosomal protein S23, putative	PF3D7_0509400	RNA polymerase I	STRING	0.572
PF3D7_0307100	40S ribosomal protein S12, putative	PF3D7_0826700	receptor for activated c kinase	STRING	0.998
PF3D7_0309600	60S acidic ribosomal protein P2	PF3D7_0826700	receptor for activated c kinase	STRING	0.999
PF3D7_0312800	60S ribosomal protein L26, putative	PF3D7_0826700	receptor for activated c kinase	STRING	0.998
PF3D7_0312800	60S ribosomal protein L26, putative	PF3D7_0509400	RNA polymerase I	STRING	0.418
PF3D7_0316800	40S ribosomal protein S15A, putative	PF3D7_0826700	receptor for activated c kinase	STRING	0.998
PF3D7_0316800	40S ribosomal protein S15A, putative	PF3D7_0509400	RNA polymerase I	STRING	0.705
PF3D7_0317600	40S ribosomal protein S11, putative	PF3D7_0826700	receptor for activated c kinase	STRING	0.998
PF3D7_0317600	40S ribosomal protein S11, putative	PF3D7_0509400	RNA polymerase I	STRING	0.637
PF3D7_0322900	40S ribosomal protein S3A, putative	PF3D7_0826700	receptor for activated c kinase	STRING	0.998
PF3D7_0415900	60S ribosomal protein L15, putative	PF3D7_0826700	receptor for activated c kinase	STRING	0.999
PF3D7_0422400	40S ribosomal protein S19	PF3D7_0826700	receptor for activated c kinase	STRING	0.999
PF3D7_0503800	60S ribosomal protein L31	PF3D7_0826700	receptor for activated c kinase	STRING	0.998
PF3D7_0507100	60S ribosomal protein L4	PF3D7_0826700	receptor for activated c kinase	STRING	0.999
PF3D7_0507100	60S ribosomal protein L4	PF3D7_0509400	RNA polymerase I	STRING	0.424
PF3D7_0516200	40S ribosomal protein S11	PF3D7_0826700	receptor for activated c kinase	STRING	0.999
PF3D7_0516900	60S ribosomal protein L2	PF3D7_0826700	receptor for activated c kinase	STRING	0.999
PF3D7_0517000	60S ribosomal protein L12, putative	PF3D7_0826700	receptor for activated c kinase	STRING	0.999
PF3D7_0519400	40S ribosomal protein S24	PF3D7_0826700	receptor for activated c kinase	STRING	0.999
PF3D7_0520000	40S ribosomal protein S9, putative	PF3D7_0826700	receptor for activated c kinase	STRING	0.999
PF3D7_0614500	60S ribosomal protein L19	PF3D7_0826700	receptor for activated c kinase	STRING	0.998
PF3D7_0618300	60S ribosomal protein L27a, putative	PF3D7_0826700	receptor for activated c kinase	STRING	0.999
PF3D7_0903900	60S ribosomal protein L32	PF3D7_0826700	receptor for activated c kinase	STRING	0.999
PF3D7_0922100	ubiquitin-like protein, putative	PF3D7_0826700	receptor for activated c kinase	STRING	0.52
PF3D7_1212700	eukaryotic translation initiation factor 3 subunit A, putative	PF3D7_0826700	receptor for activated c kinase	STRING	0.566
PF3D7_1242700	40S ribosomal protein S17, putative	PF3D7_0826700	receptor for activated c kinase	STRING	0.999
PF3D7_0820000	Snf2-related CBP activator, putative	PF3D7_0823300	histone acetyltransferase GCN5	STRING	0.515
PF3D7_1014600	transcriptional coactivator ADA2	PF3D7_0823300	histone acetyltransferase GCN5	STRING	0.703
PF3D7_1014600	transcriptional coactivator ADA2	PF3D7_0823300	histone acetyltransferase GCN5	STRING	0.703
PF3D7_0820000	Snf2-related CBP activator, putative	PF3D7_0823300	histone acetyltransferase GCN5	STRING	0.515
PF3D7_0820000	Snf2-related CBP activator, putative	PF3D7_0402000	Plasmodium exported protein (PHISTa), unknown function	STRING	0.421
PF3D7_0820000	Snf2-related CBP activator, putative	PF3D7_0308900	splicing factor 3B subunit 1, putative	STRING	0.442
PF3D7_0820000	Snf2-related CBP activator, putative	PF3D7_0303300	DNA-directed RNA polymerases I, II, and III subunit RPABC2, putative	STRING	0.446
PF3D7_0820000	Snf2-related CBP activator, putative	PF3D7_0405400	pre-mRNA-processing-splicing factor 8, putative	STRING	0.475
PF3D7_0820000	Snf2-related CBP activator, putative	PF3D7_0501800	chromatin assembly factor 1 subunit A	STRING	0.444
PF3D7_0820000	Snf2-related CBP activator, putative	PF3D7_1235900	pre-mRNA-splicing factor SYF1, putative	STRING	0.512
PF3D7_0820000	Snf2-related CBP activator, putative	PF3D7_1225200	DNA-binding protein, putative	STRING	0.513
PF3D7_0820000	Snf2-related CBP activator, putative	PF3D7_0925700	histone deacetylase 1	STRING	0.424
PF3D7_0820000	Snf2-related CBP activator, putative	PF3D7_1138800	WD repeat-containing protein, putative	STRING	0.572
PF3D7_0820000	Snf2-related CBP activator, putative	PF3D7_0215700	DNA-directed RNA polymerase II subunit RPB2, putative	STRING	0.588
PF3D7_0820000	Snf2-related CBP activator, putative	PF3D7_1104200	chromatin remodeling protein	STRING	0.5
PF3D7_0820000	Snf2-related CBP activator, putative	PF3D7_0624600	ISWI chromatin-remodeling complex ATPase	STRING	0.514
PF3D7_0820000	Snf2-related CBP activator, putative	PF3D7_0318200	DNA-directed RNA polymerase II subunit RPB1	STRING	0.773
PF3D7_0820000	Snf2-related CBP activator, putative	PF3D7_0216000	DEAD/DEAH box helicase, putative	STRING	0.707
PF3D7_0820000	Snf2-related CBP activator, putative	PF3D7_1201000	Plasmodium exported protein (PHISTb), unknown function	STRING	0.524
PF3D7_0820000	Snf2-related CBP activator, putative	PF3D7_1406200	transcription elongation factor SPT6, putative	STRING	0.828
PF3D7_0820000	Snf2-related CBP activator, putative	PF3D7_1118600	histone acetyltransferase MYST	STRING	0.448
PF3D7_0820000	Snf2-related CBP activator, putative	PF3D7_1106000	RuvB-like helicase 2	STRING	0.652
PF3D7_0820000	Snf2-related CBP activator, putative	PF3D7_1362200	RuvB-like helicase 3	STRING	0.707
PF3D7_0820000	Snf2-related CBP activator, putative	PF3D7_0628600	DNA methyltransferase 1-associated protein 1, putative	STRING	0.809
PF3D7_1014600	transcriptional coactivator ADA2	PF3D7_0509100	structural maintenance of chromosomes protein 4, putative	STRING	0.461
PF3D7_1014600	transcriptional coactivator ADA2	PF3D7_0405400	pre-mRNA-processing-splicing factor 8, putative	STRING	0.437
PF3D7_1014600	transcriptional coactivator ADA2	PF3D7_1138800	WD repeat-containing protein, putative	STRING	0.655
PF3D7_1014600	transcriptional coactivator ADA2	PF3D7_0319200	CCR4 domain-containing protein 4, putative	STRING	0.423
PF3D7_1014600	transcriptional coactivator ADA2	PF3D7_1238500	conserved Plasmodium protein, unknown function	STRING	0.432
PF3D7_1014600	transcriptional coactivator ADA2	PF3D7_0525200	structural maintenance of chromosomes protein 6, putative	STRING	0.433
PF3D7_1014600	transcriptional coactivator ADA2	PF3D7_0509100	structural maintenance of chromosomes protein 4, putative	STRING	0.461
PF3D7_1014600	transcriptional coactivator ADA2	PF3D7_0110500	bromodomain protein 3, putative	STRING	0.412
PF3D7_1014600	transcriptional coactivator ADA2	PF3D7_1033700	bromodomain protein 1	STRING	0.419
PF3D7_1014600	transcriptional coactivator ADA2	PF3D7_1234100	bromodomain protein 5	STRING	0.464
PF3D7_1014600	transcriptional coactivator ADA2	PF3D7_0321800	WD repeat-containing protein, putative	STRING	0.522
PF3D7_1014600	transcriptional coactivator ADA2	PF3D7_1355800	splicing factor 3B subunit 5, putative	STRING	0.584
PF3D7_1014600	transcriptional coactivator ADA2	PF3D7_1235300	CCR4-NOT transcription complex subunit 4, putative	STRING	0.645
PF3D7_1014600	transcriptional coactivator ADA2	PF3D7_1417800	DNA replication licensing factor MCM2	STRING	0.445
PF3D7_1014600	transcriptional coactivator ADA2	PF3D7_0527500	Hsc70-interacting protein	STRING	0.476
PF3D7_1014600	transcriptional coactivator ADA2	PF3D7_0405400	pre-mRNA-processing-splicing factor 8, putative	STRING	0.437
PF3D7_1014600	transcriptional coactivator ADA2	PF3D7_1138800	WD repeat-containing protein, putative	STRING	0.655
PF3D7_0820000	Snf2-related CBP activator, putative	PF3D7_1107300	polyadenylate-binding protein-interacting protein 1, putative	STRING	0.404
PF3D7_0820000	Snf2-related CBP activator, putative	PF3D7_1122800	calcium-dependent protein kinase 6	STRING	0.41
PF3D7_0820000	Snf2-related CBP activator, putative	PF3D7_1412700	AAA family ATPase, putative	STRING	0.407
PF3D7_0820000	Snf2-related CBP activator, putative	PF3D7_1110400	RNA-binding protein, putative	STRING	0.414
PF3D7_0820000	Snf2-related CBP activator, putative	PF3D7_0923000	DNA-directed RNA polymerase II subunit RPB3, putative	STRING	0.413
PF3D7_0820000	Snf2-related CBP activator, putative	PF3D7_1033100	S-adenosylmethionine decarboxylase/ornithine decarboxylase	STRING	0.419
PF3D7_0820000	Snf2-related CBP activator, putative	PF3D7_0402000	Plasmodium exported protein (PHISTa), unknown function	STRING	0.421
PF3D7_0820000	Snf2-related CBP activator, putative	PF3D7_1227800	elongator complex protein 3, putative	STRING	0.411
PF3D7_0820000	Snf2-related CBP activator, putative	PF3D7_0819900	U6 snRNA-associated Sm-like protein LSm3, putative	STRING	0.429
PF3D7_0820000	Snf2-related CBP activator, putative	PF3D7_0917100	N-glycosylase/DNA lyase, putative	STRING	0.424
PF3D7_0820000	Snf2-related CBP activator, putative	PF3D7_0308900	splicing factor 3B subunit 1, putative	STRING	0.442
PF3D7_0820000	Snf2-related CBP activator, putative	PF3D7_1472200	histone deacetylase, putative	STRING	0.415
PF3D7_0820000	Snf2-related CBP activator, putative	PF3D7_0517400	FACT complex subunit SPT16, putative	STRING	0.414
PF3D7_0820000	Snf2-related CBP activator, putative	PF3D7_1441400	FACT complex subunit SSRP1, putative	STRING	0.42
PF3D7_0820000	Snf2-related CBP activator, putative	PF3D7_1233600	asparagine and aspartate rich protein 1	STRING	0.444
PF3D7_0820000	Snf2-related CBP activator, putative	PF3D7_1349200	glutamate--tRNA ligase, putative	STRING	0.45
PF3D7_0820000	Snf2-related CBP activator, putative	PF3D7_0508700	pre-mRNA-processing ATP-dependent RNA helicase PRP5, putative	STRING	0.438
PF3D7_0820000	Snf2-related CBP activator, putative	PF3D7_0424000	Plasmodium exported protein (PHISTc), unknown function	STRING	0.452
PF3D7_0820000	Snf2-related CBP activator, putative	PF3D7_0303300	DNA-directed RNA polymerases I, II, and III subunit RPABC2, putative	STRING	0.446
PF3D7_0820000	Snf2-related CBP activator, putative	PF3D7_1441200	60S ribosomal protein L1, putative	STRING	0.454
PF3D7_0820000	Snf2-related CBP activator, putative	PF3D7_0108300	conserved Plasmodium protein, unknown function	STRING	0.465
PF3D7_0820000	Snf2-related CBP activator, putative	PF3D7_0415300	cdc2-related protein kinase 3	STRING	0.466
PF3D7_0820000	Snf2-related CBP activator, putative	PF3D7_1206600	DNA-directed RNA polymerase III subunit RPC2, putative	STRING	0.448
PF3D7_0820000	Snf2-related CBP activator, putative	PF3D7_1331700	glutamine--tRNA ligase, putative	STRING	0.471
PF3D7_0820000	Snf2-related CBP activator, putative	PF3D7_1008000	histone deacetylase 2	STRING	0.448
PF3D7_0820000	Snf2-related CBP activator, putative	PF3D7_0405400	pre-mRNA-processing-splicing factor 8, putative	STRING	0.475
PF3D7_0820000	Snf2-related CBP activator, putative	PF3D7_1438000	eukaryotic translation initiation factor eIF2A, putative	STRING	0.489
PF3D7_0820000	Snf2-related CBP activator, putative	PF3D7_0934100	TFIIH basal transcription factor complex helicase XPD subunit	STRING	0.407
PF3D7_0820000	Snf2-related CBP activator, putative	PF3D7_0501800	chromatin assembly factor 1 subunit A	STRING	0.444
PF3D7_0820000	Snf2-related CBP activator, putative	PF3D7_1367700	alanine--tRNA ligase	STRING	0.498
PF3D7_0820000	Snf2-related CBP activator, putative	PF3D7_1429400	rRNA (adenosine-2'-O-)-methyltransferase, putative	STRING	0.511
PF3D7_0820000	Snf2-related CBP activator, putative	PF3D7_1340300	nucleolar complex protein 2, putative	STRING	0.511
PF3D7_0820000	Snf2-related CBP activator, putative	PF3D7_1212900	bromodomain protein 2, putative	STRING	0.433
PF3D7_0820000	Snf2-related CBP activator, putative	PF3D7_0110500	bromodomain protein 3, putative	STRING	0.433
PF3D7_0820000	Snf2-related CBP activator, putative	PF3D7_1235900	pre-mRNA-splicing factor SYF1, putative	STRING	0.512
PF3D7_0820000	Snf2-related CBP activator, putative	PF3D7_0922100	ubiquitin-like protein, putative	STRING	0.523
PF3D7_0820000	Snf2-related CBP activator, putative	PF3D7_1412500	actin II	STRING	0.493
PF3D7_0820000	Snf2-related CBP activator, putative	PF3D7_1103600	actin-like protein, putative	STRING	0.494
PF3D7_0820000	Snf2-related CBP activator, putative	PF3D7_1140700	chromo domain-containing protein, putative	STRING	0.534
PF3D7_0820000	Snf2-related CBP activator, putative	PF3D7_1332700	ATP-dependent RNA helicase DBP8, putative	STRING	0.403
PF3D7_0820000	Snf2-related CBP activator, putative	PF3D7_0422500	pre-mRNA-splicing helicase BRR2, putative	STRING	0.477
PF3D7_0820000	Snf2-related CBP activator, putative	PF3D7_1225200	DNA-binding protein, putative	STRING	0.513
PF3D7_0820000	Snf2-related CBP activator, putative	PF3D7_1439100	DEAD/DEAH box helicase, putative	STRING	0.488
PF3D7_0820000	Snf2-related CBP activator, putative	PF3D7_0925700	histone deacetylase 1	STRING	0.424
PF3D7_0820000	Snf2-related CBP activator, putative	PF3D7_1138800	WD repeat-containing protein, putative	STRING	0.572
PF3D7_0820000	Snf2-related CBP activator, putative	PF3D7_1234100	bromodomain protein 5	STRING	0.527
PF3D7_0820000	Snf2-related CBP activator, putative	PF3D7_1033700	bromodomain protein 1	STRING	0.528
PF3D7_0820000	Snf2-related CBP activator, putative	PF3D7_0215700	DNA-directed RNA polymerase II subunit RPB2, putative	STRING	0.588
PF3D7_0820000	Snf2-related CBP activator, putative	PF3D7_1023900	chromodomain-helicase-DNA-binding protein 1 homolog, putative	STRING	0.462
PF3D7_0820000	Snf2-related CBP activator, putative	PF3D7_0209800	ATP-dependent RNA helicase UAP56	STRING	0.622
PF3D7_0820000	Snf2-related CBP activator, putative	PF3D7_1104200	chromatin remodeling protein	STRING	0.5
PF3D7_0820000	Snf2-related CBP activator, putative	PF3D7_1212700	eukaryotic translation initiation factor 3 subunit A, putative	STRING	0.65
PF3D7_0820000	Snf2-related CBP activator, putative	PF3D7_0629700	SET domain protein, putative	STRING	0.606
PF3D7_0820000	Snf2-related CBP activator, putative	PF3D7_0622800	leucine--tRNA ligase, putative	STRING	0.655
PF3D7_0820000	Snf2-related CBP activator, putative	PF3D7_1332900	isoleucine--tRNA ligase, putative	STRING	0.682
PF3D7_0820000	Snf2-related CBP activator, putative	PF3D7_0624600	ISWI chromatin-remodeling complex ATPase	STRING	0.514
PF3D7_0820000	Snf2-related CBP activator, putative	PF3D7_1329000	DNA-directed RNA polymerase III subunit RPC1, putative	STRING	0.716
PF3D7_0820000	Snf2-related CBP activator, putative	PF3D7_1364800	DNA-directed RNA polymerases I, II, and III subunit RPABC1, putative	STRING	0.421
PF3D7_0820000	Snf2-related CBP activator, putative	PF3D7_0318200	DNA-directed RNA polymerase II subunit RPB1	STRING	0.773
PF3D7_0820000	Snf2-related CBP activator, putative	PF3D7_0216000	DEAD/DEAH box helicase, putative	STRING	0.707
PF3D7_0820000	Snf2-related CBP activator, putative	PF3D7_0505200	actin-like protein, putative	STRING	0.584
PF3D7_0820000	Snf2-related CBP activator, putative	PF3D7_1201000	Plasmodium exported protein (PHISTb), unknown function	STRING	0.524
PF3D7_0820000	Snf2-related CBP activator, putative	PF3D7_1406200	transcription elongation factor SPT6, putative	STRING	0.828
PF3D7_0820000	Snf2-related CBP activator, putative	PF3D7_1118600	histone acetyltransferase MYST	STRING	0.448
PF3D7_0820000	Snf2-related CBP activator, putative	PF3D7_1211600	lysine-specific histone demethylase 1, putative	STRING	0.788
PF3D7_0820000	Snf2-related CBP activator, putative	PF3D7_0603400	trophozoite exported protein 1	STRING	0.514
PF3D7_0820000	Snf2-related CBP activator, putative	PF3D7_0809700	RuvB-like helicase 1	STRING	0.583
PF3D7_0820000	Snf2-related CBP activator, putative	PF3D7_1106000	RuvB-like helicase 2	STRING	0.652
PF3D7_0820000	Snf2-related CBP activator, putative	PF3D7_1362200	RuvB-like helicase 3	STRING	0.707
PF3D7_0820000	Snf2-related CBP activator, putative	PF3D7_0628600	DNA methyltransferase 1-associated protein 1, putative	STRING	0.809
PF3D7_0820000	Snf2-related CBP activator, putative	PF3D7_1422800	actin-related protein ARP4	STRING	0.653
PF3D7_0820000	Snf2-related CBP activator, putative	PF3D7_0320900	histone H2A.Z	STRING	0.679
PF3D7_1322100	histone-lysine N-methyltransferase SET2	PF3D7_0823300	histone acetyltransferase GCN5	STRING	0.401
PF3D7_1322100	histone-lysine N-methyltransferase SET2	PF3D7_0820000	Snf2-related CBP activator, putative	STRING	0.474
PF3D7_1329100	myosin F, putative	PF3D7_0823300	histone acetyltransferase GCN5	STRING	0.658
PF3D7_1303800	conserved Plasmodium protein, unknown function	PF3D7_0820000	Snf2-related CBP activator, putative	STRING	0.69
PF3D7_1303800	conserved Plasmodium protein, unknown function	PF3D7_1014600	transcriptional coactivator ADA2	STRING	0.677
PF3D7_1303800	conserved Plasmodium protein, unknown function	PF3D7_0823300	histone acetyltransferase GCN5	STRING	0.656
PF3D7_1366900	conserved protein, unknown function	PF3D7_0823300	histone acetyltransferase GCN5	STRING	0.4
PF3D7_1368100	26S proteasome regulatory subunit RPN11, putative	PF3D7_0823300	histone acetyltransferase GCN5	STRING	0.58
PF3D7_0807000	YEATS domain-containing protein, putative	PF3D7_0823300	histone acetyltransferase GCN5	STRING	0.662
PF3D7_0807000	YEATS domain-containing protein, putative	PF3D7_0820000	Snf2-related CBP activator, putative	STRING	0.653
PF3D7_0818700	DNA helicase, putative	PF3D7_0823300	histone acetyltransferase GCN5	STRING	0.512
PF3D7_0818700	DNA helicase, putative	PF3D7_0820000	Snf2-related CBP activator, putative	STRING	0.78
PF3D7_0714500	transcription elongation factor s-II, putative	PF3D7_0823300	histone acetyltransferase GCN5	STRING	0.4
PF3D7_0716000	RNA-binding protein, putative	PF3D7_0820000	Snf2-related CBP activator, putative	STRING	0.561
PF3D7_0824800	conserved Plasmodium membrane protein, unknown function	PF3D7_1014600	transcriptional coactivator ADA2	STRING	0.658
PF3D7_0824800	conserved Plasmodium membrane protein, unknown function	PF3D7_0823300	histone acetyltransferase GCN5	STRING	0.695
PF3D7_1007700	AP2 domain transcription factor AP2-I	PF3D7_0823300	histone acetyltransferase GCN5	STRING	0.41
PF3D7_1033600	pre-mRNA-splicing factor CEF1, putative	PF3D7_0823300	histone acetyltransferase GCN5	STRING	0.444
PF3D7_1104200	chromatin remodeling protein	PF3D7_0823300	histone acetyltransferase GCN5	STRING	0.641
PF3D7_1118600	histone acetyltransferase MYST	PF3D7_0823300	histone acetyltransferase GCN5	STRING	0.433
PF3D7_1123000	conserved Plasmodium protein, unknown function	PF3D7_0823300	histone acetyltransferase GCN5	STRING	0.545
PF3D7_1130400	26S protease regulatory subunit 6A, putative	PF3D7_0823300	histone acetyltransferase GCN5	STRING	0.404
PF3D7_1138800	WD repeat-containing protein, putative	PF3D7_0823300	histone acetyltransferase GCN5	STRING	0.602
PF3D7_1308100	CCAAT-binding transcription factor, putative	PF3D7_0823300	histone acetyltransferase GCN5	STRING	0.431
PF3D7_1333700	histone H3-like centromeric protein CSE4	PF3D7_0823300	histone acetyltransferase GCN5	STRING	0.625
PF3D7_1362200	RuvB-like helicase 3	PF3D7_0823300	histone acetyltransferase GCN5	STRING	0.404
PF3D7_1416200	metacaspase-3	PF3D7_0823300	histone acetyltransferase GCN5	STRING	0.413
PF3D7_1428800	transcription initiation TFIID-like, putative	PF3D7_0823300	histone acetyltransferase GCN5	STRING	0.408
PF3D7_0110900	adenylate kinase-like protein 1	PF3D7_0823300	histone acetyltransferase GCN5	STRING	0.602
PF3D7_0216000	DEAD/DEAH box helicase, putative	PF3D7_0823300	histone acetyltransferase GCN5	STRING	0.406
PF3D7_0311200	valine--tRNA ligase, putative	PF3D7_0823300	histone acetyltransferase GCN5	STRING	0.405
PF3D7_0506200	TATA-box-binding protein	PF3D7_0823300	histone acetyltransferase GCN5	STRING	0.403
PF3D7_0509100	structural maintenance of chromosomes protein 4, putative	PF3D7_0823300	histone acetyltransferase GCN5	STRING	0.441
PF3D7_0510800	WD repeat-containing protein, putative	PF3D7_0823300	histone acetyltransferase GCN5	STRING	0.417
PF3D7_0610400	histone H3	PF3D7_0823300	histone acetyltransferase GCN5	STRING	0.577
PF3D7_0617800	histone H2A	PF3D7_0823300	histone acetyltransferase GCN5	STRING	0.575
PF3D7_0624600	ISWI chromatin-remodeling complex ATPase	PF3D7_0823300	histone acetyltransferase GCN5	STRING	0.63
PF3D7_0628600	DNA methyltransferase 1-associated protein 1, putative	PF3D7_0823300	histone acetyltransferase GCN5	STRING	0.451
PF3D7_0904600	ubiquitin specific protease, putative	PF3D7_0823300	histone acetyltransferase GCN5	STRING	0.452
PF3D7_0923400	conserved Plasmodium protein, unknown function	PF3D7_0823300	histone acetyltransferase GCN5	STRING	0.452
PF3D7_1201000	Plasmodium exported protein (PHISTb), unknown function	PF3D7_0823300	histone acetyltransferase GCN5	STRING	0.486
PF3D7_1205500	zinc finger protein, putative	PF3D7_0823300	histone acetyltransferase GCN5	STRING	0.403
PF3D7_1224500	histone chaperone ASF1, putative	PF3D7_0823300	histone acetyltransferase GCN5	STRING	0.403
PF3D7_1225200	DNA-binding protein, putative	PF3D7_0823300	histone acetyltransferase GCN5	STRING	0.598
PF3D7_1248900	26S protease regulatory subunit 8, putative	PF3D7_0823300	histone acetyltransferase GCN5	STRING	0.467
PF3D7_0925700	histone deacetylase 1	PF3D7_0823300	histone acetyltransferase GCN5	STRING	0.65
PF3D7_1303800	conserved Plasmodium protein, unknown function	PF3D7_1014600	transcriptional coactivator ADA2	STRING	0.677
PF3D7_1303800	conserved Plasmodium protein, unknown function	PF3D7_0823300	histone acetyltransferase GCN5	STRING	0.656
PF3D7_0721000	conserved Plasmodium membrane protein, unknown function	PF3D7_1014600	transcriptional coactivator ADA2	STRING	0.43
PF3D7_0824800	conserved Plasmodium membrane protein, unknown function	PF3D7_1014600	transcriptional coactivator ADA2	STRING	0.658
PF3D7_0824800	conserved Plasmodium membrane protein, unknown function	PF3D7_0823300	histone acetyltransferase GCN5	STRING	0.695
PF3D7_1033600	pre-mRNA-splicing factor CEF1, putative	PF3D7_0823300	histone acetyltransferase GCN5	STRING	0.444
PF3D7_1138800	WD repeat-containing protein, putative	PF3D7_0823300	histone acetyltransferase GCN5	STRING	0.602
PF3D7_0509100	structural maintenance of chromosomes protein 4, putative	PF3D7_0823300	histone acetyltransferase GCN5	STRING	0.441
PF3D7_1224500	histone chaperone ASF1, putative	PF3D7_0823300	histone acetyltransferase GCN5	STRING	0.403
PF3D7_1108400	casein kinase 2, alpha subunit	PF3D7_0820000	Snf2-related CBP activator, putative	STRING	0.446
PF3D7_1322100	histone-lysine N-methyltransferase SET2	PF3D7_0823300	histone acetyltransferase GCN5	STRING	0.401
PF3D7_1322100	histone-lysine N-methyltransferase SET2	PF3D7_0820000	Snf2-related CBP activator, putative	STRING	0.474
PF3D7_1303800	conserved Plasmodium protein, unknown function	PF3D7_0820000	Snf2-related CBP activator, putative	STRING	0.69
PF3D7_1303800	conserved Plasmodium protein, unknown function	PF3D7_0823300	histone acetyltransferase GCN5	STRING	0.656
PF3D7_1344900	conserved Plasmodium protein, unknown function	PF3D7_0820000	Snf2-related CBP activator, putative	STRING	0.532
PF3D7_1358200	conserved Plasmodium protein, unknown function	PF3D7_0820000	Snf2-related CBP activator, putative	STRING	0.61
PF3D7_1360700	E3 SUMO-protein ligase PIAS, putative	PF3D7_0820000	Snf2-related CBP activator, putative	STRING	0.414
PF3D7_1366300	conserved Plasmodium protein, unknown function	PF3D7_0820000	Snf2-related CBP activator, putative	STRING	0.481
PF3D7_1310800	tetratricopeptide repeat protein, putative	PF3D7_0820000	Snf2-related CBP activator, putative	STRING	0.44
PF3D7_1315900	exportin-T, putative	PF3D7_0820000	Snf2-related CBP activator, putative	STRING	0.588
PF3D7_1316900	conserved protein, unknown function	PF3D7_0820000	Snf2-related CBP activator, putative	STRING	0.522
PF3D7_0704600	HECT-type E3 ubiquitin ligase UT	PF3D7_0820000	Snf2-related CBP activator, putative	STRING	0.6
PF3D7_0706000	importin-7, putative	PF3D7_0820000	Snf2-related CBP activator, putative	STRING	0.59
PF3D7_0807000	YEATS domain-containing protein, putative	PF3D7_0823300	histone acetyltransferase GCN5	STRING	0.662
PF3D7_0807000	YEATS domain-containing protein, putative	PF3D7_0820000	Snf2-related CBP activator, putative	STRING	0.653
PF3D7_0826100	HECT-like E3 ubiquitin ligase, putative	PF3D7_0820000	Snf2-related CBP activator, putative	STRING	0.796
PF3D7_0818700	DNA helicase, putative	PF3D7_0823300	histone acetyltransferase GCN5	STRING	0.512
PF3D7_0818700	DNA helicase, putative	PF3D7_0820000	Snf2-related CBP activator, putative	STRING	0.78
PF3D7_0716000	RNA-binding protein, putative	PF3D7_0820000	Snf2-related CBP activator, putative	STRING	0.561
PF3D7_0719300	actin-related protein ARP6	PF3D7_0820000	Snf2-related CBP activator, putative	STRING	0.748
PF3D7_1104200	chromatin remodeling protein	PF3D7_0823300	histone acetyltransferase GCN5	STRING	0.641
PF3D7_1118600	histone acetyltransferase MYST	PF3D7_0823300	histone acetyltransferase GCN5	STRING	0.433
PF3D7_1138800	WD repeat-containing protein, putative	PF3D7_0823300	histone acetyltransferase GCN5	STRING	0.602
PF3D7_1362200	RuvB-like helicase 3	PF3D7_0823300	histone acetyltransferase GCN5	STRING	0.404
PF3D7_0216000	DEAD/DEAH box helicase, putative	PF3D7_0823300	histone acetyltransferase GCN5	STRING	0.406
PF3D7_0624600	ISWI chromatin-remodeling complex ATPase	PF3D7_0823300	histone acetyltransferase GCN5	STRING	0.63
PF3D7_0628600	DNA methyltransferase 1-associated protein 1, putative	PF3D7_0823300	histone acetyltransferase GCN5	STRING	0.451
PF3D7_1201000	Plasmodium exported protein (PHISTb), unknown function	PF3D7_0823300	histone acetyltransferase GCN5	STRING	0.486
PF3D7_1225200	DNA-binding protein, putative	PF3D7_0823300	histone acetyltransferase GCN5	STRING	0.598
PF3D7_0925700	histone deacetylase 1	PF3D7_0823300	histone acetyltransferase GCN5	STRING	0.65
PF3D7_0206700	adenylosuccinate lyase	PF3D7_0110900	adenylate kinase-like protein 1	STRING	0.912
PF3D7_0206700	adenylosuccinate lyase	PF3D7_0417200	bifunctional dihydrofolate reductase-thymidylate synthase	STRING	0.542
PF3D7_0417200	bifunctional dihydrofolate reductase-thymidylate synthase	PF3D7_1303800	conserved Plasmodium protein, unknown function	STRING	0.49
PF3D7_0417200	bifunctional dihydrofolate reductase-thymidylate synthase	PF3D7_1304000	condensin complex subunit 2, putative	STRING	0.977
PF3D7_0417200	bifunctional dihydrofolate reductase-thymidylate synthase	PF3D7_1104200	chromatin remodeling protein	STRING	0.48
PF3D7_0417200	bifunctional dihydrofolate reductase-thymidylate synthase	PF3D7_1403100	condensin complex subunit 1, putative	STRING	0.596
PF3D7_0417200	bifunctional dihydrofolate reductase-thymidylate synthase	PF3D7_1406200	transcription elongation factor SPT6, putative	STRING	0.439
PF3D7_0417200	bifunctional dihydrofolate reductase-thymidylate synthase	PF3D7_0317500	kinesin-5	STRING	0.988
PF3D7_0417200	bifunctional dihydrofolate reductase-thymidylate synthase	PF3D7_0411900	DNA polymerase alpha catalytic subunit A	STRING	0.992
PF3D7_0417200	bifunctional dihydrofolate reductase-thymidylate synthase	PF3D7_0416300	DNA helicase MCM9, putative	STRING	0.99
PF3D7_0417200	bifunctional dihydrofolate reductase-thymidylate synthase	PF3D7_0624600	ISWI chromatin-remodeling complex ATPase	STRING	0.48
PF3D7_0417200	bifunctional dihydrofolate reductase-thymidylate synthase	PF3D7_1224500	histone chaperone ASF1, putative	STRING	0.485
PF3D7_0417200	bifunctional dihydrofolate reductase-thymidylate synthase	PF3D7_1245600	kinesin-15, putative	STRING	0.591
PF3D7_0417200	bifunctional dihydrofolate reductase-thymidylate synthase	PF3D7_0501800	chromatin assembly factor 1 subunit A	STRING	0.735
PF3D7_0417200	bifunctional dihydrofolate reductase-thymidylate synthase	PF3D7_0509100	structural maintenance of chromosomes protein 4, putative	STRING	0.994
PF3D7_0417200	bifunctional dihydrofolate reductase-thymidylate synthase	PF3D7_0527000	DNA replication licensing factor MCM3, putative	STRING	0.99
PF3D7_1322100	histone-lysine N-methyltransferase SET2	PF3D7_1245600	kinesin-15, putative	STRING	0.462
PF3D7_1322100	histone-lysine N-methyltransferase SET2	PF3D7_1033600	pre-mRNA-splicing factor CEF1, putative	STRING	0.463
PF3D7_1322100	histone-lysine N-methyltransferase SET2	PF3D7_1104200	chromatin remodeling protein	STRING	0.47
PF3D7_1322100	histone-lysine N-methyltransferase SET2	PF3D7_1406200	transcription elongation factor SPT6, putative	STRING	0.424
PF3D7_1322100	histone-lysine N-methyltransferase SET2	PF3D7_0218700	pre-mRNA-processing protein 45, putative	STRING	0.516
PF3D7_1322100	histone-lysine N-methyltransferase SET2	PF3D7_0818700	DNA helicase, putative	STRING	0.457
PF3D7_1322100	histone-lysine N-methyltransferase SET2	PF3D7_0501800	chromatin assembly factor 1 subunit A	STRING	0.582
PF3D7_1322100	histone-lysine N-methyltransferase SET2	PF3D7_1118600	histone acetyltransferase MYST	STRING	0.566
PF3D7_1322100	histone-lysine N-methyltransferase SET2	PF3D7_0416300	DNA helicase MCM9, putative	STRING	0.638
PF3D7_1322100	histone-lysine N-methyltransferase SET2	PF3D7_0411900	DNA polymerase alpha catalytic subunit A	STRING	0.723
PF3D7_1322100	histone-lysine N-methyltransferase SET2	PF3D7_1427100	lipase, putative	STRING	0.999
PF3D7_1329100	myosin F, putative	PF3D7_0216000	DEAD/DEAH box helicase, putative	STRING	0.42
PF3D7_1329100	myosin F, putative	PF3D7_1308100	CCAAT-binding transcription factor, putative	STRING	0.427
PF3D7_1329100	myosin F, putative	PF3D7_1303800	conserved Plasmodium protein, unknown function	STRING	0.447
PF3D7_1329100	myosin F, putative	PF3D7_1201000	Plasmodium exported protein (PHISTb), unknown function	STRING	0.421
PF3D7_1329100	myosin F, putative	PF3D7_0818700	DNA helicase, putative	STRING	0.448
PF3D7_1329100	myosin F, putative	PF3D7_0807000	YEATS domain-containing protein, putative	STRING	0.403
PF3D7_1329100	myosin F, putative	PF3D7_1333700	histone H3-like centromeric protein CSE4	STRING	0.414
PF3D7_1329100	myosin F, putative	PF3D7_1416200	metacaspase-3	STRING	0.423
PF3D7_1329100	myosin F, putative	PF3D7_1248900	26S protease regulatory subunit 8, putative	STRING	0.42
PF3D7_1329100	myosin F, putative	PF3D7_1119000	acyl-CoA-binding protein, putative	STRING	0.44
PF3D7_1329100	myosin F, putative	PF3D7_0925700	histone deacetylase 1	STRING	0.46
PF3D7_1329100	myosin F, putative	PF3D7_0413600	26S protease regulatory subunit 6B, putative	STRING	0.418
PF3D7_1329100	myosin F, putative	PF3D7_0624600	ISWI chromatin-remodeling complex ATPase	STRING	0.506
PF3D7_1303800	conserved Plasmodium protein, unknown function	PF3D7_1304000	condensin complex subunit 2, putative	STRING	0.416
PF3D7_1303800	conserved Plasmodium protein, unknown function	PF3D7_0509100	structural maintenance of chromosomes protein 4, putative	STRING	0.539
PF3D7_1303800	conserved Plasmodium protein, unknown function	PF3D7_0216000	DEAD/DEAH box helicase, putative	STRING	0.535
PF3D7_1303800	conserved Plasmodium protein, unknown function	PF3D7_1119000	acyl-CoA-binding protein, putative	STRING	0.534
PF3D7_1303800	conserved Plasmodium protein, unknown function	PF3D7_1306400	26S protease regulatory subunit 10B, putative	STRING	0.588
PF3D7_1303800	conserved Plasmodium protein, unknown function	PF3D7_0818700	DNA helicase, putative	STRING	0.618
PF3D7_1303800	conserved Plasmodium protein, unknown function	PF3D7_0624600	ISWI chromatin-remodeling complex ATPase	STRING	0.402
PF3D7_1303800	conserved Plasmodium protein, unknown function	PF3D7_0501800	chromatin assembly factor 1 subunit A	STRING	0.732
PF3D7_1303800	conserved Plasmodium protein, unknown function	PF3D7_0405400	pre-mRNA-processing-splicing factor 8, putative	STRING	0.757
PF3D7_1303800	conserved Plasmodium protein, unknown function	PF3D7_0411900	DNA polymerase alpha catalytic subunit A	STRING	0.777
PF3D7_1303800	conserved Plasmodium protein, unknown function	PF3D7_0807000	YEATS domain-containing protein, putative	STRING	0.582
PF3D7_1303800	conserved Plasmodium protein, unknown function	PF3D7_1106000	RuvB-like helicase 2	STRING	0.577
PF3D7_1303800	conserved Plasmodium protein, unknown function	PF3D7_0628600	DNA methyltransferase 1-associated protein 1, putative	STRING	0.638
PF3D7_1303800	conserved Plasmodium protein, unknown function	PF3D7_1118600	histone acetyltransferase MYST	STRING	0.648
PF3D7_1303800	conserved Plasmodium protein, unknown function	PF3D7_1138800	WD repeat-containing protein, putative	STRING	0.643
PF3D7_1303800	conserved Plasmodium protein, unknown function	PF3D7_0824800	conserved Plasmodium membrane protein, unknown function	STRING	0.633
PF3D7_1338100	26S proteasome regulatory subunit RPN3, putative	PF3D7_1365900	ubiquitin-60S ribosomal protein L40	STRING	0.574
PF3D7_1338100	26S proteasome regulatory subunit RPN3, putative	PF3D7_1033600	pre-mRNA-splicing factor CEF1, putative	STRING	0.681
PF3D7_1338100	26S proteasome regulatory subunit RPN3, putative	PF3D7_1211800	polyubiquitin	STRING	0.69
PF3D7_1338100	26S proteasome regulatory subunit RPN3, putative	PF3D7_0501800	chromatin assembly factor 1 subunit A	STRING	0.784
PF3D7_1338100	26S proteasome regulatory subunit RPN3, putative	PF3D7_0108000	proteasome subunit beta type-3, putative	STRING	0.902
PF3D7_1338100	26S proteasome regulatory subunit RPN3, putative	PF3D7_0803800	proteasome subunit beta type-4	STRING	0.951
PF3D7_1338100	26S proteasome regulatory subunit RPN3, putative	PF3D7_1011400	proteasome subunit beta type-5	STRING	0.88
PF3D7_1338100	26S proteasome regulatory subunit RPN3, putative	PF3D7_1119000	acyl-CoA-binding protein, putative	STRING	0.875
PF3D7_1338100	26S proteasome regulatory subunit RPN3, putative	PF3D7_1353900	proteasome subunit alpha type-7, putative	STRING	0.956
PF3D7_1338100	26S proteasome regulatory subunit RPN3, putative	PF3D7_0518300	proteasome subunit beta type-1, putative	STRING	0.949
PF3D7_1338100	26S proteasome regulatory subunit RPN3, putative	PF3D7_1470900	proteasome subunit beta type-2, putative	STRING	0.969
PF3D7_1338100	26S proteasome regulatory subunit RPN3, putative	PF3D7_0807500	proteasome subunit alpha type-6, putative	STRING	0.958
PF3D7_1338100	26S proteasome regulatory subunit RPN3, putative	PF3D7_0608500	proteasome subunit alpha type-2, putative	STRING	0.954
PF3D7_1338100	26S proteasome regulatory subunit RPN3, putative	PF3D7_1328100	proteasome subunit beta type-7, putative	STRING	0.928
PF3D7_1338100	26S proteasome regulatory subunit RPN3, putative	PF3D7_0317000	proteasome subunit alpha type-3, putative	STRING	0.965
PF3D7_1338100	26S proteasome regulatory subunit RPN3, putative	PF3D7_1474800	proteasome subunit alpha type-1, putative	STRING	0.962
PF3D7_1338100	26S proteasome regulatory subunit RPN3, putative	PF3D7_0931800	proteasome subunit beta type-6, putative	STRING	0.967
PF3D7_1338100	26S proteasome regulatory subunit RPN3, putative	PF3D7_1353800	proteasome subunit alpha type-4, putative	STRING	0.978
PF3D7_1338100	26S proteasome regulatory subunit RPN3, putative	PF3D7_0727400	proteasome subunit alpha type-5, putative	STRING	0.957
PF3D7_1338100	26S proteasome regulatory subunit RPN3, putative	PF3D7_0527200	ubiquitin carboxyl-terminal hydrolase 14	STRING	0.969
PF3D7_1338100	26S proteasome regulatory subunit RPN3, putative	PF3D7_1368100	26S proteasome regulatory subunit RPN11, putative	STRING	0.967
PF3D7_1338100	26S proteasome regulatory subunit RPN3, putative	PF3D7_0312300	26S proteasome regulatory subunit RPN12, putative	STRING	0.977
PF3D7_1338100	26S proteasome regulatory subunit RPN3, putative	PF3D7_1311500	26S protease regulatory subunit 7, putative	STRING	0.998
PF3D7_1338100	26S proteasome regulatory subunit RPN3, putative	PF3D7_1402300	26S proteasome regulatory subunit RPN6	STRING	0.988
PF3D7_1338100	26S proteasome regulatory subunit RPN3, putative	PF3D7_1017900	26S proteasome regulatory subunit p55, putative	STRING	0.998
PF3D7_1338100	26S proteasome regulatory subunit RPN3, putative	PF3D7_0413600	26S protease regulatory subunit 6B, putative	STRING	0.998
PF3D7_1338100	26S proteasome regulatory subunit RPN3, putative	PF3D7_0807800	26S proteasome regulatory subunit RPN10, putative	STRING	0.99
PF3D7_1338100	26S proteasome regulatory subunit RPN3, putative	PF3D7_1466300	26S proteasome regulatory subunit RPN2, putative	STRING	0.999
PF3D7_1338100	26S proteasome regulatory subunit RPN3, putative	PF3D7_0912900	26S proteasome regulatory subunit RPN8, putative	STRING	0.991
PF3D7_1338100	26S proteasome regulatory subunit RPN3, putative	PF3D7_1129200	26S proteasome regulatory subunit RPN7, putative	STRING	0.998
PF3D7_1338100	26S proteasome regulatory subunit RPN3, putative	PF3D7_1306400	26S protease regulatory subunit 10B, putative	STRING	0.999
PF3D7_1338100	26S proteasome regulatory subunit RPN3, putative	PF3D7_0205900	26S proteasome regulatory subunit RPN1, putative	STRING	0.998
PF3D7_1338100	26S proteasome regulatory subunit RPN3, putative	PF3D7_1130400	26S protease regulatory subunit 6A, putative	STRING	0.998
PF3D7_1338100	26S proteasome regulatory subunit RPN3, putative	PF3D7_1030500	26S proteasome regulatory subunit RPN9, putative	STRING	0.997
PF3D7_1338100	26S proteasome regulatory subunit RPN3, putative	PF3D7_1008400	26S protease regulatory subunit 4, putative	STRING	0.999
PF3D7_1338100	26S proteasome regulatory subunit RPN3, putative	PF3D7_1248900	26S protease regulatory subunit 8, putative	STRING	0.997
PF3D7_1304000	condensin complex subunit 2, putative	PF3D7_1224500	histone chaperone ASF1, putative	STRING	0.487
PF3D7_1304000	condensin complex subunit 2, putative	PF3D7_0501800	chromatin assembly factor 1 subunit A	STRING	0.716
PF3D7_1304000	condensin complex subunit 2, putative	PF3D7_1245600	kinesin-15, putative	STRING	0.715
PF3D7_1304000	condensin complex subunit 2, putative	PF3D7_0317500	kinesin-5	STRING	0.789
PF3D7_1304000	condensin complex subunit 2, putative	PF3D7_1033600	pre-mRNA-splicing factor CEF1, putative	STRING	0.697
PF3D7_1304000	condensin complex subunit 2, putative	PF3D7_0527000	DNA replication licensing factor MCM3, putative	STRING	0.673
PF3D7_1304000	condensin complex subunit 2, putative	PF3D7_0416300	DNA helicase MCM9, putative	STRING	0.989
PF3D7_1304000	condensin complex subunit 2, putative	PF3D7_0411900	DNA polymerase alpha catalytic subunit A	STRING	0.99
PF3D7_1304000	condensin complex subunit 2, putative	PF3D7_1403100	condensin complex subunit 1, putative	STRING	0.995
PF3D7_1304000	condensin complex subunit 2, putative	PF3D7_0509100	structural maintenance of chromosomes protein 4, putative	STRING	0.998
PF3D7_1342700	DNA-directed RNA polymerases I, II, and III subunit RPABC4, putative	PF3D7_0829300	U6 snRNA-associated Sm-like protein LSm8, putative	STRING	0.432
PF3D7_1342700	DNA-directed RNA polymerases I, II, and III subunit RPABC4, putative	PF3D7_0807000	YEATS domain-containing protein, putative	STRING	0.467
PF3D7_1342700	DNA-directed RNA polymerases I, II, and III subunit RPABC4, putative	PF3D7_1350200	small nuclear ribonucleoprotein E, putative	STRING	0.49
PF3D7_1342700	DNA-directed RNA polymerases I, II, and III subunit RPABC4, putative	PF3D7_1037100	pyruvate kinase 2	STRING	0.651
PF3D7_1342700	DNA-directed RNA polymerases I, II, and III subunit RPABC4, putative	PF3D7_0614400	pre-mRNA-splicing factor CWF7, putative	STRING	0.655
PF3D7_1342700	DNA-directed RNA polymerases I, II, and III subunit RPABC4, putative	PF3D7_1428800	transcription initiation TFIID-like, putative	STRING	0.64
PF3D7_1342700	DNA-directed RNA polymerases I, II, and III subunit RPABC4, putative	PF3D7_0506200	TATA-box-binding protein	STRING	0.651
PF3D7_1342700	DNA-directed RNA polymerases I, II, and III subunit RPABC4, putative	PF3D7_0714500	transcription elongation factor s-II, putative	STRING	0.916
PF3D7_1342700	DNA-directed RNA polymerases I, II, and III subunit RPABC4, putative	PF3D7_0318200	DNA-directed RNA polymerase II subunit RPB1	STRING	0.906
PF3D7_1342700	DNA-directed RNA polymerases I, II, and III subunit RPABC4, putative	PF3D7_0215700	DNA-directed RNA polymerase II subunit RPB2, putative	STRING	0.91
PF3D7_1342700	DNA-directed RNA polymerases I, II, and III subunit RPABC4, putative	PF3D7_1213700	DNA-directed RNA polymerases I, II, and III subunit RPABC3, putative	STRING	0.933
PF3D7_1342700	DNA-directed RNA polymerases I, II, and III subunit RPABC4, putative	PF3D7_1304900	DNA-directed RNA polymerase II subunit RPB11, putative	STRING	0.933
PF3D7_1342700	DNA-directed RNA polymerases I, II, and III subunit RPABC4, putative	PF3D7_0303300	DNA-directed RNA polymerases I, II, and III subunit RPABC2, putative	STRING	0.943
PF3D7_1342700	DNA-directed RNA polymerases I, II, and III subunit RPABC4, putative	PF3D7_0708100	DNA-directed RNA polymerases I, II, and III subunit RPABC5, putative	STRING	0.969
PF3D7_1350200	small nuclear ribonucleoprotein E, putative	PF3D7_0608500	proteasome subunit alpha type-2, putative	STRING	0.41
PF3D7_1350200	small nuclear ribonucleoprotein E, putative	PF3D7_0518300	proteasome subunit beta type-1, putative	STRING	0.426
PF3D7_1350200	small nuclear ribonucleoprotein E, putative	PF3D7_0108000	proteasome subunit beta type-3, putative	STRING	0.457
PF3D7_1350200	small nuclear ribonucleoprotein E, putative	PF3D7_1111200	conserved protein, unknown function	STRING	0.479
PF3D7_1350200	small nuclear ribonucleoprotein E, putative	PF3D7_1015100	CWC16 domain-containing protein, putative	STRING	0.577
PF3D7_1350200	small nuclear ribonucleoprotein E, putative	PF3D7_1220400	debranching enzyme-associated ribonuclease, putative	STRING	0.595
PF3D7_1350200	small nuclear ribonucleoprotein E, putative	PF3D7_1231600	pre-mRNA-splicing factor ATP-dependent RNA helicase PRP2, putative	STRING	0.614
PF3D7_1350200	small nuclear ribonucleoprotein E, putative	PF3D7_1461600	splicing factor 3B subunit 2, putative	STRING	0.624
PF3D7_1350200	small nuclear ribonucleoprotein E, putative	PF3D7_1470900	proteasome subunit beta type-2, putative	STRING	0.647
PF3D7_1350200	small nuclear ribonucleoprotein E, putative	PF3D7_1246600	pre-mRNA-splicing factor CWC26, putative	STRING	0.648
PF3D7_1350200	small nuclear ribonucleoprotein E, putative	PF3D7_1474500	splicing factor 3A subunit 1, putative	STRING	0.637
PF3D7_1350200	small nuclear ribonucleoprotein E, putative	PF3D7_1423200	peptidyl-prolyl cis-trans isomerase	STRING	0.659
PF3D7_1350200	small nuclear ribonucleoprotein E, putative	PF3D7_0319500	RNA-binding protein, putative	STRING	0.663
PF3D7_1350200	small nuclear ribonucleoprotein E, putative	PF3D7_1106000	RuvB-like helicase 2	STRING	0.663
PF3D7_1350200	small nuclear ribonucleoprotein E, putative	PF3D7_0303300	DNA-directed RNA polymerases I, II, and III subunit RPABC2, putative	STRING	0.623
PF3D7_1350200	small nuclear ribonucleoprotein E, putative	PF3D7_1238300	pre-mRNA-splicing factor CWC22, putative	STRING	0.688
PF3D7_1350200	small nuclear ribonucleoprotein E, putative	PF3D7_1352700	intron-binding protein aquarius, putative	STRING	0.711
PF3D7_1350200	small nuclear ribonucleoprotein E, putative	PF3D7_0422700	eukaryotic initiation factor 4A-III, putative	STRING	0.734
PF3D7_1350200	small nuclear ribonucleoprotein E, putative	PF3D7_0924700	splicing factor 3A subunit 3, putative	STRING	0.72
PF3D7_1350200	small nuclear ribonucleoprotein E, putative	PF3D7_0302000	pre-mRNA-splicing factor PRP46, putative	STRING	0.739
PF3D7_1350200	small nuclear ribonucleoprotein E, putative	PF3D7_1450700	conserved Plasmodium protein, unknown function	STRING	0.696
PF3D7_1350200	small nuclear ribonucleoprotein E, putative	PF3D7_0619900	splicing factor 3A subunit 2, putative	STRING	0.743
PF3D7_1350200	small nuclear ribonucleoprotein E, putative	PF3D7_0708100	DNA-directed RNA polymerases I, II, and III subunit RPABC5, putative	STRING	0.789
PF3D7_1350200	small nuclear ribonucleoprotein E, putative	PF3D7_1472000	pre-mRNA-splicing factor ISY1, putative	STRING	0.735
PF3D7_1350200	small nuclear ribonucleoprotein E, putative	PF3D7_1235900	pre-mRNA-splicing factor SYF1, putative	STRING	0.877
PF3D7_1350200	small nuclear ribonucleoprotein E, putative	PF3D7_1304900	DNA-directed RNA polymerase II subunit RPB11, putative	STRING	0.883
PF3D7_1350200	small nuclear ribonucleoprotein E, putative	PF3D7_0716000	RNA-binding protein, putative	STRING	0.884
PF3D7_1350200	small nuclear ribonucleoprotein E, putative	PF3D7_0218700	pre-mRNA-processing protein 45, putative	STRING	0.906
PF3D7_1350200	small nuclear ribonucleoprotein E, putative	PF3D7_1033600	pre-mRNA-splicing factor CEF1, putative	STRING	0.913
PF3D7_1350200	small nuclear ribonucleoprotein E, putative	PF3D7_0614400	pre-mRNA-splicing factor CWF7, putative	STRING	0.921
PF3D7_1350200	small nuclear ribonucleoprotein E, putative	PF3D7_0722500	pre-mRNA-splicing factor CWC15, putative	STRING	0.927
PF3D7_1350200	small nuclear ribonucleoprotein E, putative	PF3D7_1309300	U4/U6 small nuclear ribonucleoprotein PRP3, putative	STRING	0.911
PF3D7_1350200	small nuclear ribonucleoprotein E, putative	PF3D7_0308900	splicing factor 3B subunit 1, putative	STRING	0.916
PF3D7_1350200	small nuclear ribonucleoprotein E, putative	PF3D7_0403700	pre-mRNA-splicing factor CLF1, putative	STRING	0.921
PF3D7_1350200	small nuclear ribonucleoprotein E, putative	PF3D7_1248200	pre-mRNA-splicing factor RBM22, putative	STRING	0.91
PF3D7_1350200	small nuclear ribonucleoprotein E, putative	PF3D7_0522800	pre-mRNA-splicing factor BUD31, putative	STRING	0.93
PF3D7_1350200	small nuclear ribonucleoprotein E, putative	PF3D7_0405400	pre-mRNA-processing-splicing factor 8, putative	STRING	0.914
PF3D7_1350200	small nuclear ribonucleoprotein E, putative	PF3D7_0308600	pre-mRNA-processing factor 19, putative	STRING	0.966
PF3D7_1350200	small nuclear ribonucleoprotein E, putative	PF3D7_1003800	U5 small nuclear ribonucleoprotein component, putative	STRING	0.919
PF3D7_1350200	small nuclear ribonucleoprotein E, putative	PF3D7_1234800	splicing factor 3B subunit 3, putative	STRING	0.922
PF3D7_1350200	small nuclear ribonucleoprotein E, putative	PF3D7_0829300	U6 snRNA-associated Sm-like protein LSm8, putative	STRING	0.981
PF3D7_1350200	small nuclear ribonucleoprotein E, putative	PF3D7_0909800	small nuclear ribonucleoprotein Sm D3, putative	STRING	0.999
PF3D7_1350200	small nuclear ribonucleoprotein E, putative	PF3D7_1414800	small nuclear ribonucleoprotein-associated protein B, putative	STRING	0.989
PF3D7_1350200	small nuclear ribonucleoprotein E, putative	PF3D7_0218500	small nuclear ribonucleoprotein Sm D2, putative	STRING	0.999
PF3D7_1353900	proteasome subunit alpha type-7, putative	PF3D7_1211800	polyubiquitin	STRING	0.635
PF3D7_1353900	proteasome subunit alpha type-7, putative	PF3D7_0527200	ubiquitin carboxyl-terminal hydrolase 14	STRING	0.733
PF3D7_1353900	proteasome subunit alpha type-7, putative	PF3D7_0205900	26S proteasome regulatory subunit RPN1, putative	STRING	0.827
PF3D7_1353900	proteasome subunit alpha type-7, putative	PF3D7_1402300	26S proteasome regulatory subunit RPN6	STRING	0.91
PF3D7_1353900	proteasome subunit alpha type-7, putative	PF3D7_0413600	26S protease regulatory subunit 6B, putative	STRING	0.935
PF3D7_1353900	proteasome subunit alpha type-7, putative	PF3D7_1368100	26S proteasome regulatory subunit RPN11, putative	STRING	0.813
PF3D7_1353900	proteasome subunit alpha type-7, putative	PF3D7_1466300	26S proteasome regulatory subunit RPN2, putative	STRING	0.877
PF3D7_1353900	proteasome subunit alpha type-7, putative	PF3D7_1030500	26S proteasome regulatory subunit RPN9, putative	STRING	0.927
PF3D7_1353900	proteasome subunit alpha type-7, putative	PF3D7_0312300	26S proteasome regulatory subunit RPN12, putative	STRING	0.919
PF3D7_1353900	proteasome subunit alpha type-7, putative	PF3D7_0807800	26S proteasome regulatory subunit RPN10, putative	STRING	0.953
PF3D7_1353900	proteasome subunit alpha type-7, putative	PF3D7_1130400	26S protease regulatory subunit 6A, putative	STRING	0.93
PF3D7_1353900	proteasome subunit alpha type-7, putative	PF3D7_1129200	26S proteasome regulatory subunit RPN7, putative	STRING	0.948
PF3D7_1353900	proteasome subunit alpha type-7, putative	PF3D7_1008400	26S protease regulatory subunit 4, putative	STRING	0.886
PF3D7_1353900	proteasome subunit alpha type-7, putative	PF3D7_1017900	26S proteasome regulatory subunit p55, putative	STRING	0.942
PF3D7_1353900	proteasome subunit alpha type-7, putative	PF3D7_1248900	26S protease regulatory subunit 8, putative	STRING	0.95
PF3D7_1353900	proteasome subunit alpha type-7, putative	PF3D7_0912900	26S proteasome regulatory subunit RPN8, putative	STRING	0.97
PF3D7_1353900	proteasome subunit alpha type-7, putative	PF3D7_0931800	proteasome subunit beta type-6, putative	STRING	0.995
PF3D7_1353900	proteasome subunit alpha type-7, putative	PF3D7_1311500	26S protease regulatory subunit 7, putative	STRING	0.986
PF3D7_1353900	proteasome subunit alpha type-7, putative	PF3D7_1328100	proteasome subunit beta type-7, putative	STRING	0.993
PF3D7_1353900	proteasome subunit alpha type-7, putative	PF3D7_1011400	proteasome subunit beta type-5	STRING	0.994
PF3D7_1353900	proteasome subunit alpha type-7, putative	PF3D7_0518300	proteasome subunit beta type-1, putative	STRING	0.999
PF3D7_1353900	proteasome subunit alpha type-7, putative	PF3D7_1353800	proteasome subunit alpha type-4, putative	STRING	0.999
PF3D7_1353900	proteasome subunit alpha type-7, putative	PF3D7_0317000	proteasome subunit alpha type-3, putative	STRING	0.999
PF3D7_1353900	proteasome subunit alpha type-7, putative	PF3D7_0108000	proteasome subunit beta type-3, putative	STRING	0.999
PF3D7_1353900	proteasome subunit alpha type-7, putative	PF3D7_1474800	proteasome subunit alpha type-1, putative	STRING	0.999
PF3D7_1353900	proteasome subunit alpha type-7, putative	PF3D7_0727400	proteasome subunit alpha type-5, putative	STRING	0.999
PF3D7_1353900	proteasome subunit alpha type-7, putative	PF3D7_1306400	26S protease regulatory subunit 10B, putative	STRING	0.997
PF3D7_1353900	proteasome subunit alpha type-7, putative	PF3D7_1470900	proteasome subunit beta type-2, putative	STRING	0.999
PF3D7_1353900	proteasome subunit alpha type-7, putative	PF3D7_0803800	proteasome subunit beta type-4	STRING	0.999
PF3D7_1353900	proteasome subunit alpha type-7, putative	PF3D7_0807500	proteasome subunit alpha type-6, putative	STRING	0.998
PF3D7_1353900	proteasome subunit alpha type-7, putative	PF3D7_0608500	proteasome subunit alpha type-2, putative	STRING	0.999
PF3D7_1366900	conserved protein, unknown function	PF3D7_1007700	AP2 domain transcription factor AP2-I	STRING	0.423
PF3D7_1368100	26S proteasome regulatory subunit RPN11, putative	PF3D7_1119000	acyl-CoA-binding protein, putative	STRING	0.755
PF3D7_1368100	26S proteasome regulatory subunit RPN11, putative	PF3D7_1365900	ubiquitin-60S ribosomal protein L40	STRING	0.912
PF3D7_1368100	26S proteasome regulatory subunit RPN11, putative	PF3D7_1328100	proteasome subunit beta type-7, putative	STRING	0.88
PF3D7_1368100	26S proteasome regulatory subunit RPN11, putative	PF3D7_0518300	proteasome subunit beta type-1, putative	STRING	0.95
PF3D7_1368100	26S proteasome regulatory subunit RPN11, putative	PF3D7_0108000	proteasome subunit beta type-3, putative	STRING	0.951
PF3D7_1368100	26S proteasome regulatory subunit RPN11, putative	PF3D7_1211800	polyubiquitin	STRING	0.921
PF3D7_1368100	26S proteasome regulatory subunit RPN11, putative	PF3D7_0931800	proteasome subunit beta type-6, putative	STRING	0.963
PF3D7_1368100	26S proteasome regulatory subunit RPN11, putative	PF3D7_1353800	proteasome subunit alpha type-4, putative	STRING	0.977
PF3D7_1368100	26S proteasome regulatory subunit RPN11, putative	PF3D7_0527200	ubiquitin carboxyl-terminal hydrolase 14	STRING	0.818
PF3D7_1368100	26S proteasome regulatory subunit RPN11, putative	PF3D7_0803800	proteasome subunit beta type-4	STRING	0.965
PF3D7_1368100	26S proteasome regulatory subunit RPN11, putative	PF3D7_0317000	proteasome subunit alpha type-3, putative	STRING	0.965
PF3D7_1368100	26S proteasome regulatory subunit RPN11, putative	PF3D7_0608500	proteasome subunit alpha type-2, putative	STRING	0.963
PF3D7_1368100	26S proteasome regulatory subunit RPN11, putative	PF3D7_1011400	proteasome subunit beta type-5	STRING	0.946
PF3D7_1368100	26S proteasome regulatory subunit RPN11, putative	PF3D7_1474800	proteasome subunit alpha type-1, putative	STRING	0.967
PF3D7_1368100	26S proteasome regulatory subunit RPN11, putative	PF3D7_0807500	proteasome subunit alpha type-6, putative	STRING	0.97
PF3D7_1368100	26S proteasome regulatory subunit RPN11, putative	PF3D7_0727400	proteasome subunit alpha type-5, putative	STRING	0.969
PF3D7_1368100	26S proteasome regulatory subunit RPN11, putative	PF3D7_1466300	26S proteasome regulatory subunit RPN2, putative	STRING	0.932
PF3D7_1368100	26S proteasome regulatory subunit RPN11, putative	PF3D7_0205900	26S proteasome regulatory subunit RPN1, putative	STRING	0.943
PF3D7_1368100	26S proteasome regulatory subunit RPN11, putative	PF3D7_1470900	proteasome subunit beta type-2, putative	STRING	0.969
PF3D7_1368100	26S proteasome regulatory subunit RPN11, putative	PF3D7_1306400	26S protease regulatory subunit 10B, putative	STRING	0.96
PF3D7_1368100	26S proteasome regulatory subunit RPN11, putative	PF3D7_0312300	26S proteasome regulatory subunit RPN12, putative	STRING	0.953
PF3D7_1368100	26S proteasome regulatory subunit RPN11, putative	PF3D7_0807800	26S proteasome regulatory subunit RPN10, putative	STRING	0.956
PF3D7_1368100	26S proteasome regulatory subunit RPN11, putative	PF3D7_1402300	26S proteasome regulatory subunit RPN6	STRING	0.972
PF3D7_1368100	26S proteasome regulatory subunit RPN11, putative	PF3D7_1311500	26S protease regulatory subunit 7, putative	STRING	0.967
PF3D7_1368100	26S proteasome regulatory subunit RPN11, putative	PF3D7_1129200	26S proteasome regulatory subunit RPN7, putative	STRING	0.973
PF3D7_1368100	26S proteasome regulatory subunit RPN11, putative	PF3D7_1248900	26S protease regulatory subunit 8, putative	STRING	0.965
PF3D7_1368100	26S proteasome regulatory subunit RPN11, putative	PF3D7_1030500	26S proteasome regulatory subunit RPN9, putative	STRING	0.966
PF3D7_1368100	26S proteasome regulatory subunit RPN11, putative	PF3D7_1130400	26S protease regulatory subunit 6A, putative	STRING	0.969
PF3D7_1368100	26S proteasome regulatory subunit RPN11, putative	PF3D7_0912900	26S proteasome regulatory subunit RPN8, putative	STRING	0.972
PF3D7_1368100	26S proteasome regulatory subunit RPN11, putative	PF3D7_0413600	26S protease regulatory subunit 6B, putative	STRING	0.966
PF3D7_1368100	26S proteasome regulatory subunit RPN11, putative	PF3D7_1017900	26S proteasome regulatory subunit p55, putative	STRING	0.965
PF3D7_1368100	26S proteasome regulatory subunit RPN11, putative	PF3D7_1008400	26S protease regulatory subunit 4, putative	STRING	0.976
PF3D7_1309300	U4/U6 small nuclear ribonucleoprotein PRP3, putative	PF3D7_0422700	eukaryotic initiation factor 4A-III, putative	STRING	0.425
PF3D7_1309300	U4/U6 small nuclear ribonucleoprotein PRP3, putative	PF3D7_1138800	WD repeat-containing protein, putative	STRING	0.451
PF3D7_1309300	U4/U6 small nuclear ribonucleoprotein PRP3, putative	PF3D7_1423200	peptidyl-prolyl cis-trans isomerase	STRING	0.459
PF3D7_1309300	U4/U6 small nuclear ribonucleoprotein PRP3, putative	PF3D7_1450700	conserved Plasmodium protein, unknown function	STRING	0.576
PF3D7_1309300	U4/U6 small nuclear ribonucleoprotein PRP3, putative	PF3D7_1406200	transcription elongation factor SPT6, putative	STRING	0.686
PF3D7_1309300	U4/U6 small nuclear ribonucleoprotein PRP3, putative	PF3D7_0308600	pre-mRNA-processing factor 19, putative	STRING	0.721
PF3D7_1309300	U4/U6 small nuclear ribonucleoprotein PRP3, putative	PF3D7_1461600	splicing factor 3B subunit 2, putative	STRING	0.716
PF3D7_1309300	U4/U6 small nuclear ribonucleoprotein PRP3, putative	PF3D7_0924700	splicing factor 3A subunit 3, putative	STRING	0.641
PF3D7_1309300	U4/U6 small nuclear ribonucleoprotein PRP3, putative	PF3D7_1474500	splicing factor 3A subunit 1, putative	STRING	0.702
PF3D7_1309300	U4/U6 small nuclear ribonucleoprotein PRP3, putative	PF3D7_0716000	RNA-binding protein, putative	STRING	0.749
PF3D7_1309300	U4/U6 small nuclear ribonucleoprotein PRP3, putative	PF3D7_0614400	pre-mRNA-splicing factor CWF7, putative	STRING	0.905
PF3D7_1309300	U4/U6 small nuclear ribonucleoprotein PRP3, putative	PF3D7_1414800	small nuclear ribonucleoprotein-associated protein B, putative	STRING	0.903
PF3D7_1309300	U4/U6 small nuclear ribonucleoprotein PRP3, putative	PF3D7_0619900	splicing factor 3A subunit 2, putative	STRING	0.651
[truncated: 9,450 more rows]
