# Supplementary material for: A Dynamic and Combinatorial Histone Code Drives Malaria Parasite Asexual and Sexual Development
Source: Mol Cell Proteomics. 2022 Jan 17;21(3):100199. doi: 10.1016/j.mcpro.2022.100199 (PMC8941266; doi:10.1016/j.mcpro.2022.100199)
Supplement: Appendix 4 [file mmc5.xlsx]

## Sheet: Data processing and quants
Protein IDs	Majority protein IDs	Peptide counts (all)	Peptide counts (razor+unique)	Peptide counts (unique)	Fasta headers	Number of proteins	Peptides	Razor + unique peptides	Unique peptides	Peptides S5B1H3K18ac	Peptides S5B1H3K23ac	Peptides S5B1IgG	Peptides S5B2H3K18ac	Peptides S5B2H3K23ac	Peptides S5B2IgG	Peptides S5B3H3K18ac	Peptides S5B3H3K23ac	Peptides S5B3IgG	Razor + unique peptides S5B1H3K18ac	Razor + unique peptides S5B1H3K23ac	Razor + unique peptides S5B1IgG	Razor + unique peptides S5B2H3K18ac	Razor + unique peptides S5B2H3K23ac	Razor + unique peptides S5B2IgG	Razor + unique peptides S5B3H3K18ac	Razor + unique peptides S5B3H3K23ac	Razor + unique peptides S5B3IgG	Unique peptides S5B1H3K18ac	Unique peptides S5B1H3K23ac	Unique peptides S5B1IgG	Unique peptides S5B2H3K18ac	Unique peptides S5B2H3K23ac	Unique peptides S5B2IgG	Unique peptides S5B3H3K18ac	Unique peptides S5B3H3K23ac	Unique peptides S5B3IgG	Sequence coverage [%]	Unique + razor sequence coverage [%]	Unique sequence coverage [%]	Mol. weight [kDa]	Sequence length	Sequence lengths	Q-value	Score	Identification type S5B1H3K18ac	Identification type S5B1H3K23ac	Identification type S5B1IgG	Identification type S5B2H3K18ac	Identification type S5B2H3K23ac
tr|Q8IM14|Q8IM14_PLAF7	tr|Q8IM14|Q8IM14_PLAF7	36	36	35	tr|Q8IM14|Q8IM14_PLAF7 Transcription factor with AP2 domain(S),putative OS=Plasmodium falciparum (isolate 3D7) OX=36329 GN=PF3D7_1408200 PE=4 SV=1	1	36	36	35	1	16	1	1	10	16	0	11	10	1	16	1	1	10	16	0	11	10	0	15	0	0	9	15	0	10	9	68.4	68.4	65.9	200.79	1702	1702	0	323.31	By MS/MS	By MS/MS	By MS/MS	By MS/MS	By MS/MS
tr|Q6ZMA7|Q6ZMA7_PLAF7	tr|Q6ZMA7|Q6ZMA7_PLAF7	7	7	7	tr|Q6ZMA7|Q6ZMA7_PLAF7 Sexual stage-specific protein OS=Plasmodium falciparum (isolate 3D7) OX=36329 GN=PF3D7_0406200 PE=4 SV=1	1	7	7	7	2	3	0	6	2	5	2	2	5	2	3	0	6	2	5	2	2	5	2	3	0	6	2	5	2	2	5	49	49	49	16.626	157	157	0	323.31	By MS/MS	By MS/MS	0	By MS/MS	By MS/MS
tr|Q8IIV2|Q8IIV2_PLAF7	tr|Q8IIV2|Q8IIV2_PLAF7	9	6	6	tr|Q8IIV2|Q8IIV2_PLAF7 Histone H4 OS=Plasmodium falciparum (isolate 3D7) OX=36329 GN=PF3D7_1105000 PE=3 SV=1	1	9	6	6	1	5	3	1	5	7	2	5	7	0	3	0	0	3	4	0	3	4	0	3	0	0	3	4	0	3	4	52.4	39.8	39.8	11.455	103	103	0	60.238	By matching	By MS/MS	By matching	By matching	By MS/MS
tr|Q8IKK7|Q8IKK7_PLAF7	tr|Q8IKK7|Q8IKK7_PLAF7	29	29	29	tr|Q8IKK7|Q8IKK7_PLAF7 Glyceraldehyde-3-phosphate dehydrogenase OS=Plasmodium falciparum (isolate 3D7) OX=36329 GN=PF3D7_1462800 PE=3 SV=1	1	29	29	29	2	14	1	1	13	22	1	14	21	2	14	1	1	13	22	1	14	21	2	14	1	1	13	22	1	14	21	82.8	82.8	82.8	36.635	337	337	0	323.31	By matching	By MS/MS	By matching	By matching	By MS/MS
tr|Q8I0P6|Q8I0P6_PLAF7	tr|Q8I0P6|Q8I0P6_PLAF7	1	1	1	tr|Q8I0P6|Q8I0P6_PLAF7 Elongation factor 1-alpha OS=Plasmodium falciparum (isolate 3D7) OX=36329 GN=PF3D7_1357000 PE=3 SV=1	1	1	1	1	1	1	1	1	1	0	1	1	0	1	1	1	1	1	0	1	1	0	1	1	1	1	1	0	1	1	0	0.6	0.6	0.6	48.958	443	443	0	8.0595	By matching	By MS/MS	By MS/MS	By matching	By MS/MS
tr|Q8IIV1|Q8IIV1_PLAF7	tr|Q8IIV1|Q8IIV1_PLAF7	8	6	6	tr|Q8IIV1|Q8IIV1_PLAF7 Histone H2B OS=Plasmodium falciparum (isolate 3D7) OX=36329 GN=PF3D7_1105100 PE=3 SV=1	1	8	6	6	2	4	1	1	3	6	0	3	5	1	3	0	0	2	4	0	2	3	1	3	0	0	2	4	0	2	3	59.8	49.6	49.6	13.125	117	117	0	28.087	By matching	By MS/MS	By matching	By matching	By matching
tr|C6KSV0|C6KSV0_PLAF7	tr|C6KSV0|C6KSV0_PLAF7	7	4	3	tr|C6KSV0|C6KSV0_PLAF7 Histone H3 OS=Plasmodium falciparum (isolate 3D7) OX=36329 GN=PF3D7_0610400 PE=3 SV=1	1	7	4	3	3	3	3	3	3	4	3	3	4	2	2	1	2	2	2	2	2	2	1	1	1	1	1	1	1	1	1	36.8	20.6	15.4	15.446	136	136	0	8.3273	By MS/MS	By MS/MS	By matching	By MS/MS	By MS/MS
tr|Q9TY99|Q9TY99_PLAF7	tr|Q9TY99|Q9TY99_PLAF7	16	16	16	tr|Q9TY99|Q9TY99_PLAF7 Knob-associated histidine-rich protein OS=Plasmodium falciparum (isolate 3D7) OX=36329 GN=PF3D7_0202000 PE=4 SV=1	1	16	16	16	0	3	0	0	1	2	0	2	1	0	3	0	0	1	2	0	2	1	0	3	0	0	1	2	0	2	1	26.8	26.8	26.8	71.302	654	654	0	125.81	0	By MS/MS	0	0	By MS/MS
tr|Q8IBV7|Q8IBV7_PLAF7	tr|Q8IBV7|Q8IBV7_PLAF7	5	2	2	tr|Q8IBV7|Q8IBV7_PLAF7 Histone H2B OS=Plasmodium falciparum (isolate 3D7) OX=36329 GN=PF3D7_0714000 PE=3 SV=1	1	5	2	2	2	2	2	2	2	5	1	2	5	0	0	0	0	0	2	0	0	2	0	0	0	0	0	2	0	0	2	30.9	15.4	15.4	13.763	123	123	0.0015674	3.6026	By matching	By matching	By matching	By matching	By matching
tr|Q8I328|Q8I328_PLAF7	tr|Q8I328|Q8I328_PLAF7	11	11	11	tr|Q8I328|Q8I328_PLAF7 Alkaline phosphatase, putative OS=Plasmodium falciparum (isolate 3D7) OX=36329 GN=PF3D7_0912400 PE=4 SV=1	1	11	11	11	1	9	1	1	9	1	1	10	0	1	9	1	1	9	1	1	10	0	1	9	1	1	9	1	1	10	0	21.7	21.7	21.7	52.704	446	446	0	34.749	By matching	By MS/MS	By matching	By matching	By MS/MS
tr|Q8IDG8|Q8IDG8_PLAF7	tr|Q8IDG8|Q8IDG8_PLAF7	5	5	5	tr|Q8IDG8|Q8IDG8_PLAF7 Membrane associated histidine-rich protein OS=Plasmodium falciparum (isolate 3D7) OX=36329 GN=PF3D7_1353200 PE=4 SV=1	1	5	5	5	0	1	0	0	1	4	0	1	2	0	1	0	0	1	4	0	1	2	0	1	0	0	1	4	0	1	2	32.1	32.1	32.1	15.849	137	137	0	22.165	0	By matching	0	0	By MS/MS
tr|Q8IB24|Q8IB24_PLAF7	tr|Q8IB24|Q8IB24_PLAF7	30	30	22	tr|Q8IB24|Q8IB24_PLAF7 Heat shock protein 70 OS=Plasmodium falciparum (isolate 3D7) OX=36329 GN=PF3D7_0818900 PE=3 SV=1	1	30	30	22	0	18	1	1	16	11	1	15	7	0	18	1	1	16	11	1	15	7	0	13	0	1	12	8	1	11	4	40.6	40.6	28.7	73.914	677	677	0	300.49	0	By MS/MS	By matching	By matching	By MS/MS
tr|Q8IJ28|Q8IJ28_PLAF7;tr|A0A143ZXE4|A0A143ZXE4_PLAF7	tr|Q8IJ28|Q8IJ28_PLAF7;tr|A0A143ZXE4|A0A143ZXE4_PLAF7	4;4	4;4	4;4	tr|Q8IJ28|Q8IJ28_PLAF7 Antigen UB05 OS=Plasmodium falciparum (isolate 3D7) OX=36329 GN=PF3D7_1038000.1 PE=4 SV=2;tr|A0A143ZXE4|A0A143ZXE4_PLAF7 Antigen UB05 OS=Plasmodium falciparum (isolate 3D7) OX=36329 GN=PF3D7_1038000.2 PE=4 SV=1	2	4	4	4	0	2	0	0	2	2	0	2	2	0	2	0	0	2	2	0	2	2	0	2	0	0	2	2	0	2	2	25.2	25.2	25.2	13.712	119	119;120	0	16.218	0	By MS/MS	0	0	By MS/MS
tr|Q8ID50|Q8ID50_PLAF7;tr|Q7KQK2|Q7KQK2_PLAF7	tr|Q8ID50|Q8ID50_PLAF7;tr|Q7KQK2|Q7KQK2_PLAF7	5;5	2;2	2;2	tr|Q8ID50|Q8ID50_PLAF7 Ubiquitin-60S ribosomal protein L40 OS=Plasmodium falciparum (isolate 3D7) OX=36329 GN=PF3D7_1365900 PE=1 SV=1;tr|Q7KQK2|Q7KQK2_PLAF7 Polyubiquitin OS=Plasmodium falciparum (isolate 3D7) OX=36329 GN=PF3D7_1211800 PE=4 SV=1	2	5	2	2	2	3	1	2	3	3	2	3	2	0	1	0	0	1	1	0	1	1	0	1	0	0	1	1	0	1	1	38.3	14.1	14.1	14.617	128	128;381	0	49.419	By matching	By MS/MS	By matching	By matching	By MS/MS
tr|C6KT19|C6KT19_PLAF7	tr|C6KT19|C6KT19_PLAF7	6	2	2	tr|C6KT19|C6KT19_PLAF7 Histone H3 OS=Plasmodium falciparum (isolate 3D7) OX=36329 GN=PF3D7_0617900 PE=3 SV=1	1	6	2	2	3	3	2	3	3	4	3	2	4	1	1	0	1	1	1	1	0	1	1	1	0	1	1	1	1	0	1	29.4	8.1	8.1	15.441	136	136	0	4.1112	By matching	By matching	By matching	By matching	By matching
tr|A0A144A1R5|A0A144A1R5_PLAF7;sp|Q8I4X0|ACT1_PLAF7	tr|A0A144A1R5|A0A144A1R5_PLAF7;sp|Q8I4X0|ACT1_PLAF7	25;25	25;25	23;23	tr|A0A144A1R5|A0A144A1R5_PLAF7 Actin I OS=Plasmodium falciparum (isolate 3D7) OX=36329 GN=PF3D7_1246200 PE=3 SV=1;sp|Q8I4X0|ACT1_PLAF7 Actin-1 OS=Plasmodium falciparum (isolate 3D7) OX=36329 GN=PFL2215w PE=1 SV=1	2	25	25	23	1	12	0	1	10	6	1	9	5	1	12	0	1	10	6	1	9	5	0	10	0	0	8	5	0	7	3	64.1	64.1	56.9	41.87	376	376;376	0	323.31	By MS/MS	By MS/MS	0	By matching	By MS/MS
tr|Q8ILN8|Q8ILN8_PLAF7	tr|Q8ILN8|Q8ILN8_PLAF7	1	1	1	tr|Q8ILN8|Q8ILN8_PLAF7 40S ribosomal protein S25 OS=Plasmodium falciparum (isolate 3D7) OX=36329 GN=PF3D7_1421200 PE=1 SV=2	1	1	1	1	0	0	0	0	0	1	0	0	1	0	0	0	0	0	1	0	0	1	0	0	0	0	0	1	0	0	1	11.4	11.4	11.4	11.664	105	105	0	4.7747	0	0	0	0	0
tr|Q8IDH5|Q8IDH5_PLAF7	tr|Q8IDH5|Q8IDH5_PLAF7	6	6	6	tr|Q8IDH5|Q8IDH5_PLAF7 Thioredoxin-related protein, putative OS=Plasmodium falciparum (isolate 3D7) OX=36329 GN=PF3D7_1352500 PE=4 SV=1	1	6	6	6	0	5	0	1	5	2	0	6	1	0	5	0	1	5	2	0	6	1	0	5	0	1	5	2	0	6	1	30.8	30.8	30.8	23.988	208	208	0	24.185	0	By MS/MS	0	By matching	By MS/MS
tr|Q8I2G3|Q8I2G3_PLAF7	tr|Q8I2G3|Q8I2G3_PLAF7	2	2	2	tr|Q8I2G3|Q8I2G3_PLAF7 Uncharacterized protein OS=Plasmodium falciparum (isolate 3D7) OX=36329 GN=PF3D7_0935700 PE=4 SV=1	1	2	2	2	1	1	0	0	1	0	0	0	0	1	1	0	0	1	0	0	0	0	1	1	0	0	1	0	0	0	0	9.7	9.7	9.7	25.337	207	207	0.0086831	2.8531	By matching	By matching	0	0	By matching
tr|Q8II36|Q8II36_PLAF7	tr|Q8II36|Q8II36_PLAF7	3	3	3	tr|Q8II36|Q8II36_PLAF7 Aquaglyceroporin OS=Plasmodium falciparum (isolate 3D7) OX=36329 GN=PF3D7_1132800 PE=3 SV=1	1	3	3	3	0	2	0	1	1	2	0	2	2	0	2	0	1	1	2	0	2	2	0	2	0	1	1	2	0	2	2	10.1	10.1	10.1	28.297	258	258	0	25.878	0	By MS/MS	0	By matching	By MS/MS
tr|Q8I0U8|Q8I0U8_PLAF7;tr|Q8I6Z9|Q8I6Z9_PLAF7	tr|Q8I0U8|Q8I0U8_PLAF7	48;1	48;1	48;1	tr|Q8I0U8|Q8I0U8_PLAF7 Merozoite surface protein 1 OS=Plasmodium falciparum (isolate 3D7) OX=36329 GN=PF3D7_0930300 PE=4 SV=1	2	48	48	48	0	2	1	0	1	25	0	2	13	0	2	1	0	1	25	0	2	13	0	2	1	0	1	25	0	2	13	26.6	26.6	26.6	195.72	1720	1720;403	0	323.31	0	By matching	By matching	0	By MS/MS
tr|Q8IKZ7|Q8IKZ7_PLAF7	tr|Q8IKZ7|Q8IKZ7_PLAF7	1	1	1	tr|Q8IKZ7|Q8IKZ7_PLAF7 Calponin homology domain-containing protein,putative OS=Plasmodium falciparum (isolate 3D7) OX=36329 GN=PF3D7_1447800 PE=4 SV=1	1	1	1	1	0	0	1	0	0	1	0	0	1	0	0	1	0	0	1	0	0	1	0	0	1	0	0	1	0	0	1	0.7	0.7	0.7	238.05	1986	1986	0.0084866	2.7435	0	0	By matching	0	0
tr|O77381|O77381_PLAF7	tr|O77381|O77381_PLAF7	2	2	2	tr|O77381|O77381_PLAF7 40S ribosomal protein S11, putative OS=Plasmodium falciparum (isolate 3D7) OX=36329 GN=PF3D7_0317600 PE=1 SV=2	1	2	2	2	0	2	0	0	2	1	0	2	1	0	2	0	0	2	1	0	2	1	0	2	0	0	2	1	0	2	1	13	13	13	18.76	161	161	0	10.343	0	By MS/MS	0	0	By MS/MS
tr|Q8IC05|Q8IC05_PLAF7	tr|Q8IC05|Q8IC05_PLAF7	33	33	29	tr|Q8IC05|Q8IC05_PLAF7 Heat shock protein 90 OS=Plasmodium falciparum (isolate 3D7) OX=36329 GN=PF3D7_0708400 PE=1 SV=1	1	33	33	29	1	14	0	0	14	16	0	12	10	1	14	0	0	14	16	0	12	10	0	11	0	0	11	13	0	9	7	40.7	40.7	35.2	86.165	745	745	0	323.31	By matching	By MS/MS	0	0	By MS/MS
tr|Q8I2X4|Q8I2X4_PLAF7	tr|Q8I2X4|Q8I2X4_PLAF7	19	19	19	tr|Q8I2X4|Q8I2X4_PLAF7 Heat shock protein 70 OS=Plasmodium falciparum (isolate 3D7) OX=36329 GN=PF3D7_0917900 PE=3 SV=1	1	19	19	19	0	8	0	0	5	6	0	6	2	0	8	0	0	5	6	0	6	2	0	8	0	0	5	6	0	6	2	33.6	33.6	33.6	72.387	652	652	0	131.27	0	By MS/MS	0	0	By MS/MS
tr|Q7KQK6|Q7KQK6_PLAF7	tr|Q7KQK6|Q7KQK6_PLAF7	14	14	10	tr|Q7KQK6|Q7KQK6_PLAF7 GTP-binding nuclear protein OS=Plasmodium falciparum (isolate 3D7) OX=36329 GN=PF3D7_1117700 PE=3 SV=1	1	14	14	10	0	2	0	0	2	4	0	3	3	0	2	0	0	2	4	0	3	3	0	1	0	0	1	2	0	1	1	55.1	55.1	44.4	24.875	214	214	0	96.402	0	By MS/MS	0	0	By MS/MS
tr|Q8I3R0|Q8I3R0_PLAF7	tr|Q8I3R0|Q8I3R0_PLAF7	3	3	3	tr|Q8I3R0|Q8I3R0_PLAF7 40S ribosomal protein S9, putative OS=Plasmodium falciparum (isolate 3D7) OX=36329 GN=PF3D7_0520000 PE=1 SV=1	1	3	3	3	0	1	0	0	1	0	0	0	0	0	1	0	0	1	0	0	0	0	0	1	0	0	1	0	0	0	0	17.5	17.5	17.5	22.123	189	189	0	3.9074	0	By MS/MS	0	0	By MS/MS
sp|Q8IJN7|ENO_PLAF7	sp|Q8IJN7|ENO_PLAF7	1	1	1	sp|Q8IJN7|ENO_PLAF7 Enolase OS=Plasmodium falciparum (isolate 3D7) OX=36329 GN=ENO PE=3 SV=1	5	8	8	8	1	0	2	0	0	1	0	0	2	1	0	2	0	0	1	0	0	2	1	0	2	0	0	1	0	0	2	21.7	21.7	21.7	47.168	434	434;434;434;446;446	0	36.315	By MS/MS	0	By MS/MS	0	0
tr|Q8I3U6|Q8I3U6_PLAF7;sp|P62263|RS14_HUMAN	tr|Q8I3U6|Q8I3U6_PLAF7	3;1	3;1	3;1	tr|Q8I3U6|Q8I3U6_PLAF7 40S ribosomal protein S11 OS=Plasmodium falciparum (isolate 3D7) OX=36329 GN=PF3D7_0516200 PE=1 SV=1	2	3	3	3	0	2	0	0	1	2	0	2	0	0	2	0	0	1	2	0	2	0	0	2	0	0	1	2	0	2	0	25.8	25.8	25.8	16.076	151	151;151	0	13.471	0	By MS/MS	0	0	By matching
tr|C0H4V6|C0H4V6_PLAF7;sp|P27348|1433T_HUMAN;sp|Q04917|1433F_HUMAN;sp|P61981|1433G_HUMAN	tr|C0H4V6|C0H4V6_PLAF7	15;2;2;2	15;2;2;2	13;0;0;0	tr|C0H4V6|C0H4V6_PLAF7 14-3-3 protein OS=Plasmodium falciparum (isolate 3D7) OX=36329 GN=PF3D7_0818200 PE=3 SV=1	4	15	15	13	0	7	1	1	6	7	0	5	4	0	7	1	1	6	7	0	5	4	0	6	0	0	5	5	0	4	2	61.5	61.5	57.6	30.192	262	262;245;246;247	0	277.36	0	By MS/MS	By matching	By matching	By MS/MS
tr|Q8I3T9|Q8I3T9_PLAF7	tr|Q8I3T9|Q8I3T9_PLAF7	1	1	1	tr|Q8I3T9|Q8I3T9_PLAF7 60S ribosomal protein L2 OS=Plasmodium falciparum (isolate 3D7) OX=36329 GN=PF3D7_0516900 PE=1 SV=1	1	1	1	1	0	0	0	0	0	0	0	0	0	0	0	0	0	0	0	0	0	0	0	0	0	0	0	0	0	0	0	5	5	5	27.999	260	260	0	20.772	0	0	0	0	0
tr|Q8I546|Q8I546_PLAF7	tr|Q8I546|Q8I546_PLAF7	6	6	6	tr|Q8I546|Q8I546_PLAF7 Uncharacterized protein OS=Plasmodium falciparum (isolate 3D7) OX=36329 GN=PF3D7_1237700 PE=4 SV=1	1	6	6	6	0	4	0	0	3	2	0	3	3	0	4	0	0	3	2	0	3	3	0	4	0	0	3	2	0	3	3	23.3	23.3	23.3	23.659	210	210	0	21.568	0	By MS/MS	0	0	By MS/MS
tr|Q8IL02|Q8IL02_PLAF7	tr|Q8IL02|Q8IL02_PLAF7	4	4	4	tr|Q8IL02|Q8IL02_PLAF7 40S ribosomal protein S5 OS=Plasmodium falciparum (isolate 3D7) OX=36329 GN=PF3D7_1447000 PE=1 SV=1	1	4	4	4	0	2	0	0	2	1	0	2	1	0	2	0	0	2	1	0	2	1	0	2	0	0	2	1	0	2	1	14.3	14.3	14.3	29.957	272	272	0	6.3252	0	By MS/MS	0	0	By MS/MS
tr|Q8IC42|Q8IC42_PLAF7	tr|Q8IC42|Q8IC42_PLAF7	9	9	9	tr|Q8IC42|Q8IC42_PLAF7 Uncharacterized protein OS=Plasmodium falciparum (isolate 3D7) OX=36329 GN=PF3D7_0702500 PE=4 SV=1	1	9	9	9	0	0	0	0	0	3	0	0	1	0	0	0	0	0	3	0	0	1	0	0	0	0	0	3	0	0	1	33.2	33.2	33.2	27.673	253	253	0	39.472	0	0	0	0	0
tr|Q8IKH8|Q8IKH8_PLAF7	tr|Q8IKH8|Q8IKH8_PLAF7	4	4	4	tr|Q8IKH8|Q8IKH8_PLAF7 40S ribosomal protein S3 OS=Plasmodium falciparum (isolate 3D7) OX=36329 GN=PF3D7_1465900 PE=1 SV=1	1	4	4	4	0	4	0	0	4	2	0	3	0	0	4	0	0	4	2	0	3	0	0	4	0	0	4	2	0	3	0	20.8	20.8	20.8	24.668	221	221	0	22.517	0	By MS/MS	0	0	By MS/MS
tr|Q8IIF0|Q8IIF0_PLAF7	tr|Q8IIF0|Q8IIF0_PLAF7	4	4	4	tr|Q8IIF0|Q8IIF0_PLAF7 Exported protein 1 OS=Plasmodium falciparum (isolate 3D7) OX=36329 GN=PF3D7_1121600 PE=4 SV=1	1	4	4	4	0	0	0	0	0	2	0	0	0	0	0	0	0	0	2	0	0	0	0	0	0	0	0	2	0	0	0	18.5	18.5	18.5	17.295	162	162	0	80.059	0	0	0	0	0
tr|Q8IKM5|Q8IKM5_PLAF7	tr|Q8IKM5|Q8IKM5_PLAF7	1	1	1	tr|Q8IKM5|Q8IKM5_PLAF7 60S ribosomal protein L27 OS=Plasmodium falciparum (isolate 3D7) OX=36329 GN=PF3D7_1460700 PE=1 SV=2	1	1	1	1	0	1	0	0	0	1	0	0	0	0	1	0	0	0	1	0	0	0	0	1	0	0	0	1	0	0	0	8.2	8.2	8.2	16.745	146	146	0	8.3015	0	By MS/MS	0	0	0
tr|Q76NM3|Q76NM3_PLAF7	tr|Q76NM3|Q76NM3_PLAF7	10	10	10	tr|Q76NM3|Q76NM3_PLAF7 L-lactate dehydrogenase OS=Plasmodium falciparum (isolate 3D7) OX=36329 GN=PF3D7_1324900 PE=1 SV=1	1	10	10	10	0	4	0	0	2	6	0	1	3	0	4	0	0	2	6	0	1	3	0	4	0	0	2	6	0	1	3	34.8	34.8	34.8	34.107	316	316	0	102.37	0	By MS/MS	0	0	By matching
tr|Q8IBQ6|Q8IBQ6_PLAF7	tr|Q8IBQ6|Q8IBQ6_PLAF7	1	1	1	tr|Q8IBQ6|Q8IBQ6_PLAF7 60S ribosomal protein L11a, putative OS=Plasmodium falciparum (isolate 3D7) OX=36329 GN=PF3D7_0719600 PE=1 SV=1	1	1	1	1	0	0	0	0	0	1	0	0	0	0	0	0	0	0	1	0	0	0	0	0	0	0	0	1	0	0	0	8.1	8.1	8.1	20.227	173	173	0	4.4494	0	0	0	0	0
tr|C6KTB9|C6KTB9_PLAF7	tr|C6KTB9|C6KTB9_PLAF7	2	2	2	tr|C6KTB9|C6KTB9_PLAF7 Choline/ethanolaminephosphotransferase,putative OS=Plasmodium falciparum (isolate 3D7) OX=36329 GN=PF3D7_0628300.1 PE=3 SV=1	1	2	2	2	0	2	0	0	2	0	0	0	0	0	2	0	0	2	0	0	0	0	0	2	0	0	2	0	0	0	0	3.8	3.8	3.8	45.081	391	391	0.009396	2.4102	0	By matching	0	0	By matching
tr|Q8IKC8|Q8IKC8_PLAF7	tr|Q8IKC8|Q8IKC8_PLAF7	7	7	7	tr|Q8IKC8|Q8IKC8_PLAF7 Exported protein 2 OS=Plasmodium falciparum (isolate 3D7) OX=36329 GN=PF3D7_1471100 PE=1 SV=1	1	7	7	7	0	2	0	0	2	3	1	0	2	0	2	0	0	2	3	1	0	2	0	2	0	0	2	3	1	0	2	22.6	22.6	22.6	33.411	287	287	0	56.034	0	By MS/MS	0	0	By MS/MS
tr|C6KTA4|C6KTA4_PLAF7	tr|C6KTA4|C6KTA4_PLAF7	16	16	16	tr|C6KTA4|C6KTA4_PLAF7 Pyruvate kinase OS=Plasmodium falciparum (isolate 3D7) OX=36329 GN=PF3D7_0626800 PE=1 SV=1	1	16	16	16	0	3	0	0	6	4	0	3	2	0	3	0	0	6	4	0	3	2	0	3	0	0	6	4	0	3	2	36.8	36.8	36.8	55.66	511	511	0	197.86	0	By MS/MS	0	0	By MS/MS
tr|Q8II73|Q8II73_PLAF7	tr|Q8II73|Q8II73_PLAF7	6	6	6	tr|Q8II73|Q8II73_PLAF7 Spermidine synthase OS=Plasmodium falciparum (isolate 3D7) OX=36329 GN=PF3D7_1129000 PE=1 SV=1	1	6	6	6	0	6	0	0	6	0	0	6	0	0	6	0	0	6	0	0	6	0	0	6	0	0	6	0	0	6	0	17.4	17.4	17.4	36.595	321	321	0	80.179	0	By MS/MS	0	0	By MS/MS
tr|Q8IKF0|Q8IKF0_PLAF7	tr|Q8IKF0|Q8IKF0_PLAF7	15	15	13	tr|Q8IKF0|Q8IKF0_PLAF7 Eukaryotic initiation factor 4A OS=Plasmodium falciparum (isolate 3D7) OX=36329 GN=PF3D7_1468700 PE=3 SV=1	1	15	15	13	0	2	0	0	3	5	0	2	3	0	2	0	0	3	5	0	2	3	0	1	0	0	2	3	0	1	2	33.9	33.9	31.9	45.31	398	398	0	76.595	0	By MS/MS	0	0	By MS/MS
tr|A0A143ZWL7|A0A143ZWL7_PLAF7;sp|Q7KQL5|TBB_PLAF7	tr|A0A143ZWL7|A0A143ZWL7_PLAF7;sp|Q7KQL5|TBB_PLAF7	23;23	23;23	20;20	tr|A0A143ZWL7|A0A143ZWL7_PLAF7 Tubulin beta chain OS=Plasmodium falciparum (isolate 3D7) OX=36329 GN=PF3D7_1008700 PE=3 SV=1;sp|Q7KQL5|TBB_PLAF7 Tubulin beta chain OS=Plasmodium falciparum (isolate 3D7) OX=36329 GN=PF10_0084 PE=3 SV=1	2	23	23	20	0	12	0	0	13	14	3	13	10	0	12	0	0	13	14	3	13	10	0	9	0	0	10	11	1	10	7	61.3	61.3	55.3	49.75	445	445;445	0	323.31	0	By MS/MS	0	0	By MS/MS
tr|Q6ZLZ9|Q6ZLZ9_PLAF7	tr|Q6ZLZ9|Q6ZLZ9_PLAF7	16	16	4	tr|Q6ZLZ9|Q6ZLZ9_PLAF7 Tubulin alpha chain OS=Plasmodium falciparum (isolate 3D7) OX=36329 GN=PF3D7_0903700 PE=3 SV=1	1	16	16	4	0	8	0	0	8	6	2	7	5	0	8	0	0	8	6	2	7	5	0	1	0	0	1	1	0	0	0	47.7	47.7	14.6	50.296	453	453	0	323.31	0	By MS/MS	0	0	By MS/MS
tr|Q8IJ34|Q8IJ34_PLAF7	tr|Q8IJ34|Q8IJ34_PLAF7	11	11	11	tr|Q8IJ34|Q8IJ34_PLAF7 ADP/ATP transporter on adenylate translocase OS=Plasmodium falciparum (isolate 3D7) OX=36329 GN=PF3D7_1037300 PE=3 SV=1	1	11	11	11	1	9	0	1	9	6	2	8	6	1	9	0	1	9	6	2	8	6	1	9	0	1	9	6	2	8	6	32.9	32.9	32.9	33.726	301	301	0	42.121	By matching	By MS/MS	0	By matching	By MS/MS
tr|Q8I5A9|Q8I5A9_PLAF7;sp|P61019|RAB2A_HUMAN;sp|Q8WUD1|RAB2B_HUMAN	tr|Q8I5A9|Q8I5A9_PLAF7;sp|P61019|RAB2A_HUMAN;sp|Q8WUD1|RAB2B_HUMAN	5;3;3	5;3;3	5;3;3	tr|Q8I5A9|Q8I5A9_PLAF7 Ras-related protein Rab-2 OS=Plasmodium falciparum (isolate 3D7) OX=36329 GN=PF3D7_1231100 PE=4 SV=1;sp|P61019|RAB2A_HUMAN Ras-related protein Rab-2A OS=Homo sapiens GN=RAB2A PE=1 SV=1;sp|Q8WUD1|RAB2B_HUMAN Ras-related protein Rab-2B	3	5	5	5	0	0	1	0	0	0	0	0	0	0	0	1	0	0	0	0	0	0	0	0	1	0	0	0	0	0	0	28.2	28.2	28.2	24.423	213	213;212;216	0	18.577	0	0	By matching	0	0
tr|Q8I0V4|Q8I0V4_PLAF7	tr|Q8I0V4|Q8I0V4_PLAF7	29	29	28	tr|Q8I0V4|Q8I0V4_PLAF7 Endoplasmin, putative OS=Plasmodium falciparum (isolate 3D7) OX=36329 GN=PF3D7_1222300 PE=1 SV=1	1	29	29	28	0	9	0	0	13	7	0	11	6	0	9	0	0	13	7	0	11	6	0	8	0	0	12	6	0	10	5	39.3	39.3	37.6	95.017	821	821	0	274.68	0	By MS/MS	0	0	By MS/MS
tr|Q8IAX8|Q8IAX8_PLAF7	tr|Q8IAX8|Q8IAX8_PLAF7	6	6	6	tr|Q8IAX8|Q8IAX8_PLAF7 DNA/RNA-binding protein Alba 1 OS=Plasmodium falciparum (isolate 3D7) OX=36329 GN=PF3D7_0814200 PE=4 SV=1	1	6	6	6	0	1	0	0	1	1	0	2	1	0	1	0	0	1	1	0	2	1	0	1	0	0	1	1	0	2	1	30.6	30.6	30.6	27.258	248	248	0	27.359	0	By matching	0	0	By MS/MS
tr|Q8I2X3|Q8I2X3_PLAF7	tr|Q8I2X3|Q8I2X3_PLAF7	9	9	9	tr|Q8I2X3|Q8I2X3_PLAF7 Glideosome-associated protein 50 OS=Plasmodium falciparum (isolate 3D7) OX=36329 GN=PF3D7_0918000 PE=1 SV=1	1	9	9	9	0	3	0	2	4	3	0	3	2	0	3	0	2	4	3	0	3	2	0	3	0	2	4	3	0	3	2	26	26	26	44.604	396	396	0	56.452	0	By MS/MS	0	By MS/MS	By MS/MS
tr|Q8IK08|Q8IK08_PLAF7	tr|Q8IK08|Q8IK08_PLAF7	1	1	1	tr|Q8IK08|Q8IK08_PLAF7 DnaJ protein, putative OS=Plasmodium falciparum (isolate 3D7) OX=36329 GN=PF3D7_1002800 PE=4 SV=1	1	1	1	1	1	1	0	1	1	0	1	1	0	1	1	0	1	1	0	1	1	0	1	1	0	1	1	0	1	1	0	0.7	0.7	0.7	170.85	1425	1425	0.0085837	2.7911	By MS/MS	By matching	0	By MS/MS	By matching
tr|Q7KWJ5|Q7KWJ5_PLAF7	tr|Q7KWJ5|Q7KWJ5_PLAF7	7	7	7	tr|Q7KWJ5|Q7KWJ5_PLAF7 Hexose transporter OS=Plasmodium falciparum (isolate 3D7) OX=36329 GN=PF3D7_0204700 PE=3 SV=1	1	7	7	7	1	2	0	2	1	2	1	1	2	1	2	0	2	1	2	1	1	2	1	2	0	2	1	2	1	1	2	14.3	14.3	14.3	56.416	504	504	0	117.11	By matching	By MS/MS	0	By MS/MS	By matching
tr|A0A144A026|A0A144A026_PLAF7;sp|Q8I5D2|ABRA_PLAF7	tr|A0A144A026|A0A144A026_PLAF7;sp|Q8I5D2|ABRA_PLAF7	5;5	5;5	5;5	tr|A0A144A026|A0A144A026_PLAF7 Merozoite surface protein 9 OS=Plasmodium falciparum (isolate 3D7) OX=36329 GN=PF3D7_1228600 PE=4 SV=1;sp|Q8I5D2|ABRA_PLAF7 101 kDa malaria antigen OS=Plasmodium falciparum (isolate 3D7) OX=36329 GN=ABRA PE=1 SV=1	2	5	5	5	0	0	0	0	0	2	0	0	0	0	0	0	0	0	2	0	0	0	0	0	0	0	0	2	0	0	0	6.7	6.7	6.7	86.622	743	743;743	0	7.3348	0	0	0	0	0
tr|Q8I492|Q8I492_PLAF7	tr|Q8I492|Q8I492_PLAF7	3	3	3	tr|Q8I492|Q8I492_PLAF7 Mature parasite-infected erythrocyte surface antigen OS=Plasmodium falciparum (isolate 3D7) OX=36329 GN=PF3D7_0500800 PE=4 SV=1	1	3	3	3	0	0	0	0	0	0	0	0	0	0	0	0	0	0	0	0	0	0	0	0	0	0	0	0	0	0	0	3.2	3.2	3.2	168.29	1434	1434	0	4.2825	0	0	0	0	0
sp|Q8IDX6|RBP2A_PLAF7;sp|C0H5F4|RBP2B_PLAF7	sp|Q8IDX6|RBP2A_PLAF7;sp|C0H5F4|RBP2B_PLAF7	2;2	2;2	2;2	sp|Q8IDX6|RBP2A_PLAF7 Reticulocyte-binding protein 2 homolog a OS=Plasmodium falciparum (isolate 3D7) OX=36329 GN=PF13_0198 PE=1 SV=1;sp|C0H5F4|RBP2B_PLAF7 Reticulocyte binding protein 2 homolog b OS=Plasmodium falciparum (isolate 3D7) OX=36329 GN=Rh2b PE=	2	2	2	2	0	0	0	0	0	0	0	0	0	0	0	0	0	0	0	0	0	0	0	0	0	0	0	0	0	0	0	0.6	0.6	0.6	370.43	3130	3130;3179	0.0086957	2.8533	0	0	0	0	0
sp|O77323|TCPH_PLAF7	sp|O77323|TCPH_PLAF7	2	2	2	sp|O77323|TCPH_PLAF7 T-complex protein 1 subunit eta OS=Plasmodium falciparum (isolate 3D7) OX=36329 GN=MAL3P3.6 PE=3 SV=1	1	2	2	2	0	0	0	0	0	0	0	0	0	0	0	0	0	0	0	0	0	0	0	0	0	0	0	0	0	0	0	4.3	4.3	4.3	59.577	539	539	0	33.214	0	0	0	0	0
sp|O97313|RS3A_PLAF7	sp|O97313|RS3A_PLAF7	2	2	2	sp|O97313|RS3A_PLAF7 40S ribosomal protein S3a OS=Plasmodium falciparum (isolate 3D7) OX=36329 GN=MAL3P7.35 PE=1 SV=1	1	2	2	2	0	0	0	0	1	0	0	0	0	0	0	0	0	1	0	0	0	0	0	0	0	0	1	0	0	0	0	7.6	7.6	7.6	30.047	262	262	0	5.0638	0	0	0	0	By MS/MS
sp|P06576|ATPB_HUMAN;tr|Q8I0V2|Q8I0V2_PLAF7	sp|P06576|ATPB_HUMAN;tr|Q8I0V2|Q8I0V2_PLAF7	2;1	2;1	2;1	sp|P06576|ATPB_HUMAN ATP synthase subunit beta, mitochondrial OS=Homo sapiens GN=ATP5B PE=1 SV=3;tr|Q8I0V2|Q8I0V2_PLAF7 ATP synthase subunit beta OS=Plasmodium falciparum (isolate 3D7) OX=36329 GN=PF3D7_1235700 PE=3 SV=1	2	2	2	2	0	0	0	0	0	0	0	0	1	0	0	0	0	0	0	0	0	1	0	0	0	0	0	0	0	0	1	4.9	4.9	4.9	56.559	529	529;535	0	19.449	0	0	0	0	0
sp|P27362|PGK_PLAF7	sp|P27362|PGK_PLAF7	12	12	12	sp|P27362|PGK_PLAF7 Phosphoglycerate kinase OS=Plasmodium falciparum (isolate 3D7) OX=36329 GN=PGK PE=1 SV=1	1	12	12	12	0	1	0	0	0	0	0	0	0	0	1	0	0	0	0	0	0	0	0	1	0	0	0	0	0	0	0	32.5	32.5	32.5	45.426	416	416	0	43.103	0	By MS/MS	0	0	0
tr|Q8IBI3|Q8IBI3_PLAF7	tr|Q8IBI3|Q8IBI3_PLAF7	3;1	3;1	3;1	tr|Q8IBI3|Q8IBI3_PLAF7 Proteasome subunit alpha type OS=Plasmodium falciparum (isolate 3D7) OX=36329 GN=PF3D7_0727400 PE=1 SV=1	2	3	3	3	0	0	0	0	0	1	0	0	1	0	0	0	0	0	1	0	0	1	0	0	0	0	0	1	0	0	1	17.4	17.4	17.4	26.411	241	241;256	0	4.197	0	0	0	0	0
sp|P46468|CDAT_PLAF7	sp|P46468|CDAT_PLAF7	1	1	1	sp|P46468|CDAT_PLAF7 Putative cell division cycle ATPase OS=Plasmodium falciparum (isolate 3D7) OX=36329 GN=PF07_0047 PE=3 SV=2	1	1	1	1	0	0	0	0	0	0	0	0	0	0	0	0	0	0	0	0	0	0	0	0	0	0	0	0	0	0	0	1.1	1.1	1.1	142.08	1229	1229	0.0030817	3.4804	0	0	0	0	0
sp|P50250|SAHH_PLAF7	sp|P50250|SAHH_PLAF7	3	3	3	sp|P50250|SAHH_PLAF7 Adenosylhomocysteinase OS=Plasmodium falciparum (isolate 3D7) OX=36329 GN=PFE1050w PE=1 SV=2	1	3	3	3	0	0	0	0	0	0	0	0	0	0	0	0	0	0	0	0	0	0	0	0	0	0	0	0	0	0	0	7.5	7.5	7.5	53.838	479	479	0	6.2616	0	0	0	0	0
tr|Q8IFN9|Q8IFN9_PLAF7	tr|Q8IFN9|Q8IFN9_PLAF7	10	8	8	tr|Q8IFN9|Q8IFN9_PLAF7 Eukaryotic initiation factor 4A-III, putative OS=Plasmodium falciparum (isolate 3D7) OX=36329 GN=PF3D7_0422700 PE=3 SV=1	4	10	8	8	0	1	0	0	1	8	0	2	4	0	0	0	0	0	6	0	1	3	0	0	0	0	0	6	0	1	3	25.6	23.6	23.6	46.153	406	406;407;390;411	0	25.602	0	By matching	0	0	By matching
tr|Q8IJW0|Q8IJW0_PLAF7	tr|Q8IJW0|Q8IJW0_PLAF7	3	3	3	tr|Q8IJW0|Q8IJW0_PLAF7 26S protease regulatory subunit 4, putative OS=Plasmodium falciparum (isolate 3D7) OX=36329 GN=PF3D7_1008400 PE=3 SV=2	2	3	3	3	0	0	0	0	0	3	0	0	3	0	0	0	0	0	3	0	0	3	0	0	0	0	0	3	0	0	3	7.7	7.7	7.7	49.184	440	440;448	0	16.804	0	0	0	0	0
tr|Q8IEQ1|Q8IEQ1_PLAF7;sp|Q8NB90|SPAT5_HUMAN	tr|Q8IEQ1|Q8IEQ1_PLAF7	4;1	4;1	1;0	tr|Q8IEQ1|Q8IEQ1_PLAF7 26S protease regulatory subunit 10B, putative OS=Plasmodium falciparum (isolate 3D7) OX=36329 GN=PF3D7_1306400 PE=3 SV=1	3	4	4	1	0	0	0	0	0	2	0	0	1	0	0	0	0	0	2	0	0	1	0	0	0	0	0	1	0	0	0	11.3	11.3	3.2	45.626	406	406;393;893	0	8.8305	0	0	0	0	0
sp|Q6LFH8|OAT_PLAF7	sp|Q6LFH8|OAT_PLAF7	18	18	18	sp|Q6LFH8|OAT_PLAF7 Ornithine aminotransferase OS=Plasmodium falciparum (isolate 3D7) OX=36329 GN=OAT PE=1 SV=1	1	18	18	18	0	4	0	0	7	5	0	6	1	0	4	0	0	7	5	0	6	1	0	4	0	0	7	5	0	6	1	49.3	49.3	49.3	46.055	414	414	0	174.05	0	By MS/MS	0	0	By MS/MS
sp|Q76NM6|VATA_PLAF7;sp|P38606|VATA_HUMAN	sp|Q76NM6|VATA_PLAF7;sp|P38606|VATA_HUMAN	2;1	2;1	2;1	sp|Q76NM6|VATA_PLAF7 V-type proton ATPase catalytic subunit A OS=Plasmodium falciparum (isolate 3D7) OX=36329 GN=vapA PE=1 SV=1;sp|P38606|VATA_HUMAN V-type proton ATPase catalytic subunit A OS=Homo sapiens GN=ATP6V1A PE=1 SV=2	2	2	2	2	0	0	0	0	0	0	0	0	0	0	0	0	0	0	0	0	0	0	0	0	0	0	0	0	0	0	0	4.7	4.7	4.7	68.576	611	611;617	0.0015601	3.5717	0	0	0	0	0
tr|A0A143ZY58|A0A143ZY58_PLAF7;sp|Q7KQL3|ARF1_PLAF7	tr|A0A143ZY58|A0A143ZY58_PLAF7;sp|Q7KQL3|ARF1_PLAF7	7;7	5;5	5;5	tr|A0A143ZY58|A0A143ZY58_PLAF7 ADP-ribosylation factor OS=Plasmodium falciparum (isolate 3D7) OX=36329 GN=PF3D7_1020900 PE=3 SV=1;sp|Q7KQL3|ARF1_PLAF7 ADP-ribosylation factor 1 OS=Plasmodium falciparum (isolate 3D7) OX=36329 GN=ARF1 PE=1 SV=1	2	7	5	5	0	3	0	0	1	2	0	1	1	0	2	0	0	0	0	0	1	0	0	2	0	0	0	0	0	1	0	48.1	34.3	34.3	20.912	181	181;181	0	15.456	0	By matching	0	0	By matching
sp|Q8I467|CADF1_PLAF7	sp|Q8I467|CADF1_PLAF7	1	1	1	sp|Q8I467|CADF1_PLAF7 Cofilin/actin-depolymerizing factor homolog 1 OS=Plasmodium falciparum (isolate 3D7) OX=36329 GN=PFE0165w PE=1 SV=1	1	1	1	1	0	0	0	0	0	0	0	0	0	0	0	0	0	0	0	0	0	0	0	0	0	0	0	0	0	0	0	10.7	10.7	10.7	13.741	122	122	0	16.589	0	0	0	0	0
sp|Q8I6T1|P4548_PLAF7	sp|Q8I6T1|P4548_PLAF7	11	11	11	sp|Q8I6T1|P4548_PLAF7 Gametocyte surface protein P45/48 OS=Plasmodium falciparum (isolate 3D7) OX=36329 GN=PF45/48 PE=1 SV=1	1	11	11	11	1	7	0	3	6	5	2	5	5	1	7	0	3	6	5	2	5	5	1	7	0	3	6	5	2	5	5	22.1	22.1	22.1	51.486	448	448	0	21.593	By matching	By MS/MS	0	By MS/MS	By MS/MS
sp|Q8IBZ9|CRT_PLAF7	sp|Q8IBZ9|CRT_PLAF7	3	3	3	sp|Q8IBZ9|CRT_PLAF7 Putative chloroquine resistance transporter OS=Plasmodium falciparum (isolate 3D7) OX=36329 GN=CG10 PE=3 SV=1	1	3	3	3	0	0	0	0	1	0	0	1	0	0	0	0	0	1	0	0	1	0	0	0	0	0	1	0	0	1	0	7.3	7.3	7.3	48.675	424	424	0	18.088	0	0	0	0	By MS/MS
sp|Q8IDN0|PFS47_PLAF7	sp|Q8IDN0|PFS47_PLAF7	7	7	7	sp|Q8IDN0|PFS47_PLAF7 Female gametocyte surface protein P47 OS=Plasmodium falciparum (isolate 3D7) OX=36329 GN=PFS47 PE=2 SV=1	1	7	7	7	0	1	0	0	3	0	0	3	1	0	1	0	0	3	0	0	3	1	0	1	0	0	3	0	0	3	1	17.1	17.1	17.1	50.824	439	439	0	10.818	0	By MS/MS	0	0	By MS/MS
sp|Q8IHZ9|KC1_PLAF7;tr|A0A144A308|A0A144A308_PLAF7;tr|C6S3F7|C6S3F7_PLAF7	sp|Q8IHZ9|KC1_PLAF7;tr|A0A144A308|A0A144A308_PLAF7;tr|C6S3F7|C6S3F7_PLAF7	1;1;1	1;1;1	1;1;1	sp|Q8IHZ9|KC1_PLAF7 Casein kinase I OS=Plasmodium falciparum (isolate 3D7) OX=36329 GN=CK1 PE=3 SV=1;tr|A0A144A308|A0A144A308_PLAF7 Casein kinase 1 OS=Plasmodium falciparum (isolate 3D7) OX=36329 GN=PF3D7_1136500.1 PE=3 SV=1;tr|C6S3F7|C6S3F7_PLAF7 Casein k	3	1	1	1	0	0	0	0	0	0	0	0	0	0	0	0	0	0	0	0	0	0	0	0	0	0	0	0	0	0	0	3.4	3.4	3.4	37.63	323	323;323;324	0.0092961	2.3666	0	0	0	0	0
tr|A0A143ZZG2|A0A143ZZG2_PLAF7;sp|Q8IJD4|RSSA_PLAF7	tr|A0A143ZZG2|A0A143ZZG2_PLAF7;sp|Q8IJD4|RSSA_PLAF7	3;3	3;3	3;3	tr|A0A143ZZG2|A0A143ZZG2_PLAF7 40S ribosomal protein SA OS=Plasmodium falciparum (isolate 3D7) OX=36329 GN=PF3D7_1026800 PE=3 SV=1;sp|Q8IJD4|RSSA_PLAF7 40S ribosomal protein SA OS=Plasmodium falciparum (isolate 3D7) OX=36329 GN=PF10_0264 PE=1 SV=1	2	3	3	3	0	0	0	0	0	0	0	0	0	0	0	0	0	0	0	0	0	0	0	0	0	0	0	0	0	0	0	11.8	11.8	11.8	29.856	263	263;263	0	24.527	0	0	0	0	0
tr|A0A144A1B3|A0A144A1B3_PLAF7;sp|Q8ILT5|SEY1_PLAF7	tr|A0A144A1B3|A0A144A1B3_PLAF7;sp|Q8ILT5|SEY1_PLAF7	1;1	1;1	1;1	tr|A0A144A1B3|A0A144A1B3_PLAF7 Protein SEY1 homolog OS=Plasmodium falciparum (isolate 3D7) OX=36329 GN=PF3D7_1416100 PE=3 SV=1;sp|Q8ILT5|SEY1_PLAF7 Protein SEY1 homolog OS=Plasmodium falciparum (isolate 3D7) OX=36329 GN=PF14_0159 PE=3 SV=2	2	1	1	1	0	0	0	0	0	0	0	1	0	0	0	0	0	0	0	0	1	0	0	0	0	0	0	0	0	1	0	1.2	1.2	1.2	110.61	937	937;937	0	7.5972	0	0	0	0	0
tr|A0A143ZZK9|A0A143ZZK9_PLAF7	tr|A0A143ZZK9|A0A143ZZK9_PLAF7	6	6	6	tr|A0A143ZZK9|A0A143ZZK9_PLAF7 Non-SERCA-type Ca2+-transporting P-ATPase OS=Plasmodium falciparum (isolate 3D7) OX=36329 GN=PF3D7_1211900 PE=3 SV=1	1	6	6	6	0	0	0	0	1	0	0	1	0	0	0	0	0	1	0	0	1	0	0	0	0	0	1	0	0	1	0	5.5	5.5	5.5	140.26	1264	1264	0	12.953	0	0	0	0	By matching
tr|O96287|O96287_PLAF7;tr|B9ZSJ3|B9ZSJ3_PLAF7;tr|Q8IJ11|Q8IJ11_PLAF7;tr|Q8IIY1|Q8IIY1_PLAF7;tr|C6KTE8|C6KTE8_PLAF7;tr|C6KSL5|C6KSL5_PLAF7;tr|B9ZSH7|B9ZSH7_PLAF7;tr|O97307|O97307_PLAF7;tr|Q8IC51|Q8IC51_PLAF7	tr|O96287|O96287_PLAF7;tr|B9ZSJ3|B9ZSJ3_PLAF7;tr|Q8IJ11|Q8IJ11_PLAF7;tr|Q8IIY1|Q8IIY1_PLAF7;tr|C6KTE8|C6KTE8_PLAF7;tr|C6KSL5|C6KSL5_PLAF7;tr|B9ZSH7|B9ZSH7_PLAF7;tr|O97307|O97307_PLAF7	3;3;3;3;3;3;3;2;1	3;3;3;3;3;3;3;2;1	3;3;3;3;3;3;3;2;1	tr|O96287|O96287_PLAF7 Pfmc-2TM Maurers cleft two transmembrane protein OS=Plasmodium falciparum (isolate 3D7) OX=36329 GN=PF3D7_0222100 PE=4 SV=2;tr|B9ZSJ3|B9ZSJ3_PLAF7 Pfmc-2TM Maurers cleft two transmembrane protein OS=Plasmodium falciparum (isolate 3	9	3	3	3	0	0	0	0	0	0	0	0	0	0	0	0	0	0	0	0	0	0	0	0	0	0	0	0	0	0	0	9.6	9.6	9.6	27.063	229	229;229;231;231;231;234;235;231;235	0	4.7964	0	0	0	0	0
tr|Q8IC50|Q8IC50_PLAF7;tr|Q8I0Q0|Q8I0Q0_PLAF7;tr|O97462|O97462_PLAF7;tr|B9ZSJ2|B9ZSJ2_PLAF7	tr|Q8IC50|Q8IC50_PLAF7;tr|Q8I0Q0|Q8I0Q0_PLAF7;tr|O97462|O97462_PLAF7;tr|B9ZSJ2|B9ZSJ2_PLAF7	2;2;2;2	2;2;2;2	2;2;2;2	tr|Q8IC50|Q8IC50_PLAF7 Exported protein family 1 OS=Plasmodium falciparum (isolate 3D7) OX=36329 GN=PF3D7_0701700 PE=4 SV=1;tr|Q8I0Q0|Q8I0Q0_PLAF7 Exported protein family 1 OS=Plasmodium falciparum (isolate 3D7) OX=36329 GN=PF3D7_0631300 PE=4 SV=1;tr|O9746	4	2	2	2	0	0	0	0	0	0	0	0	0	0	0	0	0	0	0	0	0	0	0	0	0	0	0	0	0	0	0	8.9	8.9	8.9	33.425	282	282;282;282;1463	0.0084388	2.6825	0	0	0	0	0
tr|C0H496|C0H496_PLAF7	tr|C0H496|C0H496_PLAF7	4	4	4	tr|C0H496|C0H496_PLAF7 Reticulocyte binding protein homologue 4 OS=Plasmodium falciparum (isolate 3D7) OX=36329 GN=PF3D7_0424200 PE=4 SV=1	1	4	4	4	0	0	0	0	0	0	0	0	0	0	0	0	0	0	0	0	0	0	0	0	0	0	0	0	0	0	0	2.6	2.6	2.6	205.84	1716	1716	0	12.202	0	0	0	0	0
tr|C0H4A1|C0H4A1_PLAF7	tr|C0H4A1|C0H4A1_PLAF7	1	1	1	tr|C0H4A1|C0H4A1_PLAF7 Uncharacterized protein OS=Plasmodium falciparum (isolate 3D7) OX=36329 GN=PF3D7_0409500 PE=4 SV=1	1	1	1	1	0	1	0	0	1	0	0	1	0	0	1	0	0	1	0	0	1	0	0	1	0	0	1	0	0	1	0	3.3	3.3	3.3	46.789	398	398	0	20.966	0	By MS/MS	0	0	By MS/MS
tr|C0H4B9|C0H4B9_PLAF7	tr|C0H4B9|C0H4B9_PLAF7	2	2	2	tr|C0H4B9|C0H4B9_PLAF7 Steroid dehydrogenase, putative OS=Plasmodium falciparum (isolate 3D7) OX=36329 GN=PF3D7_0422000 PE=4 SV=1	1	2	2	2	0	1	0	0	1	0	0	1	0	0	1	0	0	1	0	0	1	0	0	1	0	0	1	0	0	1	0	7.5	7.5	7.5	37.215	321	321	0	31.696	0	By MS/MS	0	0	By MS/MS
tr|C0H4D2|C0H4D2_PLAF7	tr|C0H4D2|C0H4D2_PLAF7	1	1	1	tr|C0H4D2|C0H4D2_PLAF7 Longevity-assurance (LAG1) protein, putative OS=Plasmodium falciparum (isolate 3D7) OX=36329 GN=PF3D7_0508200 PE=4 SV=1	1	1	1	1	0	0	0	0	0	0	0	1	0	0	0	0	0	0	0	0	1	0	0	0	0	0	0	0	0	1	0	3.4	3.4	3.4	42.502	355	355	0	5.2865	0	0	0	0	0
tr|C0H4D7|C0H4D7_PLAF7	tr|C0H4D7|C0H4D7_PLAF7	7	7	7	tr|C0H4D7|C0H4D7_PLAF7 Secreted ookinete protein, putative OS=Plasmodium falciparum (isolate 3D7) OX=36329 GN=PF3D7_0513700 PE=4 SV=1	1	7	7	7	0	5	0	0	6	0	0	5	0	0	5	0	0	6	0	0	5	0	0	5	0	0	6	0	0	5	0	11	11	11	87.261	735	735	0	20.856	0	By MS/MS	0	0	By MS/MS
tr|C0H4M1|C0H4M1_PLAF7	tr|C0H4M1|C0H4M1_PLAF7	3	3	3	tr|C0H4M1|C0H4M1_PLAF7 AAA family ATPase, putative OS=Plasmodium falciparum (isolate 3D7) OX=36329 GN=PF3D7_0707400 PE=4 SV=1	1	3	3	3	0	3	0	0	1	0	0	1	0	0	3	0	0	1	0	0	1	0	0	3	0	0	1	0	0	1	0	4.7	4.7	4.7	78.186	663	663	0	7.3335	0	By MS/MS	0	0	By MS/MS
tr|C0H4M7|C0H4M7_PLAF7	tr|C0H4M7|C0H4M7_PLAF7	3	3	3	tr|C0H4M7|C0H4M7_PLAF7 Uncharacterized protein OS=Plasmodium falciparum (isolate 3D7) OX=36329 GN=PF3D7_0713700 PE=4 SV=1	1	3	3	3	0	0	0	0	0	0	0	0	1	0	0	0	0	0	0	0	0	1	0	0	0	0	0	0	0	0	1	12.4	12.4	12.4	24.381	209	209	0	10.176	0	0	0	0	0
tr|C0H4S1|C0H4S1_PLAF7	tr|C0H4S1|C0H4S1_PLAF7	3	3	3	tr|C0H4S1|C0H4S1_PLAF7 C-mannosyltransferase, putative OS=Plasmodium falciparum (isolate 3D7) OX=36329 GN=PF3D7_0806200 PE=4 SV=1	1	3	3	3	0	2	0	0	3	0	0	1	0	0	2	0	0	3	0	0	1	0	0	2	0	0	3	0	0	1	0	3.4	3.4	3.4	122.1	1018	1018	0	8.3561	0	By MS/MS	0	0	By MS/MS
tr|C0H4W0|C0H4W0_PLAF7	tr|C0H4W0|C0H4W0_PLAF7	2	2	2	tr|C0H4W0|C0H4W0_PLAF7 Uncharacterized protein OS=Plasmodium falciparum (isolate 3D7) OX=36329 GN=PF3D7_0819500 PE=4 SV=1	1	2	2	2	0	1	0	0	1	0	0	1	0	0	1	0	0	1	0	0	1	0	0	1	0	0	1	0	0	1	0	4.1	4.1	4.1	45.682	386	386	0.0093085	2.3728	0	By MS/MS	0	0	By MS/MS
tr|C0H4X8|C0H4X8_PLAF7	tr|C0H4X8|C0H4X8_PLAF7	2	2	2	tr|C0H4X8|C0H4X8_PLAF7 Uncharacterized protein OS=Plasmodium falciparum (isolate 3D7) OX=36329 GN=PF3D7_0825400 PE=4 SV=1	1	2	2	2	0	2	0	0	0	0	0	0	0	0	2	0	0	0	0	0	0	0	0	2	0	0	0	0	0	0	0	19.3	19.3	19.3	14.227	119	119	0.0045872	3.3397	0	By MS/MS	0	0	0
tr|C0H4Y6|C0H4Y6_PLAF7	tr|C0H4Y6|C0H4Y6_PLAF7	4	4	4	tr|C0H4Y6|C0H4Y6_PLAF7 Protein disulfide-isomerase OS=Plasmodium falciparum (isolate 3D7) OX=36329 GN=PF3D7_0827900 PE=3 SV=1	1	4	4	4	0	0	0	0	0	0	0	0	0	0	0	0	0	0	0	0	0	0	0	0	0	0	0	0	0	0	0	10.4	10.4	10.4	55.514	483	483	0	10.634	0	0	0	0	0
tr|C0H516|C0H516_PLAF7	tr|C0H516|C0H516_PLAF7	5	5	2	tr|C0H516|C0H516_PLAF7 Ras-related protein RAB7 OS=Plasmodium falciparum (isolate 3D7) OX=36329 GN=PF3D7_0903200 PE=4 SV=1	1	5	5	2	0	1	0	0	1	1	0	0	1	0	1	0	0	1	1	0	0	1	0	0	0	0	0	0	0	0	0	28.2	28.2	13.1	23.788	206	206	0	42.479	0	By MS/MS	0	0	By MS/MS
tr|C0H571|C0H571_PLAF7	tr|C0H571|C0H571_PLAF7	5	5	5	tr|C0H571|C0H571_PLAF7 High molecular weight rhoptry protein 2 OS=Plasmodium falciparum (isolate 3D7) OX=36329 GN=PF3D7_0929400 PE=4 SV=1	1	5	5	5	0	1	0	0	0	0	0	0	0	0	1	0	0	0	0	0	0	0	0	1	0	0	0	0	0	0	0	4.4	4.4	4.4	162.66	1378	1378	0	76.692	0	By matching	0	0	0
tr|C0H5C2|C0H5C2_PLAF7	tr|C0H5C2|C0H5C2_PLAF7	2	2	2	tr|C0H5C2|C0H5C2_PLAF7 40S ribosomal protein S19 OS=Plasmodium falciparum (isolate 3D7) OX=36329 GN=PF3D7_1317800 PE=1 SV=1	1	2	2	2	0	1	0	0	1	0	0	0	0	0	1	0	0	1	0	0	0	0	0	1	0	0	1	0	0	0	0	13.1	13.1	13.1	16.763	145	145	0	3.9491	0	By matching	0	0	By matching
tr|C0H5I7|C0H5I7_PLAF7	tr|C0H5I7|C0H5I7_PLAF7	1	1	1	tr|C0H5I7|C0H5I7_PLAF7 T-complex protein 1 subunit delta OS=Plasmodium falciparum (isolate 3D7) OX=36329 GN=PF3D7_1357800 PE=3 SV=1	1	1	1	1	0	0	0	0	0	0	0	0	0	0	0	0	0	0	0	0	0	0	0	0	0	0	0	0	0	0	0	2.5	2.5	2.5	57.977	529	529	0.0095368	2.5419	0	0	0	0	0
tr|C0H5J9|C0H5J9_PLAF7	tr|C0H5J9|C0H5J9_PLAF7	6	6	6	tr|C0H5J9|C0H5J9_PLAF7 Uncharacterized protein OS=Plasmodium falciparum (isolate 3D7) OX=36329 GN=PF3D7_1361800 PE=4 SV=2	1	6	6	6	0	0	1	0	0	0	0	0	1	0	0	1	0	0	0	0	0	1	0	0	1	0	0	0	0	0	1	3.5	3.5	3.5	291.02	2605	2605	0	10.921	0	0	By matching	0	0
tr|C0H5L9|C0H5L9_PLAF7	tr|C0H5L9|C0H5L9_PLAF7	3	3	3	tr|C0H5L9|C0H5L9_PLAF7 Membrane associated histidine-rich protein OS=Plasmodium falciparum (isolate 3D7) OX=36329 GN=PF3D7_1370300 PE=4 SV=1	1	3	3	3	0	1	0	0	0	2	0	0	1	0	1	0	0	0	2	0	0	1	0	1	0	0	0	2	0	0	1	10	10	10	28.949	249	249	0	4.3693	0	By MS/MS	0	0	0
tr|C6KSL9|C6KSL9_PLAF7	tr|C6KSL9|C6KSL9_PLAF7	2	2	2	tr|C6KSL9|C6KSL9_PLAF7 Uncharacterized protein OS=Plasmodium falciparum (isolate 3D7) OX=36329 GN=PF3D7_0601900 PE=4 SV=1	1	2	2	2	0	1	0	0	1	1	0	1	1	0	1	0	0	1	1	0	1	1	0	1	0	0	1	1	0	1	1	18.8	18.8	18.8	14.725	128	128	0.0045802	3.3106	0	By MS/MS	0	0	By matching
tr|C6KST4|C6KST4_PLAF7	tr|C6KST4|C6KST4_PLAF7	11	11	11	tr|C6KST4|C6KST4_PLAF7 Uncharacterized protein OS=Plasmodium falciparum (isolate 3D7) OX=36329 GN=PF3D7_0608600 PE=4 SV=1	1	11	11	11	1	5	0	1	7	4	2	5	3	1	5	0	1	7	4	2	5	3	1	5	0	1	7	4	2	5	3	35.7	35.7	35.7	33.281	283	283	0	87.277	By matching	By MS/MS	0	By matching	By MS/MS
tr|C6KST5|C6KST5_PLAF7	tr|C6KST5|C6KST5_PLAF7	7	7	7	tr|C6KST5|C6KST5_PLAF7 T-complex protein 1 subunit zeta OS=Plasmodium falciparum (isolate 3D7) OX=36329 GN=PF3D7_0608700 PE=3 SV=1	1	7	7	7	0	1	0	0	0	0	0	0	0	0	1	0	0	0	0	0	0	0	0	1	0	0	0	0	0	0	0	15.1	15.1	15.1	61.533	543	543	0	12.017	0	By MS/MS	0	0	0
tr|C6KSV8|C6KSV8_PLAF7	tr|C6KSV8|C6KSV8_PLAF7	3	3	3	tr|C6KSV8|C6KSV8_PLAF7 Uncharacterized protein OS=Plasmodium falciparum (isolate 3D7) OX=36329 GN=PF3D7_0611300 PE=4 SV=1	1	3	3	3	0	3	0	0	3	0	0	3	0	0	3	0	0	3	0	0	3	0	0	3	0	0	3	0	0	3	0	13.2	13.2	13.2	33.476	280	280	0	17.034	0	By MS/MS	0	0	By MS/MS
tr|C6KT41|C6KT41_PLAF7	tr|C6KT41|C6KT41_PLAF7	1	1	1	tr|C6KT41|C6KT41_PLAF7 Uncharacterized protein OS=Plasmodium falciparum (isolate 3D7) OX=36329 GN=PF3D7_0620100 PE=4 SV=1	1	1	1	1	0	0	0	0	1	0	0	1	0	0	0	0	0	1	0	0	1	0	0	0	0	0	1	0	0	1	0	8.5	8.5	8.5	15.509	130	130	0.0094723	2.5121	0	0	0	0	By MS/MS
tr|C6KT76|C6KT76_PLAF7	tr|C6KT76|C6KT76_PLAF7	9	9	9	tr|C6KT76|C6KT76_PLAF7 Phosphotransferase OS=Plasmodium falciparum (isolate 3D7) OX=36329 GN=PF3D7_0624000 PE=3 SV=1	1	9	9	9	0	0	0	0	0	2	0	0	1	0	0	0	0	0	2	0	0	1	0	0	0	0	0	2	0	0	1	22.5	22.5	22.5	55.261	493	493	0	40.633	0	0	0	0	0
tr|C6KTB1|C6KTB1_PLAF7	tr|C6KTB1|C6KTB1_PLAF7	4	4	4	tr|C6KTB1|C6KTB1_PLAF7 Protein DJ-1 OS=Plasmodium falciparum (isolate 3D7) OX=36329 GN=PF3D7_0627500 PE=4 SV=1	1	4	4	4	0	1	0	0	0	2	0	0	0	0	1	0	0	0	2	0	0	0	0	1	0	0	0	2	0	0	0	22.2	22.2	22.2	20.292	189	189	0	6.1365	0	By matching	0	0	0
tr|C6KTB3|C6KTB3_PLAF7	tr|C6KTB3|C6KTB3_PLAF7	2	2	2	tr|C6KTB3|C6KTB3_PLAF7 Transportin OS=Plasmodium falciparum (isolate 3D7) OX=36329 GN=PF3D7_0627700 PE=4 SV=1	1	2	2	2	0	0	0	0	1	0	0	0	0	0	0	0	0	1	0	0	0	0	0	0	0	0	1	0	0	0	0	1.7	1.7	1.7	132.84	1147	1147	0.0096685	2.6227	0	0	0	0	By MS/MS
tr|C6KTF9|C6KTF9_PLAF7;tr|Q9U0G5|Q9U0G5_PLAF7	tr|C6KTF9|C6KTF9_PLAF7;tr|Q9U0G5|Q9U0G5_PLAF7	1;1	1;1	1;1	tr|C6KTF9|C6KTF9_PLAF7 Erythrocyte membrane protein 1, PfEMP1 OS=Plasmodium falciparum (isolate 3D7) OX=36329 GN=PF3D7_0632800 PE=4 SV=1;tr|Q9U0G5|Q9U0G5_PLAF7 Erythrocyte membrane protein 1, PfEMP1 OS=Plasmodium falciparum (isolate 3D7) OX=36329 GN=PF3D7_	2	1	1	1	0	0	0	0	0	1	0	0	1	0	0	0	0	0	1	0	0	1	0	0	0	0	0	1	0	0	1	0.3	0.3	0.3	254.61	2238	2238;2277	0.0095498	2.5437	0	0	0	0	0
tr|C6S3J0|C6S3J0_PLAF7	tr|C6S3J0|C6S3J0_PLAF7	1	1	1	tr|C6S3J0|C6S3J0_PLAF7 Uncharacterized protein OS=Plasmodium falciparum (isolate 3D7) OX=36329 GN=PF3D7_1448900 PE=4 SV=1	1	1	1	1	0	1	0	0	1	0	0	1	0	0	1	0	0	1	0	0	1	0	0	1	0	0	1	0	0	1	0	13.3	13.3	13.3	8.9223	75	75	0.0085714	2.7743	0	By MS/MS	0	0	By MS/MS
tr|K7NTP5|K7NTP5_PLAF7;sp|P38646|GRP75_HUMAN	tr|K7NTP5|K7NTP5_PLAF7	16;1	10;0	9;0	tr|K7NTP5|K7NTP5_PLAF7 Heat shock protein 70 OS=Plasmodium falciparum (isolate 3D7) OX=36329 GN=PF3D7_0831700 PE=2 SV=1	2	16	10	9	0	3	1	0	2	3	0	2	2	0	0	0	0	0	1	0	0	0	0	0	0	0	0	1	0	0	0	28.3	20.5	18.7	75.052	679	679;679	0	28.898	0	By matching	By matching	0	By matching
tr|O77349|O77349_PLAF7	tr|O77349|O77349_PLAF7	8	8	8	tr|O77349|O77349_PLAF7 Uncharacterized protein OS=Plasmodium falciparum (isolate 3D7) OX=36329 GN=PF3D7_0311800 PE=4 SV=2	1	8	8	8	0	3	0	0	7	0	0	7	0	0	3	0	0	7	0	0	7	0	0	3	0	0	7	0	0	7	0	12.8	12.8	12.8	73.523	609	609	0	24.047	0	By MS/MS	0	0	By MS/MS
tr|O77376|O77376_PLAF7	tr|O77376|O77376_PLAF7	2	2	2	tr|O77376|O77376_PLAF7 Stomatin-like protein OS=Plasmodium falciparum (isolate 3D7) OX=36329 GN=PF3D7_0318100 PE=4 SV=1	1	2	2	2	0	1	0	0	1	0	0	1	0	0	1	0	0	1	0	0	1	0	0	1	0	0	1	0	0	1	0	7.2	7.2	7.2	43.083	374	374	0	8.1238	0	By MS/MS	0	0	By MS/MS
tr|O77389|O77389_PLAF7	tr|O77389|O77389_PLAF7	2	2	2	tr|O77389|O77389_PLAF7 Formate-nitrite transporter OS=Plasmodium falciparum (isolate 3D7) OX=36329 GN=PF3D7_0316600 PE=4 SV=2	1	2	2	2	0	0	0	0	0	0	0	1	0	0	0	0	0	0	0	0	1	0	0	0	0	0	0	0	0	1	0	7.1	7.1	7.1	34.458	309	309	0	3.9026	0	0	0	0	0
tr|O77395|O77395_PLAF7	tr|O77395|O77395_PLAF7	2	2	2	tr|O77395|O77395_PLAF7 40S ribosomal protein S15A, putative OS=Plasmodium falciparum (isolate 3D7) OX=36329 GN=PF3D7_0316800 PE=1 SV=1	1	2	2	2	0	0	0	0	0	0	0	0	1	0	0	0	0	0	0	0	0	1	0	0	0	0	0	0	0	0	1	13.1	13.1	13.1	14.873	130	130	0.0085592	2.7725	0	0	0	0	0
tr|O96128|O96128_PLAF7	tr|O96128|O96128_PLAF7	1	1	1	tr|O96128|O96128_PLAF7 Early transcribed membrane protein 2 OS=Plasmodium falciparum (isolate 3D7) OX=36329 GN=PF3D7_0202500 PE=4 SV=1	1	1	1	1	0	0	0	0	0	0	0	0	0	0	0	0	0	0	0	0	0	0	0	0	0	0	0	0	0	0	0	11.3	11.3	11.3	11.516	106	106	0.0096419	2.5969	0	0	0	0	0
tr|O96174|O96174_PLAF7	tr|O96174|O96174_PLAF7	1	1	1	tr|O96174|O96174_PLAF7 Uncharacterized protein OS=Plasmodium falciparum (isolate 3D7) OX=36329 GN=PF3D7_0208800 PE=4 SV=1	1	1	1	1	0	0	0	0	1	0	0	1	0	0	0	0	0	1	0	0	1	0	0	0	0	0	1	0	0	1	0	5.1	5.1	5.1	28.163	235	235	0	5.9635	0	0	0	0	By MS/MS
tr|O96220|O96220_PLAF7	tr|O96220|O96220_PLAF7	3	3	3	tr|O96220|O96220_PLAF7 T-complex protein 1 subunit theta OS=Plasmodium falciparum (isolate 3D7) OX=36329 GN=PF3D7_0214000 PE=3 SV=3	1	3	3	3	0	0	0	0	0	0	0	0	0	0	0	0	0	0	0	0	0	0	0	0	0	0	0	0	0	0	0	5.7	5.7	5.7	60.958	542	542	0	4.353	0	0	0	0	0
tr|O96268|O96268_PLAF7	tr|O96268|O96268_PLAF7	1	1	1	tr|O96268|O96268_PLAF7 Uncharacterized protein OS=Plasmodium falciparum (isolate 3D7) OX=36329 GN=PF3D7_0219100 PE=4 SV=1	1	1	1	1	0	1	0	0	0	0	0	1	0	0	1	0	0	0	0	0	1	0	0	1	0	0	0	0	0	1	0	2.6	2.6	2.6	49.891	426	426	0	3.7297	0	By MS/MS	0	0	0
tr|O97245|O97245_PLAF7	tr|O97245|O97245_PLAF7	15	15	15	tr|O97245|O97245_PLAF7 Glycerol-3-phosphate dehydrogenase OS=Plasmodium falciparum (isolate 3D7) OX=36329 GN=PF3D7_0306400 PE=3 SV=1	1	15	15	15	0	12	0	0	10	1	0	12	0	0	12	0	0	10	1	0	12	0	0	12	0	0	10	1	0	12	0	26.5	26.5	26.5	74.688	653	653	0	97.863	0	By MS/MS	0	0	By MS/MS
tr|O97247|O97247_PLAF7	tr|O97247|O97247_PLAF7	1	1	1	tr|O97247|O97247_PLAF7 T-complex protein 1 subunit beta OS=Plasmodium falciparum (isolate 3D7) OX=36329 GN=PF3D7_0306800 PE=3 SV=4	1	1	1	1	0	0	0	0	0	0	0	0	0	0	0	0	0	0	0	0	0	0	0	0	0	0	0	0	0	0	0	2.1	2.1	2.1	59.198	533	533	0.0060606	3.2268	0	0	0	0	0
tr|O97248|O97248_PLAF7	tr|O97248|O97248_PLAF7	1	1	1	tr|O97248|O97248_PLAF7 40S ribosomal protein S23, putative OS=Plasmodium falciparum (isolate 3D7) OX=36329 GN=PF3D7_0306900 PE=1 SV=1	1	1	1	1	0	0	0	0	0	0	0	0	0	0	0	0	0	0	0	0	0	0	0	0	0	0	0	0	0	0	0	8.3	8.3	8.3	16.13	145	145	0.0097493	2.6404	0	0	0	0	0
tr|O97266|O97266_PLAF7	tr|O97266|O97266_PLAF7	3	3	3	tr|O97266|O97266_PLAF7 Eukaryotic translation initiation factor 4E OS=Plasmodium falciparum (isolate 3D7) OX=36329 GN=PF3D7_0315100 PE=3 SV=1	1	3	3	3	0	0	0	0	0	0	0	0	0	0	0	0	0	0	0	0	0	0	0	0	0	0	0	0	0	0	0	12.3	12.3	12.3	26.947	227	227	0	5.3755	0	0	0	0	0
tr|O97282|O97282_PLAF7	tr|O97282|O97282_PLAF7	4	3	3	tr|O97282|O97282_PLAF7 T-complex protein 1 subunit epsilon OS=Plasmodium falciparum (isolate 3D7) OX=36329 GN=PF3D7_0320300 PE=3 SV=1	1	4	3	3	0	0	0	0	0	1	0	0	0	0	0	0	0	0	0	0	0	0	0	0	0	0	0	0	0	0	0	9.3	6.7	6.7	59.175	535	535	0	9.5623	0	0	0	0	0
tr|O97285|O97285_PLAF7	tr|O97285|O97285_PLAF7	5	5	5	tr|O97285|O97285_PLAF7 ATP-dependent RNA helicase DDX6 OS=Plasmodium falciparum (isolate 3D7) OX=36329 GN=PF3D7_0320800 PE=3 SV=1	1	5	5	5	0	0	0	0	0	1	0	1	0	0	0	0	0	0	1	0	1	0	0	0	0	0	0	1	0	1	0	14.8	14.8	14.8	49.413	433	433	0	11.737	0	0	0	0	0
tr|Q76NM4|Q76NM4_PLAF7	tr|Q76NM4|Q76NM4_PLAF7	2	2	1	tr|Q76NM4|Q76NM4_PLAF7 Ras-related protein Rab-11A OS=Plasmodium falciparum (isolate 3D7) OX=36329 GN=PF3D7_1320600 PE=1 SV=1	1	2	2	1	0	0	0	0	1	1	0	1	0	0	0	0	0	1	1	0	1	0	0	0	0	0	0	0	0	0	0	12	12	6.9	24.752	216	216	0	14.571	0	0	0	0	By MS/MS
tr|Q76NN8|Q76NN8_PLAF7	tr|Q76NN8|Q76NN8_PLAF7	17	17	17	tr|Q76NN8|Q76NN8_PLAF7 Calcium-transporting ATPase OS=Plasmodium falciparum (isolate 3D7) OX=36329 GN=PF3D7_0106300 PE=3 SV=1	1	17	17	17	0	16	0	0	13	0	0	11	0	0	16	0	0	13	0	0	11	0	0	16	0	0	13	0	0	11	0	16	16	16	139.41	1228	1228	0	323.31	0	By MS/MS	0	0	By MS/MS
tr|Q7K6A4|Q7K6A4_PLAF7	tr|Q7K6A4|Q7K6A4_PLAF7	3	3	3	tr|Q7K6A4|Q7K6A4_PLAF7 S-adenosylmethionine synthase OS=Plasmodium falciparum (isolate 3D7) OX=36329 GN=PF3D7_0922200 PE=3 SV=1	1	3	3	3	0	0	0	0	0	0	0	0	0	0	0	0	0	0	0	0	0	0	0	0	0	0	0	0	0	0	0	10.4	10.4	10.4	44.843	402	402	0	15.264	0	0	0	0	0
tr|Q7K6A5|Q7K6A5_PLAF7	tr|Q7K6A5|Q7K6A5_PLAF7	20	20	20	tr|Q7K6A5|Q7K6A5_PLAF7 Multidrug resistance protein 1 OS=Plasmodium falciparum (isolate 3D7) OX=36329 GN=PF3D7_0523000 PE=4 SV=1	1	20	20	20	0	12	0	0	14	2	0	12	1	0	12	0	0	14	2	0	12	1	0	12	0	0	14	2	0	12	1	17.9	17.9	17.9	162.25	1419	1419	0	322.23	0	By MS/MS	0	0	By MS/MS
tr|Q7K6A8|Q7K6A8_PLAF7	tr|Q7K6A8|Q7K6A8_PLAF7	4	3	3	tr|Q7K6A8|Q7K6A8_PLAF7 Ras-related protein Rab-1B OS=Plasmodium falciparum (isolate 3D7) OX=36329 GN=PF3D7_0512600 PE=4 SV=1	1	4	3	3	0	3	0	0	2	4	0	3	1	0	2	0	0	2	3	0	3	1	0	2	0	0	2	3	0	3	1	17	13	13	22.886	200	200	0	6.7558	0	By MS/MS	0	0	By MS/MS
tr|Q7K6B0|Q7K6B0_PLAF7	tr|Q7K6B0|Q7K6B0_PLAF7	2	2	2	tr|Q7K6B0|Q7K6B0_PLAF7 Ras-related protein Rab-18 OS=Plasmodium falciparum (isolate 3D7) OX=36329 GN=PF3D7_0807300 PE=4 SV=1	1	2	2	2	0	0	0	0	0	0	0	0	0	0	0	0	0	0	0	0	0	0	0	0	0	0	0	0	0	0	0	10	10	10	23.162	201	201	0.0060332	3.1819	0	0	0	0	0
tr|Q7KQK3|Q7KQK3_PLAF7	tr|Q7KQK3|Q7KQK3_PLAF7	1	1	1	tr|Q7KQK3|Q7KQK3_PLAF7 Heat shock protein DNAJ homologue Pfj4 OS=Plasmodium falciparum (isolate 3D7) OX=36329 GN=PF3D7_1211400 PE=4 SV=1	1	1	1	1	0	0	0	0	0	0	0	0	0	0	0	0	0	0	0	0	0	0	0	0	0	0	0	0	0	0	0	6.6	6.6	6.6	28.062	244	244	0	5.0306	0	0	0	0	0
tr|Q7KQL2|Q7KQL2_PLAF7	tr|Q7KQL2|Q7KQL2_PLAF7	2	2	2	tr|Q7KQL2|Q7KQL2_PLAF7 25 kDa ookinete surface antigen OS=Plasmodium falciparum (isolate 3D7) OX=36329 GN=PF3D7_1031000 PE=4 SV=1	1	2	2	2	1	0	0	1	0	0	1	1	1	1	0	0	1	0	0	1	1	1	1	0	0	1	0	0	1	1	1	9.2	9.2	9.2	24.143	217	217	0.0059791	3.1291	By MS/MS	0	0	By matching	0
tr|Q8I0W8|Q8I0W8_PLAF7	tr|Q8I0W8|Q8I0W8_PLAF7	2	2	2	tr|Q8I0W8|Q8I0W8_PLAF7 Deoxyribodipyrimidine photo-lyase, putative OS=Plasmodium falciparum (isolate 3D7) OX=36329 GN=PF3D7_0513600 PE=4 SV=1	1	2	2	2	0	0	0	0	0	0	0	0	0	0	0	0	0	0	0	0	0	0	0	0	0	0	0	0	0	0	0	2.1	2.1	2.1	129.2	1113	1113	0	9.1412	0	0	0	0	0
tr|Q8I1R5|Q8I1R5_PLAF7	tr|Q8I1R5|Q8I1R5_PLAF7	4	4	4	tr|Q8I1R5|Q8I1R5_PLAF7 LETM1-like protein, putative OS=Plasmodium falciparum (isolate 3D7) OX=36329 GN=PF3D7_0417300 PE=4 SV=1	1	4	4	4	0	4	0	0	3	0	0	3	0	0	4	0	0	3	0	0	3	0	0	4	0	0	3	0	0	3	0	4.6	4.6	4.6	95.485	802	802	0	8.224	0	By MS/MS	0	0	By MS/MS
tr|Q8I1S0|Q8I1S0_PLAF7;sp|Q9Y6B6|SAR1B_HUMAN;sp|Q9NR31|SAR1A_HUMAN	tr|Q8I1S0|Q8I1S0_PLAF7	6;1;1	6;1;1	6;1;1	tr|Q8I1S0|Q8I1S0_PLAF7 Small GTP-binding protein sar1 OS=Plasmodium falciparum (isolate 3D7) OX=36329 GN=PF3D7_0416800 PE=3 SV=1	3	6	6	6	0	1	0	0	0	0	0	0	0	0	1	0	0	0	0	0	0	0	0	1	0	0	0	0	0	0	0	34.9	34.9	34.9	22.02	192	192;198;198	0	68.997	0	By MS/MS	0	0	0
tr|Q8I1V2|Q8I1V2_PLAF7	tr|Q8I1V2|Q8I1V2_PLAF7	1	1	1	tr|Q8I1V2|Q8I1V2_PLAF7 Phosphoglucomutase-2 OS=Plasmodium falciparum (isolate 3D7) OX=36329 GN=PF3D7_0413500 PE=1 SV=1	1	1	1	1	0	1	0	0	1	0	0	1	0	0	1	0	0	1	0	0	1	0	0	1	0	0	1	0	0	1	0	3.7	3.7	3.7	35.232	295	295	0.008427	2.6818	0	By MS/MS	0	0	By MS/MS
tr|Q8I253|Q8I253_PLAF7	tr|Q8I253|Q8I253_PLAF7	3	3	3	tr|Q8I253|Q8I253_PLAF7 Photosensitized INA-labeled protein PHIL1,putative OS=Plasmodium falciparum (isolate 3D7) OX=36329 GN=PF3D7_0109000 PE=4 SV=1	1	3	3	3	0	1	0	0	1	0	1	0	0	0	1	0	0	1	0	1	0	0	0	1	0	0	1	0	1	0	0	18.3	18.3	18.3	25.477	224	224	0	14.368	0	By matching	0	0	By matching
tr|Q8I267|Q8I267_PLAF7	tr|Q8I267|Q8I267_PLAF7	3	3	3	tr|Q8I267|Q8I267_PLAF7 Uncharacterized protein OS=Plasmodium falciparum (isolate 3D7) OX=36329 GN=PF3D7_0107400 PE=4 SV=1	1	3	3	3	0	1	0	0	2	0	0	3	0	0	1	0	0	2	0	0	3	0	0	1	0	0	2	0	0	3	0	24.2	24.2	24.2	18.763	153	153	0	18.087	0	By MS/MS	0	0	By MS/MS
tr|Q8I274|Q8I274_PLAF7	tr|Q8I274|Q8I274_PLAF7	2	1	1	tr|Q8I274|Q8I274_PLAF7 Ras-related protein Rab-5C OS=Plasmodium falciparum (isolate 3D7) OX=36329 GN=PF3D7_0106800 PE=4 SV=2	1	2	1	1	0	2	0	0	1	1	0	1	0	0	1	0	0	1	0	0	1	0	0	1	0	0	1	0	0	1	0	10.3	5.1	5.1	24.3	214	214	0	7.5426	0	By MS/MS	0	0	By MS/MS
tr|Q8I2A8|Q8I2A8_PLAF7	tr|Q8I2A8|Q8I2A8_PLAF7	2	2	2	tr|Q8I2A8|Q8I2A8_PLAF7 Nucleoside transporter 4 OS=Plasmodium falciparum (isolate 3D7) OX=36329 GN=PF3D7_0103200 PE=4 SV=1	1	2	2	2	0	0	0	0	0	0	0	0	0	0	0	0	0	0	0	0	0	0	0	0	0	0	0	0	0	0	0	6	6	6	50.01	434	434	0	12.981	0	0	0	0	0
tr|Q8I2B1|Q8I2B1_PLAF7	tr|Q8I2B1|Q8I2B1_PLAF7	2	2	2	tr|Q8I2B1|Q8I2B1_PLAF7 Aspartate--tRNA ligase OS=Plasmodium falciparum (isolate 3D7) OX=36329 GN=PF3D7_0102900 PE=3 SV=1	1	2	2	2	0	0	0	0	0	0	0	0	1	0	0	0	0	0	0	0	0	1	0	0	0	0	0	0	0	0	1	4	4	4	73.449	626	626	0.005997	3.1435	0	0	0	0	0
tr|Q8I2D9|Q8I2D9_PLAF7	tr|Q8I2D9|Q8I2D9_PLAF7	2	2	2	tr|Q8I2D9|Q8I2D9_PLAF7 Uncharacterized protein OS=Plasmodium falciparum (isolate 3D7) OX=36329 GN=PF3D7_0113900 PE=4 SV=1	1	2	2	2	0	1	0	0	1	2	0	0	0	0	1	0	0	1	2	0	0	0	0	1	0	0	1	2	0	0	0	9.1	9.1	9.1	28.233	243	243	0.0085106	2.7572	0	By matching	0	0	By matching
tr|Q8I2G0|Q8I2G0_PLAF7	tr|Q8I2G0|Q8I2G0_PLAF7	2	2	2	tr|Q8I2G0|Q8I2G0_PLAF7 Ring-exported protein 2 OS=Plasmodium falciparum (isolate 3D7) OX=36329 GN=PF3D7_0936000 PE=4 SV=2	1	2	2	2	0	0	0	0	0	0	0	0	1	0	0	0	0	0	0	0	0	1	0	0	0	0	0	0	0	0	1	25.5	25.5	25.5	10.771	94	94	0	56.353	0	0	0	0	0
tr|Q8I2W2|Q8I2W2_PLAF7	tr|Q8I2W2|Q8I2W2_PLAF7	3	3	3	tr|Q8I2W2|Q8I2W2_PLAF7 DnaJ protein, putative OS=Plasmodium falciparum (isolate 3D7) OX=36329 GN=PF3D7_0919100 PE=4 SV=1	1	3	3	3	0	2	0	0	2	0	0	2	0	0	2	0	0	2	0	0	2	0	0	2	0	0	2	0	0	2	0	11.1	11.1	11.1	43.259	370	370	0	20.859	0	By MS/MS	0	0	By MS/MS
tr|Q8I2W3|Q8I2W3_PLAF7	tr|Q8I2W3|Q8I2W3_PLAF7	2	2	2	tr|Q8I2W3|Q8I2W3_PLAF7 Nucleosome assembly protein OS=Plasmodium falciparum (isolate 3D7) OX=36329 GN=PF3D7_0919000 PE=3 SV=1	1	2	2	2	0	1	0	0	1	0	0	1	0	0	1	0	0	1	0	0	1	0	0	1	0	0	1	0	0	1	0	7.4	7.4	7.4	31.826	269	269	0	6.9068	0	By MS/MS	0	0	By MS/MS
tr|Q8I302|Q8I302_PLAF7	tr|Q8I302|Q8I302_PLAF7	3	3	3	tr|Q8I302|Q8I302_PLAF7 Type II NADH:ubiquinone oxidoreductase OS=Plasmodium falciparum (isolate 3D7) OX=36329 GN=PF3D7_0915000 PE=1 SV=1	1	3	3	3	0	3	0	0	1	0	0	2	0	0	3	0	0	1	0	0	2	0	0	3	0	0	1	0	0	2	0	6.4	6.4	6.4	61.67	533	533	0	6.1266	0	By MS/MS	0	0	By MS/MS
tr|Q8I305|Q8I305_PLAF7	tr|Q8I305|Q8I305_PLAF7	2	2	2	tr|Q8I305|Q8I305_PLAF7 Transporter, putative OS=Plasmodium falciparum (isolate 3D7) OX=36329 GN=PF3D7_0914700 PE=4 SV=1	1	2	2	2	0	0	0	0	0	0	0	0	0	0	0	0	0	0	0	0	0	0	0	0	0	0	0	0	0	0	0	5.4	5.4	5.4	58.42	516	516	0	61.485	0	0	0	0	0
tr|Q8I310|Q8I310_PLAF7	tr|Q8I310|Q8I310_PLAF7	2	2	2	tr|Q8I310|Q8I310_PLAF7 Phospholipid or glycerol acyltransferase,putative OS=Plasmodium falciparum (isolate 3D7) OX=36329 GN=PF3D7_0914200 PE=4 SV=1	1	2	2	2	0	1	0	0	2	0	0	2	0	0	1	0	0	2	0	0	2	0	0	1	0	0	2	0	0	2	0	5	5	5	49.338	418	418	0.0058651	3.0429	0	By MS/MS	0	0	By MS/MS
tr|Q8I320|Q8I320_PLAF7	tr|Q8I320|Q8I320_PLAF7	2	2	2	tr|Q8I320|Q8I320_PLAF7 Elongation factor 1-beta OS=Plasmodium falciparum (isolate 3D7) OX=36329 GN=PF3D7_0913200 PE=4 SV=1	1	2	2	2	0	0	0	0	0	0	0	0	0	0	0	0	0	0	0	0	0	0	0	0	0	0	0	0	0	0	0	8.3	8.3	8.3	32.026	276	276	0.0093834	2.4097	0	0	0	0	0
tr|Q8I395|Q8I395_PLAF7	tr|Q8I395|Q8I395_PLAF7	4	4	4	tr|Q8I395|Q8I395_PLAF7 High molecular weight rhoptry protein 3 OS=Plasmodium falciparum (isolate 3D7) OX=36329 GN=PF3D7_0905400 PE=4 SV=1	1	4	4	4	0	0	0	0	0	0	0	0	0	0	0	0	0	0	0	0	0	0	0	0	0	0	0	0	0	0	0	5.1	5.1	5.1	104.85	897	897	0	10.682	0	0	0	0	0
tr|Q8I3F3|Q8I3F3_PLAF7	tr|Q8I3F3|Q8I3F3_PLAF7	2	2	2	tr|Q8I3F3|Q8I3F3_PLAF7 Early transcribed membrane protein 5 OS=Plasmodium falciparum (isolate 3D7) OX=36329 GN=PF3D7_0532100 PE=4 SV=1	1	2	2	2	0	0	0	0	0	0	0	0	0	0	0	0	0	0	0	0	0	0	0	0	0	0	0	0	0	0	0	7.2	7.2	7.2	19.03	181	181	0	7.4123	0	0	0	0	0
tr|Q8I3K7|Q8I3K7_PLAF7	tr|Q8I3K7|Q8I3K7_PLAF7	8	8	8	tr|Q8I3K7|Q8I3K7_PLAF7 Inner membrane complex protein 1g, putative OS=Plasmodium falciparum (isolate 3D7) OX=36329 GN=PF3D7_0525800 PE=4 SV=1	1	8	8	8	0	0	0	0	0	0	0	0	0	0	0	0	0	0	0	0	0	0	0	0	0	0	0	0	0	0	0	29.7	29.7	29.7	34.34	300	300	0	79.81	0	0	0	0	0
tr|Q8I3L4|Q8I3L4_PLAF7	tr|Q8I3L4|Q8I3L4_PLAF7	4	4	4	tr|Q8I3L4|Q8I3L4_PLAF7 Acyl-CoA synthetase OS=Plasmodium falciparum (isolate 3D7) OX=36329 GN=PF3D7_0525100 PE=4 SV=1	1	4	4	4	0	0	0	0	0	0	0	0	0	0	0	0	0	0	0	0	0	0	0	0	0	0	0	0	0	0	0	7.6	7.6	7.6	76.851	673	673	0	8.6131	0	0	0	0	0
tr|Q8I3M5|Q8I3M5_PLAF7	tr|Q8I3M5|Q8I3M5_PLAF7	12	12	12	tr|Q8I3M5|Q8I3M5_PLAF7 Karyopherin beta OS=Plasmodium falciparum (isolate 3D7) OX=36329 GN=PF3D7_0524000 PE=4 SV=1	1	12	12	12	0	0	0	0	3	3	0	2	1	0	0	0	0	3	3	0	2	1	0	0	0	0	3	3	0	2	1	11.9	11.9	11.9	127.35	1123	1123	0	73.159	0	0	0	0	By MS/MS
tr|Q8I3V1|Q8I3V1_PLAF7	tr|Q8I3V1|Q8I3V1_PLAF7	3	3	3	tr|Q8I3V1|Q8I3V1_PLAF7 Glideosome-associated protein 40, putative OS=Plasmodium falciparum (isolate 3D7) OX=36329 GN=PF3D7_0515700 PE=4 SV=1	1	3	3	3	0	0	0	0	1	1	0	1	1	0	0	0	0	1	1	0	1	1	0	0	0	0	1	1	0	1	1	6.4	6.4	6.4	51.799	456	456	0	7.9815	0	0	0	0	By MS/MS
tr|Q8I445|Q8I445_PLAF7	tr|Q8I445|Q8I445_PLAF7	1	1	1	tr|Q8I445|Q8I445_PLAF7 Uncharacterized protein OS=Plasmodium falciparum (isolate 3D7) OX=36329 GN=PF3D7_0505700 PE=4 SV=1	1	1	1	1	0	1	0	0	1	0	0	0	0	0	1	0	0	1	0	0	0	0	0	1	0	0	1	0	0	0	0	3.9	3.9	3.9	112.7	924	924	0	30.163	0	By MS/MS	0	0	By MS/MS
tr|Q8I484|Q8I484_PLAF7	tr|Q8I484|Q8I484_PLAF7	3	3	3	tr|Q8I484|Q8I484_PLAF7 Rhoptry-associated protein 2 OS=Plasmodium falciparum (isolate 3D7) OX=36329 GN=PF3D7_0501600 PE=4 SV=1	1	3	3	3	0	0	0	0	0	0	0	0	0	0	0	0	0	0	0	0	0	0	0	0	0	0	0	0	0	0	0	9.8	9.8	9.8	46.738	398	398	0	8.5246	0	0	0	0	0
tr|Q8I487|Q8I487_PLAF7	tr|Q8I487|Q8I487_PLAF7	5	5	5	tr|Q8I487|Q8I487_PLAF7 Skeleton-binding protein 1 OS=Plasmodium falciparum (isolate 3D7) OX=36329 GN=PF3D7_0501300 PE=4 SV=1	1	5	5	5	0	1	0	0	1	1	0	0	2	0	1	0	0	1	1	0	0	2	0	1	0	0	1	1	0	0	2	27.6	27.6	27.6	36.298	337	337	0	89.116	0	By MS/MS	0	0	By matching
tr|Q8I488|Q8I488_PLAF7	tr|Q8I488|Q8I488_PLAF7	3	3	3	tr|Q8I488|Q8I488_PLAF7 Parasite-infected erythrocyte surface protein OS=Plasmodium falciparum (isolate 3D7) OX=36329 GN=PF3D7_0501200 PE=4 SV=1	1	3	3	3	0	0	0	0	0	0	0	1	0	0	0	0	0	0	0	0	1	0	0	0	0	0	0	0	0	1	0	8.6	8.6	8.6	48.72	408	408	0	8.462	0	0	0	0	0
tr|Q8I490|Q8I490_PLAF7	tr|Q8I490|Q8I490_PLAF7	6	6	6	tr|Q8I490|Q8I490_PLAF7 Uncharacterized protein OS=Plasmodium falciparum (isolate 3D7) OX=36329 GN=PF3D7_0501000 PE=4 SV=1	1	6	6	6	0	0	0	0	1	1	0	0	1	0	0	0	0	1	1	0	0	1	0	0	0	0	1	1	0	0	1	23.8	23.8	23.8	30.715	260	260	0	18.124	0	0	0	0	By MS/MS
tr|Q8I4T3|Q8I4T3_PLAF7	tr|Q8I4T3|Q8I4T3_PLAF7	52	52	52	tr|Q8I4T3|Q8I4T3_PLAF7 Osmiophilic body protein OS=Plasmodium falciparum (isolate 3D7) OX=36329 GN=PF3D7_1250100 PE=4 SV=1	1	52	52	52	0	43	0	1	39	1	1	36	0	0	43	0	1	39	1	1	36	0	0	43	0	1	39	1	1	36	0	18.1	18.1	18.1	377.38	3119	3119	0	323.31	0	By MS/MS	0	By matching	By MS/MS
tr|Q8I525|Q8I525_PLAF7	tr|Q8I525|Q8I525_PLAF7	1	1	1	tr|Q8I525|Q8I525_PLAF7 Uncharacterized protein OS=Plasmodium falciparum (isolate 3D7) OX=36329 GN=PF3D7_1239800 PE=4 SV=1	1	1	1	1	1	1	0	1	1	0	1	1	0	1	1	0	1	1	0	1	1	0	1	1	0	1	1	0	1	1	0	0.2	0.2	0.2	691.41	5767	5767	0.0084151	2.6772	By matching	By MS/MS	0	By matching	By MS/MS
tr|Q8I535|Q8I535_PLAF7	tr|Q8I535|Q8I535_PLAF7	8	8	8	tr|Q8I535|Q8I535_PLAF7 Acyl-CoA synthetase OS=Plasmodium falciparum (isolate 3D7) OX=36329 GN=PF3D7_1238800 PE=4 SV=1	1	8	8	8	0	0	0	0	0	0	0	0	0	0	0	0	0	0	0	0	0	0	0	0	0	0	0	0	0	0	0	11.5	11.5	11.5	92.091	792	792	0	28.42	0	0	0	0	0
tr|Q8I566|Q8I566_PLAF7	tr|Q8I566|Q8I566_PLAF7	1	1	1	tr|Q8I566|Q8I566_PLAF7 Serine hydroxymethyltransferase OS=Plasmodium falciparum (isolate 3D7) OX=36329 GN=PF3D7_1235600 PE=1 SV=1	1	1	1	1	0	0	0	0	0	0	0	0	0	0	0	0	0	0	0	0	0	0	0	0	0	0	0	0	0	0	0	2.5	2.5	2.5	49.78	442	442	0	6.74	0	0	0	0	0
tr|Q8I5C4|Q8I5C4_PLAF7	tr|Q8I5C4|Q8I5C4_PLAF7	6	6	6	tr|Q8I5C4|Q8I5C4_PLAF7 T-complex protein 1 subunit gamma OS=Plasmodium falciparum (isolate 3D7) OX=36329 GN=PF3D7_1229500 PE=3 SV=1	1	6	6	6	0	0	0	0	1	0	0	0	0	0	0	0	0	1	0	0	0	0	0	0	0	0	1	0	0	0	0	11.1	11.1	11.1	60.662	542	542	0	10.119	0	0	0	0	By matching
tr|Q8I5H4|Q8I5H4_PLAF7	tr|Q8I5H4|Q8I5H4_PLAF7	2	2	2	tr|Q8I5H4|Q8I5H4_PLAF7 Polyadenylate-binding protein OS=Plasmodium falciparum (isolate 3D7) OX=36329 GN=PF3D7_1224300 PE=3 SV=1	1	2	2	2	0	0	0	0	0	0	0	0	0	0	0	0	0	0	0	0	0	0	0	0	0	0	0	0	0	0	0	2.7	2.7	2.7	97.229	875	875	0.0097902	2.6699	0	0	0	0	0
tr|Q8I5I8|Q8I5I8_PLAF7	tr|Q8I5I8|Q8I5I8_PLAF7	5	5	5	tr|Q8I5I8|Q8I5I8_PLAF7 Glideosome-associated protein 45 OS=Plasmodium falciparum (isolate 3D7) OX=36329 GN=PF3D7_1222700 PE=4 SV=1	1	5	5	5	0	0	0	0	0	2	0	0	1	0	0	0	0	0	2	0	0	1	0	0	0	0	0	2	0	0	1	26.5	26.5	26.5	23.632	204	204	0	6.9848	0	0	0	0	0
tr|Q8I5L6|Q8I5L6_PLAF7	tr|Q8I5L6|Q8I5L6_PLAF7	3	2	2	tr|Q8I5L6|Q8I5L6_PLAF7 Clathrin heavy chain OS=Plasmodium falciparum (isolate 3D7) OX=36329 GN=PF3D7_1219100 PE=3 SV=1	1	3	2	2	0	1	0	0	0	0	0	0	0	0	1	0	0	0	0	0	0	0	0	1	0	0	0	0	0	0	0	1.7	1.1	1.1	232.95	1997	1997	0.006079	3.2567	0	By MS/MS	0	0	0
tr|Q8I5Q5|Q8I5Q5_PLAF7	tr|Q8I5Q5|Q8I5Q5_PLAF7	4	4	4	tr|Q8I5Q5|Q8I5Q5_PLAF7 Uncharacterized protein OS=Plasmodium falciparum (isolate 3D7) OX=36329 GN=PF3D7_1215100 PE=4 SV=1	1	4	4	4	0	4	0	0	2	0	0	1	0	0	4	0	0	2	0	0	1	0	0	4	0	0	2	0	0	1	0	4.2	4.2	4.2	113.03	953	953	0	6.1909	0	By MS/MS	0	0	By MS/MS
tr|Q8I623|Q8I623_PLAF7	tr|Q8I623|Q8I623_PLAF7	5	5	5	tr|Q8I623|Q8I623_PLAF7 Mitochondrial phosphate carrier protein OS=Plasmodium falciparum (isolate 3D7) OX=36329 GN=PF3D7_1202200 PE=3 SV=1	1	5	5	5	0	3	0	0	3	0	0	3	0	0	3	0	0	3	0	0	3	0	0	3	0	0	3	0	0	3	0	17.3	17.3	17.3	36.801	324	324	0	39.037	0	By MS/MS	0	0	By MS/MS
tr|Q8I6U9|Q8I6U9_PLAF7	tr|Q8I6U9|Q8I6U9_PLAF7	2	2	2	tr|Q8I6U9|Q8I6U9_PLAF7 Cytochrome c1, putative OS=Plasmodium falciparum (isolate 3D7) OX=36329 GN=PF3D7_1462700 PE=4 SV=1	1	2	2	2	0	2	0	0	1	0	0	1	0	0	2	0	0	1	0	0	1	0	0	2	0	0	1	0	0	1	0	6.3	6.3	6.3	46.186	394	394	0	10.887	0	By MS/MS	0	0	By MS/MS
tr|Q8I6V3|Q8I6V3_PLAF7	tr|Q8I6V3|Q8I6V3_PLAF7	2	2	2	tr|Q8I6V3|Q8I6V3_PLAF7 Plasmepsin II OS=Plasmodium falciparum (isolate 3D7) OX=36329 GN=PF3D7_1408000 PE=1 SV=1	1	2	2	2	0	0	0	0	0	0	0	0	0	0	0	0	0	0	0	0	0	0	0	0	0	0	0	0	0	0	0	6.2	6.2	6.2	51.48	453	453	0	7.3967	0	0	0	0	0
tr|Q8I6Z1|Q8I6Z1_PLAF7;tr|O96232|O96232_PLAF7	tr|Q8I6Z1|Q8I6Z1_PLAF7	6;1	6;1	6;1	tr|Q8I6Z1|Q8I6Z1_PLAF7 Acyl-CoA synthetase OS=Plasmodium falciparum (isolate 3D7) OX=36329 GN=PF3D7_0731600 PE=4 SV=1	2	6	6	6	0	0	0	0	0	0	0	0	0	0	0	0	0	0	0	0	0	0	0	0	0	0	0	0	0	0	0	9.6	9.6	9.6	93.283	811	811;888	0	22.011	0	0	0	0	0
tr|Q8IAQ8|Q8IAQ8_PLAF7	tr|Q8IAQ8|Q8IAQ8_PLAF7	7	7	7	tr|Q8IAQ8|Q8IAQ8_PLAF7 Vacuolar proton translocating ATPase subunit A,putative OS=Plasmodium falciparum (isolate 3D7) OX=36329 GN=PF3D7_0806800 PE=4 SV=1	1	7	7	7	0	2	0	0	1	0	0	0	1	0	2	0	0	1	0	0	0	1	0	2	0	0	1	0	0	0	1	9.5	9.5	9.5	123	1053	1053	0	50.045	0	By matching	0	0	By matching
tr|Q8IB31|Q8IB31_PLAF7	tr|Q8IB31|Q8IB31_PLAF7	2	2	2	tr|Q8IB31|Q8IB31_PLAF7 Uncharacterized protein OS=Plasmodium falciparum (isolate 3D7) OX=36329 GN=PF3D7_0819600 PE=4 SV=1	1	2	2	2	0	2	0	0	1	0	0	1	0	0	2	0	0	1	0	0	1	0	0	2	0	0	1	0	0	1	0	7.9	7.9	7.9	32.165	277	277	0	10.035	0	By MS/MS	0	0	By MS/MS
tr|Q8IB60|Q8IB60_PLAF7	tr|Q8IB60|Q8IB60_PLAF7	1	1	1	tr|Q8IB60|Q8IB60_PLAF7 Protein transport protein SEC23 OS=Plasmodium falciparum (isolate 3D7) OX=36329 GN=pfsec23 PE=2 SV=1	1	1	1	1	0	0	0	0	0	0	0	0	0	0	0	0	0	0	0	0	0	0	0	0	0	0	0	0	0	0	0	1.7	1.7	1.7	86.168	759	759	0.0094595	2.504	0	0	0	0	0
tr|Q8IB72|Q8IB72_PLAF7	tr|Q8IB72|Q8IB72_PLAF7	6	6	6	tr|Q8IB72|Q8IB72_PLAF7 DnaJ protein, putative OS=Plasmodium falciparum (isolate 3D7) OX=36329 GN=PF3D7_0823800 PE=4 SV=1	1	6	6	6	0	3	0	0	6	0	0	3	0	0	3	0	0	6	0	0	3	0	0	3	0	0	6	0	0	3	0	8.2	8.2	8.2	76.681	655	655	0	31.976	0	By MS/MS	0	0	By MS/MS
tr|Q8IB73|Q8IB73_PLAF7	tr|Q8IB73|Q8IB73_PLAF7	3	3	3	tr|Q8IB73|Q8IB73_PLAF7 Dicarboxylate/tricarboxylate carrier OS=Plasmodium falciparum (isolate 3D7) OX=36329 GN=PF3D7_0823900 PE=3 SV=1	1	3	3	3	0	3	0	0	3	0	0	1	0	0	3	0	0	3	0	0	1	0	0	3	0	0	3	0	0	1	0	8.2	8.2	8.2	35.386	318	318	0	4.3671	0	By MS/MS	0	0	By MS/MS
tr|Q8IB92|Q8IB92_PLAF7	tr|Q8IB92|Q8IB92_PLAF7	3	3	3	tr|Q8IB92|Q8IB92_PLAF7 Uncharacterized protein OS=Plasmodium falciparum (isolate 3D7) OX=36329 GN=PF3D7_0825900 PE=4 SV=1	1	3	3	3	0	2	0	0	1	0	0	1	0	0	2	0	0	1	0	0	1	0	0	2	0	0	1	0	0	1	0	4.6	4.6	4.6	76.895	637	637	0	5.3232	0	By MS/MS	0	0	By MS/MS
tr|Q8IBA0|Q8IBA0_PLAF7	tr|Q8IBA0|Q8IBA0_PLAF7	5	5	5	tr|Q8IBA0|Q8IBA0_PLAF7 Receptor for activated c kinase OS=Plasmodium falciparum (isolate 3D7) OX=36329 GN=PF3D7_0826700 PE=4 SV=1	1	5	5	5	0	1	0	0	0	0	0	0	0	0	1	0	0	0	0	0	0	0	0	1	0	0	0	0	0	0	0	23.8	23.8	23.8	35.686	323	323	0	35.29	0	By MS/MS	0	0	0
tr|Q8IBM9|Q8IBM9_PLAF7	tr|Q8IBM9|Q8IBM9_PLAF7	2	2	2	tr|Q8IBM9|Q8IBM9_PLAF7 Obg-like ATPase 1 OS=Plasmodium falciparum (isolate 3D7) OX=36329 GN=PF3D7_0722400 PE=3 SV=1	1	2	2	2	0	0	0	0	0	0	0	0	0	0	0	0	0	0	0	0	0	0	0	0	0	0	0	0	0	0	0	8.1	8.1	8.1	45.163	393	393	0	9.1356	0	0	0	0	0
tr|Q8IBN5|Q8IBN5_PLAF7	tr|Q8IBN5|Q8IBN5_PLAF7	3	3	2	tr|Q8IBN5|Q8IBN5_PLAF7 40S ribosomal protein S5, putative OS=Plasmodium falciparum (isolate 3D7) OX=36329 GN=PF3D7_0721600 PE=1 SV=1	1	3	3	2	0	1	0	0	0	0	0	0	0	0	1	0	0	0	0	0	0	0	0	1	0	0	0	0	0	0	0	13.8	13.8	9.2	21.863	195	195	0.0015528	3.5406	0	By matching	0	0	0
tr|Q8IBS1|Q8IBS1_PLAF7	tr|Q8IBS1|Q8IBS1_PLAF7	2	2	2	tr|Q8IBS1|Q8IBS1_PLAF7 Thioredoxin-like protein OS=Plasmodium falciparum (isolate 3D7) OX=36329 GN=PF3D7_0717900 PE=4 SV=1	1	2	2	2	0	1	0	0	1	0	0	0	0	0	1	0	0	1	0	0	0	0	0	1	0	0	1	0	0	0	0	4.7	4.7	4.7	53.377	449	449	0.0060698	3.2474	0	By MS/MS	0	0	By MS/MS
tr|Q8IBY4|Q8IBY4_PLAF7	tr|Q8IBY4|Q8IBY4_PLAF7	2	2	2	tr|Q8IBY4|Q8IBY4_PLAF7 60S ribosomal protein L34 OS=Plasmodium falciparum (isolate 3D7) OX=36329 GN=PF3D7_0710600 PE=1 SV=1	1	2	2	2	0	1	0	0	0	0	0	0	0	0	1	0	0	0	0	0	0	0	0	1	0	0	0	0	0	0	0	11.3	11.3	11.3	17.351	150	150	0.0097222	2.6383	0	By MS/MS	0	0	0
tr|Q8IC43|Q8IC43_PLAF7	tr|Q8IC43|Q8IC43_PLAF7	3	3	3	tr|Q8IC43|Q8IC43_PLAF7 Small exported membrane protein 1 OS=Plasmodium falciparum (isolate 3D7) OX=36329 GN=PF3D7_0702400 PE=4 SV=1	1	3	3	3	0	0	0	0	0	3	0	0	1	0	0	0	0	0	3	0	0	1	0	0	0	0	0	3	0	0	1	28.5	28.5	28.5	14.195	123	123	0	63.681	0	0	0	0	0
tr|Q8IDA5|Q8IDA5_PLAF7	tr|Q8IDA5|Q8IDA5_PLAF7	3	3	3	tr|Q8IDA5|Q8IDA5_PLAF7 Uncharacterized protein OS=Plasmodium falciparum (isolate 3D7) OX=36329 GN=PF3D7_1360000 PE=4 SV=1	1	3	3	3	0	2	0	0	1	0	0	0	0	0	2	0	0	1	0	0	0	0	0	2	0	0	1	0	0	0	0	18.6	18.6	18.6	21.562	177	177	0	3.8146	0	By MS/MS	0	0	By MS/MS
tr|Q8IDB8|Q8IDB8_PLAF7	tr|Q8IDB8|Q8IDB8_PLAF7	2	2	2	tr|Q8IDB8|Q8IDB8_PLAF7 HVA22-like protein, putative OS=Plasmodium falciparum (isolate 3D7) OX=36329 GN=PF3D7_1358700 PE=3 SV=1	1	2	2	2	0	2	0	0	2	0	0	1	0	0	2	0	0	2	0	0	1	0	0	2	0	0	2	0	0	1	0	11.8	11.8	11.8	18.422	153	153	0.0045732	3.2682	0	By MS/MS	0	0	By MS/MS
tr|Q8IDE6|Q8IDE6_PLAF7	tr|Q8IDE6|Q8IDE6_PLAF7	9	9	9	tr|Q8IDE6|Q8IDE6_PLAF7 Uncharacterized protein OS=Plasmodium falciparum (isolate 3D7) OX=36329 GN=PF3D7_1355600 PE=4 SV=1	1	9	9	9	0	0	0	0	0	0	0	0	0	0	0	0	0	0	0	0	0	0	0	0	0	0	0	0	0	0	0	16.9	16.9	16.9	66.219	562	562	0	16.096	0	0	0	0	0
tr|Q8IDF7|Q8IDF7_PLAF7	tr|Q8IDF7|Q8IDF7_PLAF7	2	2	2	tr|Q8IDF7|Q8IDF7_PLAF7 V-type proton ATPase 21 kDa proteolipid subunit,putative OS=Plasmodium falciparum (isolate 3D7) OX=36329 GN=PF3D7_1354400 PE=3 SV=1	1	2	2	2	0	0	0	0	0	0	0	0	0	0	0	0	0	0	0	0	0	0	0	0	0	0	0	0	0	0	0	11	11	11	19.123	181	181	0	6.362	0	0	0	0	0
tr|Q8IDF9|Q8IDF9_PLAF7	tr|Q8IDF9|Q8IDF9_PLAF7	4	4	4	tr|Q8IDF9|Q8IDF9_PLAF7 Inositol-polyphosphate 5-phosphatase, putative OS=Plasmodium falciparum (isolate 3D7) OX=36329 GN=PF3D7_1354200 PE=4 SV=1	1	4	4	4	0	3	0	0	2	0	0	4	0	0	3	0	0	2	0	0	4	0	0	3	0	0	2	0	0	4	0	4.9	4.9	4.9	95.043	803	803	0	40.673	0	By MS/MS	0	0	By MS/MS
tr|Q8IDG9|Q8IDG9_PLAF7	tr|Q8IDG9|Q8IDG9_PLAF7	4	4	4	tr|Q8IDG9|Q8IDG9_PLAF7 Uncharacterized protein OS=Plasmodium falciparum (isolate 3D7) OX=36329 GN=PF3D7_1353100 PE=4 SV=1	1	4	4	4	0	0	0	1	1	3	0	0	0	0	0	0	1	1	3	0	0	0	0	0	0	1	1	3	0	0	0	14	14	14	32.783	285	285	0	4.8787	0	0	0	By matching	By matching
tr|Q8IDM3|Q8IDM3_PLAF7	tr|Q8IDM3|Q8IDM3_PLAF7	6	6	6	tr|Q8IDM3|Q8IDM3_PLAF7 DNA/RNA-binding protein Alba 4 OS=Plasmodium falciparum (isolate 3D7) OX=36329 GN=PF3D7_1347500 PE=4 SV=1	1	6	6	6	0	0	0	0	0	2	0	1	0	0	0	0	0	0	2	0	1	0	0	0	0	0	0	2	0	1	0	14.8	14.8	14.8	42.159	372	372	0	23.7	0	0	0	0	0
tr|Q8IDN6|Q8IDN6_PLAF7	tr|Q8IDN6|Q8IDN6_PLAF7	3	3	3	tr|Q8IDN6|Q8IDN6_PLAF7 Protein transport protein SEC61 subunit alpha OS=Plasmodium falciparum (isolate 3D7) OX=36329 GN=PF3D7_1346100 PE=3 SV=1	1	3	3	3	0	3	0	0	2	0	0	2	0	0	3	0	0	2	0	0	2	0	0	3	0	0	2	0	0	2	0	6.8	6.8	6.8	52.223	472	472	0	36.582	0	By MS/MS	0	0	By MS/MS
tr|Q8IDP8|Q8IDP8_PLAF7	tr|Q8IDP8|Q8IDP8_PLAF7	1	1	1	tr|Q8IDP8|Q8IDP8_PLAF7 Aspartate carbamoyltransferase OS=Plasmodium falciparum (isolate 3D7) OX=36329 GN=PF3D7_1344800 PE=1 SV=1	1	1	1	1	0	0	0	0	0	0	0	0	0	0	0	0	0	0	0	0	0	0	0	0	0	0	0	0	0	0	0	2.9	2.9	2.9	43.251	375	375	0	8.7699	0	0	0	0	0
tr|Q8IDQ9|Q8IDQ9_PLAF7	tr|Q8IDQ9|Q8IDQ9_PLAF7	11	11	11	tr|Q8IDQ9|Q8IDQ9_PLAF7 Phosphoethanolamine N-methyltransferase OS=Plasmodium falciparum (isolate 3D7) OX=36329 GN=PF3D7_1343000 PE=4 SV=1	1	11	11	11	0	3	0	0	4	4	1	3	2	0	3	0	0	4	4	1	3	2	0	3	0	0	4	4	1	3	2	50.4	50.4	50.4	31.043	266	266	0	118.86	0	By MS/MS	0	0	By MS/MS
tr|Q8IDS6|Q8IDS6_PLAF7	tr|Q8IDS6|Q8IDS6_PLAF7	3	3	3	tr|Q8IDS6|Q8IDS6_PLAF7 60S ribosomal protein L18a OS=Plasmodium falciparum (isolate 3D7) OX=36329 GN=PF3D7_1341200 PE=1 SV=1	1	3	3	3	0	1	0	0	2	0	0	2	0	0	1	0	0	2	0	0	2	0	0	1	0	0	2	0	0	2	0	19	19	19	21.746	184	184	0	9.6523	0	By matching	0	0	By MS/MS
tr|Q8IDV0|Q8IDV0_PLAF7	tr|Q8IDV0|Q8IDV0_PLAF7	7	7	7	tr|Q8IDV0|Q8IDV0_PLAF7 Elongation factor 1-gamma, putative OS=Plasmodium falciparum (isolate 3D7) OX=36329 GN=PF3D7_1338300 PE=4 SV=2	1	7	7	7	0	3	0	0	2	2	0	1	0	0	3	0	0	2	2	0	1	0	0	3	0	0	2	2	0	1	0	15.3	15.3	15.3	47.777	411	411	0	17.996	0	By MS/MS	0	0	By MS/MS
tr|Q8IDV1|Q8IDV1_PLAF7	tr|Q8IDV1|Q8IDV1_PLAF7	2	2	2	tr|Q8IDV1|Q8IDV1_PLAF7 60S ribosomal protein L6-2, putative OS=Plasmodium falciparum (isolate 3D7) OX=36329 GN=PF3D7_1338200 PE=1 SV=1	1	2	2	2	0	0	0	0	0	1	0	0	0	0	0	0	0	0	1	0	0	0	0	0	0	0	0	1	0	0	0	14	14	14	25.532	221	221	0	11.449	0	0	0	0	0
tr|Q8IE09|Q8IE09_PLAF7	tr|Q8IE09|Q8IE09_PLAF7	3	3	3	tr|Q8IE09|Q8IE09_PLAF7 60S ribosomal protein L23, putative OS=Plasmodium falciparum (isolate 3D7) OX=36329 GN=PF3D7_1331800 PE=1 SV=1	1	3	3	3	0	0	0	0	0	0	0	0	0	0	0	0	0	0	0	0	0	0	0	0	0	0	0	0	0	0	0	30.9	30.9	30.9	14.993	139	139	0	34.733	0	0	0	0	0
tr|Q8IE35|Q8IE35_PLAF7	tr|Q8IE35|Q8IE35_PLAF7	55	55	55	tr|Q8IE35|Q8IE35_PLAF7 Uncharacterized protein OS=Plasmodium falciparum (isolate 3D7) OX=36329 GN=PF3D7_1327300 PE=4 SV=1	1	55	55	55	0	2	0	0	3	1	0	2	0	0	2	0	0	3	1	0	2	0	0	2	0	0	3	1	0	2	0	30.8	30.8	30.8	205.47	1795	1795	0	323.31	0	By matching	0	0	By MS/MS
tr|Q8IE43|Q8IE43_PLAF7	tr|Q8IE43|Q8IE43_PLAF7	2	2	2	tr|Q8IE43|Q8IE43_PLAF7 Uncharacterized protein OS=Plasmodium falciparum (isolate 3D7) OX=36329 GN=PF3D7_1328300 PE=4 SV=1	1	2	2	2	0	0	0	0	1	0	0	1	0	0	0	0	0	1	0	0	1	0	0	0	0	0	1	0	0	1	0	6	6	6	38.776	332	332	0.0059347	3.1056	0	0	0	0	By MS/MS
tr|Q8IE80|Q8IE80_PLAF7	tr|Q8IE80|Q8IE80_PLAF7	3	3	3	tr|Q8IE80|Q8IE80_PLAF7 Glideosome associated protein with multiple membrane spans 1 OS=Plasmodium falciparum (isolate 3D7) OX=36329 GN=PF3D7_1323700 PE=4 SV=1	1	3	3	3	0	1	0	0	2	1	0	1	0	0	1	0	0	2	1	0	1	0	0	1	0	0	2	1	0	1	0	10.9	10.9	10.9	33.979	303	303	0	36.474	0	By matching	0	0	By MS/MS
tr|Q8IEB8|Q8IEB8_PLAF7	tr|Q8IEB8|Q8IEB8_PLAF7	2	2	2	tr|Q8IEB8|Q8IEB8_PLAF7 Uncharacterized protein OS=Plasmodium falciparum (isolate 3D7) OX=36329 GN=PF3D7_1319800 PE=4 SV=1	1	2	2	2	0	0	0	0	0	1	0	0	0	0	0	0	0	0	1	0	0	0	0	0	0	0	0	1	0	0	0	15.9	15.9	15.9	16.762	145	145	0	9.9623	0	0	0	0	0
tr|Q8IEC8|Q8IEC8_PLAF7	tr|Q8IEC8|Q8IEC8_PLAF7	9	9	9	tr|Q8IEC8|Q8IEC8_PLAF7 Translocation protein SEC63 OS=Plasmodium falciparum (isolate 3D7) OX=36329 GN=PF3D7_1318800 PE=4 SV=1	1	9	9	9	0	5	0	0	8	0	0	4	0	0	5	0	0	8	0	0	4	0	0	5	0	0	8	0	0	4	0	17.2	17.2	17.2	75.871	651	651	0	17.815	0	By MS/MS	0	0	By MS/MS
tr|Q8IEJ0|Q8IEJ0_PLAF7	tr|Q8IEJ0|Q8IEJ0_PLAF7	4	4	4	tr|Q8IEJ0|Q8IEJ0_PLAF7 Uncharacterized protein OS=Plasmodium falciparum (isolate 3D7) OX=36329 GN=PF3D7_1301700 PE=4 SV=1	1	4	4	4	0	0	0	0	1	2	0	1	0	0	0	0	0	1	2	0	1	0	0	0	0	0	1	2	0	1	0	18.4	18.4	18.4	28.255	245	245	0	8.8904	0	0	0	0	By MS/MS
tr|Q8IEK9|Q8IEK9_PLAF7	tr|Q8IEK9|Q8IEK9_PLAF7	2	2	2	tr|Q8IEK9|Q8IEK9_PLAF7 RNA-binding protein, putative OS=Plasmodium falciparum (isolate 3D7) OX=36329 GN=PF3D7_1310700 PE=4 SV=1	1	2	2	2	0	0	0	0	0	0	1	0	0	0	0	0	0	0	0	1	0	0	0	0	0	0	0	0	1	0	0	17.5	17.5	17.5	16.526	143	143	0	10.59	0	0	0	0	0
tr|Q8IEL1|Q8IEL1_PLAF7	tr|Q8IEL1|Q8IEL1_PLAF7	2	2	2	tr|Q8IEL1|Q8IEL1_PLAF7 Uncharacterized protein OS=Plasmodium falciparum (isolate 3D7) OX=36329 GN=PF3D7_1310400 PE=4 SV=1	1	2	2	2	0	0	0	0	0	1	0	0	0	0	0	0	0	0	1	0	0	0	0	0	0	0	0	1	0	0	0	1.6	1.6	1.6	132.86	1135	1135	0.0093458	2.4054	0	0	0	0	0
tr|Q8IEM3|Q8IEM3_PLAF7	tr|Q8IEM3|Q8IEM3_PLAF7	2	2	2	tr|Q8IEM3|Q8IEM3_PLAF7 60S ribosomal protein L24, putative OS=Plasmodium falciparum (isolate 3D7) OX=36329 GN=PF3D7_1309100 PE=1 SV=1	1	2	2	2	0	0	0	0	0	0	0	0	0	0	0	0	0	0	0	0	0	0	0	0	0	0	0	0	0	0	0	11.7	11.7	11.7	19.245	162	162	0.0058824	3.0618	0	0	0	0	0
tr|Q8IES0|Q8IES0_PLAF7	tr|Q8IES0|Q8IES0_PLAF7	2	2	2	tr|Q8IES0|Q8IES0_PLAF7 Small heat shock protein, putative OS=Plasmodium falciparum (isolate 3D7) OX=36329 GN=PF3D7_1304500 PE=3 SV=1	1	2	2	2	0	1	0	0	1	0	0	0	0	0	1	0	0	1	0	0	0	0	0	1	0	0	1	0	0	0	0	11.4	11.4	11.4	25.195	211	211	0	5.6907	0	By matching	0	0	By MS/MS
tr|Q8IET5|Q8IET5_PLAF7	tr|Q8IET5|Q8IET5_PLAF7	1	1	1	tr|Q8IET5|Q8IET5_PLAF7 Uncharacterized protein OS=Plasmodium falciparum (isolate 3D7) OX=36329 GN=PF3D7_1303000 PE=4 SV=1	1	1	1	1	0	1	0	0	1	0	0	1	0	0	1	0	0	1	0	0	1	0	0	1	0	0	1	0	0	1	0	8.5	8.5	8.5	13.788	117	117	0	4.5448	0	By MS/MS	0	0	By MS/MS
tr|Q8IET7|Q8IET7_PLAF7	tr|Q8IET7|Q8IET7_PLAF7	1	1	1	tr|Q8IET7|Q8IET7_PLAF7 40S ribosomal protein S7 OS=Plasmodium falciparum (isolate 3D7) OX=36329 GN=PF3D7_1302800 PE=1 SV=1	1	1	1	1	0	0	0	0	0	0	0	0	0	0	0	0	0	0	0	0	0	0	0	0	0	0	0	0	0	0	0	5.7	5.7	5.7	22.48	194	194	0.0045662	3.2669	0	0	0	0	0
tr|Q8IEU2|Q8IEU2_PLAF7	tr|Q8IEU2|Q8IEU2_PLAF7	12	12	12	tr|Q8IEU2|Q8IEU2_PLAF7 Gamete antigen 27/25 OS=Plasmodium falciparum (isolate 3D7) OX=36329 GN=PF3D7_1302100 PE=1 SV=1	1	12	12	12	0	5	0	0	4	7	0	2	6	0	5	0	0	4	7	0	2	6	0	5	0	0	4	7	0	2	6	50.7	50.7	50.7	26.004	217	217	0	49.507	0	By MS/MS	0	0	By MS/MS
tr|Q8IFM0|Q8IFM0_PLAF7	tr|Q8IFM0|Q8IFM0_PLAF7	4	4	4	tr|Q8IFM0|Q8IFM0_PLAF7 Uncharacterized protein OS=Plasmodium falciparum (isolate 3D7) OX=36329 GN=PF3D7_0424600 PE=4 SV=1	1	4	4	4	0	0	0	0	0	1	0	0	0	0	0	0	0	0	1	0	0	0	0	0	0	0	0	1	0	0	0	15.9	15.9	15.9	35.961	309	309	0	8.4042	0	0	0	0	0
tr|Q8IFM9|Q8IFM9_PLAF7	tr|Q8IFM9|Q8IFM9_PLAF7	3	3	3	tr|Q8IFM9|Q8IFM9_PLAF7 Early transcribed membrane protein 4 OS=Plasmodium falciparum (isolate 3D7) OX=36329 GN=PF3D7_0423700 PE=4 SV=1	1	3	3	3	0	1	0	0	1	2	0	1	1	0	1	0	0	1	2	0	1	1	0	1	0	0	1	2	0	1	1	17.6	17.6	17.6	14.891	136	136	0	96.246	0	By matching	0	0	By MS/MS
tr|Q8IFN1|Q8IFN1_PLAF7	tr|Q8IFN1|Q8IFN1_PLAF7	3	3	3	tr|Q8IFN1|Q8IFN1_PLAF7 Glideosome associated protein with multiple membrane spans 2 OS=Plasmodium falciparum (isolate 3D7) OX=36329 GN=PF3D7_0423500 PE=4 SV=1	1	3	3	3	0	2	0	0	2	0	0	2	0	0	2	0	0	2	0	0	2	0	0	2	0	0	2	0	0	2	0	11	11	11	42.618	372	372	0	25.811	0	By MS/MS	0	0	By MS/MS
tr|Q8IFP2|Q8IFP2_PLAF7	tr|Q8IFP2|Q8IFP2_PLAF7	2	2	2	tr|Q8IFP2|Q8IFP2_PLAF7 40S ribosomal protein S19 OS=Plasmodium falciparum (isolate 3D7) OX=36329 GN=PF3D7_0422400 PE=1 SV=1	1	2	2	2	0	0	0	0	0	0	0	0	0	0	0	0	0	0	0	0	0	0	0	0	0	0	0	0	0	0	0	14.1	14.1	14.1	19.722	170	170	0	13.572	0	0	0	0	0
tr|Q8IFP3|Q8IFP3_PLAF7	tr|Q8IFP3|Q8IFP3_PLAF7	15	4	3	tr|Q8IFP3|Q8IFP3_PLAF7 Tubulin alpha chain OS=Plasmodium falciparum (isolate 3D7) OX=36329 GN=PF3D7_0422300 PE=3 SV=1	1	15	4	3	0	7	0	0	7	8	2	8	6	0	1	0	0	1	3	0	1	1	0	0	0	0	1	2	0	0	0	44.2	13.8	10.9	49.691	450	450	0	30.484	0	By MS/MS	0	0	By MS/MS
tr|Q8IHN4|Q8IHN4_PLAF7	tr|Q8IHN4|Q8IHN4_PLAF7	2	2	2	tr|Q8IHN4|Q8IHN4_PLAF7 Antigen 332, DBL-like protein OS=Plasmodium falciparum (isolate 3D7) OX=36329 GN=PF3D7_1149000 PE=4 SV=2	1	2	2	2	0	0	1	0	0	0	0	0	1	0	0	1	0	0	0	0	0	1	0	0	1	0	0	0	0	0	1	0.9	0.9	0.9	689.27	6093	6093	0	3.7257	0	0	By MS/MS	0	0
tr|Q8IHR8|Q8IHR8_PLAF7	tr|Q8IHR8|Q8IHR8_PLAF7	3	2	2	tr|Q8IHR8|Q8IHR8_PLAF7 Ras-related protein Rab-6 OS=Plasmodium falciparum (isolate 3D7) OX=36329 GN=PF3D7_1144900 PE=4 SV=2	1	3	2	2	0	1	0	0	1	1	0	1	1	0	0	0	0	0	0	0	0	0	0	0	0	0	0	0	0	0	0	16.4	11.1	11.1	23.609	207	207	0.0094467	2.4976	0	By matching	0	0	By matching
tr|Q8IHT7|Q8IHT7_PLAF7	tr|Q8IHT7|Q8IHT7_PLAF7	1	1	1	tr|Q8IHT7|Q8IHT7_PLAF7 Uncharacterized protein OS=Plasmodium falciparum (isolate 3D7) OX=36329 GN=PF3D7_1142800 PE=4 SV=1	1	1	1	1	0	1	0	0	1	0	0	0	0	0	1	0	0	1	0	0	0	0	0	1	0	0	1	0	0	0	0	3.7	3.7	3.7	35.452	297	297	0	8.9304	0	By MS/MS	0	0	By MS/MS
tr|Q8IHZ2|Q8IHZ2_PLAF7	tr|Q8IHZ2|Q8IHZ2_PLAF7	2	2	2	tr|Q8IHZ2|Q8IHZ2_PLAF7 Uncharacterized protein OS=Plasmodium falciparum (isolate 3D7) OX=36329 GN=PF3D7_1137300 PE=4 SV=1	1	2	2	2	0	1	0	0	2	0	0	1	0	0	1	0	0	2	0	0	1	0	0	1	0	0	2	0	0	1	0	3.8	3.8	3.8	81.606	689	689	0.0096819	2.6255	0	By matching	0	0	By MS/MS
tr|Q8II11|Q8II11_PLAF7	tr|Q8II11|Q8II11_PLAF7	4	4	4	tr|Q8II11|Q8II11_PLAF7 Uncharacterized protein OS=Plasmodium falciparum (isolate 3D7) OX=36329 GN=PF3D7_1135400 PE=4 SV=1	1	4	4	4	0	0	0	0	0	0	0	0	0	0	0	0	0	0	0	0	0	0	0	0	0	0	0	0	0	0	0	18	18	18	28.496	245	245	0	20.269	0	0	0	0	0
tr|Q8II24|Q8II24_PLAF7	tr|Q8II24|Q8II24_PLAF7	2	2	2	tr|Q8II24|Q8II24_PLAF7 Heat shock protein 70 OS=Plasmodium falciparum (isolate 3D7) OX=36329 GN=PF3D7_1134000 PE=3 SV=1	1	2	2	2	0	2	0	0	1	0	0	0	0	0	2	0	0	1	0	0	0	0	0	2	0	0	1	0	0	0	0	2.9	2.9	2.9	73.297	663	663	0.0084746	2.7362	0	By MS/MS	0	0	By MS/MS
tr|Q8II43|Q8II43_PLAF7	tr|Q8II43|Q8II43_PLAF7	6	6	6	tr|Q8II43|Q8II43_PLAF7 T-complex protein 1 subunit alpha OS=Plasmodium falciparum (isolate 3D7) OX=36329 GN=PF3D7_1132200 PE=3 SV=1	1	6	6	6	0	0	0	0	0	1	0	0	0	0	0	0	0	0	1	0	0	0	0	0	0	0	0	1	0	0	0	12.1	12.1	12.1	60.26	544	544	0	9.4096	0	0	0	0	0
tr|Q8II61|Q8II61_PLAF7	tr|Q8II61|Q8II61_PLAF7	2	2	2	tr|Q8II61|Q8II61_PLAF7 60S acidic ribosomal protein P0 OS=Plasmodium falciparum (isolate 3D7) OX=36329 GN=PF3D7_1130200 PE=3 SV=1	1	2	2	2	0	0	0	0	1	0	0	1	0	0	0	0	0	1	0	0	1	0	0	0	0	0	1	0	0	1	0	7.3	7.3	7.3	34.967	316	316	0	4.534	0	0	0	0	By MS/MS
tr|Q8II72|Q8II72_PLAF7	tr|Q8II72|Q8II72_PLAF7	3	3	3	tr|Q8II72|Q8II72_PLAF7 Parasitophorous vacuolar protein 1 OS=Plasmodium falciparum (isolate 3D7) OX=36329 GN=PF3D7_1129100 PE=4 SV=1	1	3	3	3	0	2	0	1	0	0	1	0	0	0	2	0	1	0	0	1	0	0	0	2	0	1	0	0	1	0	0	7.7	7.7	7.7	51.951	452	452	0	8.423	0	By matching	0	By matching	0
tr|Q8II88|Q8II88_PLAF7	tr|Q8II88|Q8II88_PLAF7	1	1	1	tr|Q8II88|Q8II88_PLAF7 Protein disulfide isomerase, putative OS=Plasmodium falciparum (isolate 3D7) OX=36329 GN=PF3D7_1127500 PE=4 SV=1	1	1	1	1	0	1	0	0	1	0	0	1	0	0	1	0	0	1	0	0	1	0	0	1	0	0	1	0	0	1	0	2.8	2.8	2.8	51.185	424	424	0	5.6476	0	By MS/MS	0	0	By MS/MS
tr|Q8IIA2|Q8IIA2_PLAF7;sp|P62269|RS18_HUMAN	tr|Q8IIA2|Q8IIA2_PLAF7	3;1	3;1	3;1	tr|Q8IIA2|Q8IIA2_PLAF7 40S ribosomal protein S18, putative OS=Plasmodium falciparum (isolate 3D7) OX=36329 GN=PF3D7_1126200 PE=1 SV=1	2	3	3	3	1	0	0	1	0	1	1	0	0	1	0	0	1	0	1	1	0	0	1	0	0	1	0	1	1	0	0	29.5	29.5	29.5	17.891	156	156;152	0	26.658	By matching	0	0	By matching	0
tr|Q8IIB2|Q8IIB2_PLAF7	tr|Q8IIB2|Q8IIB2_PLAF7	13	13	13	tr|Q8IIB2|Q8IIB2_PLAF7 Vacuolar membrane protein-related, putative OS=Plasmodium falciparum (isolate 3D7) OX=36329 GN=PF3D7_1125100 PE=4 SV=1	1	13	13	13	0	12	0	0	12	0	0	12	0	0	12	0	0	12	0	0	12	0	0	12	0	0	12	0	0	12	0	26	26	26	59.25	496	496	0	38.761	0	By MS/MS	0	0	By MS/MS
tr|Q8IIB7|Q8IIB7_PLAF7	tr|Q8IIB7|Q8IIB7_PLAF7	5	5	5	tr|Q8IIB7|Q8IIB7_PLAF7 Ethanolamine kinase OS=Plasmodium falciparum (isolate 3D7) OX=36329 GN=PF3D7_1124600 PE=4 SV=1	1	5	5	5	0	1	0	0	0	0	0	0	0	0	1	0	0	0	0	0	0	0	0	1	0	0	0	0	0	0	0	11.3	11.3	11.3	49.913	423	423	0	9.6891	0	By MS/MS	0	0	0
tr|Q8IIG6|Q8IIG6_PLAF7	tr|Q8IIG6|Q8IIG6_PLAF7	2	2	2	tr|Q8IIG6|Q8IIG6_PLAF7 Phosphoglycerate mutase OS=Plasmodium falciparum (isolate 3D7) OX=36329 GN=PF3D7_1120100 PE=1 SV=1	1	2	2	2	0	0	0	0	0	0	0	0	0	0	0	0	0	0	0	0	0	0	0	0	0	0	0	0	0	0	0	13.2	13.2	13.2	28.77	250	250	0	5.0513	0	0	0	0	0
tr|Q8IIJ4|Q8IIJ4_PLAF7	tr|Q8IIJ4|Q8IIJ4_PLAF7	3	3	3	tr|Q8IIJ4|Q8IIJ4_PLAF7 Uncharacterized protein OS=Plasmodium falciparum (isolate 3D7) OX=36329 GN=PF3D7_1117300 PE=4 SV=1	1	3	3	3	0	0	0	0	1	0	0	0	0	0	0	0	0	1	0	0	0	0	0	0	0	0	1	0	0	0	0	25	25	25	15.262	128	128	0	6.3461	0	0	0	0	By MS/MS
tr|Q8IIJ8|Q8IIJ8_PLAF7	tr|Q8IIJ8|Q8IIJ8_PLAF7	4	4	4	tr|Q8IIJ8|Q8IIJ8_PLAF7 Heat shock protein 101 OS=Plasmodium falciparum (isolate 3D7) OX=36329 GN=PF3D7_1116800 PE=1 SV=1	1	4	4	4	0	0	0	0	1	0	0	0	0	0	0	0	0	1	0	0	0	0	0	0	0	0	1	0	0	0	0	4.9	4.9	4.9	102.87	906	906	0	7.3462	0	0	0	0	By MS/MS
tr|Q8IIU1|Q8IIU1_PLAF7	tr|Q8IIU1|Q8IIU1_PLAF7	2	2	2	tr|Q8IIU1|Q8IIU1_PLAF7 Uncharacterized protein OS=Plasmodium falciparum (isolate 3D7) OX=36329 GN=PF3D7_1106200 PE=4 SV=2	1	2	2	2	0	0	0	0	2	0	0	0	0	0	0	0	0	2	0	0	0	0	0	0	0	0	2	0	0	0	0	2.6	2.6	2.6	82.004	681	681	0.0097087	2.6334	0	0	0	0	By MS/MS
tr|Q8IIU5|Q8IIU5_PLAF7	tr|Q8IIU5|Q8IIU5_PLAF7	3	3	3	tr|Q8IIU5|Q8IIU5_PLAF7 Uncharacterized protein OS=Plasmodium falciparum (isolate 3D7) OX=36329 GN=PF3D7_1105800 PE=4 SV=2	1	3	3	3	0	1	0	0	3	0	0	3	0	0	1	0	0	3	0	0	3	0	0	1	0	0	3	0	0	3	0	12.4	12.4	12.4	30.661	266	266	0	7.5648	0	By MS/MS	0	0	By MS/MS
tr|Q8IIU8|Q8IIU8_PLAF7	tr|Q8IIU8|Q8IIU8_PLAF7	3	3	3	tr|Q8IIU8|Q8IIU8_PLAF7 40S ribosomal protein S4 OS=Plasmodium falciparum (isolate 3D7) OX=36329 GN=PF3D7_1105400 PE=1 SV=2	1	3	3	3	0	1	0	0	1	0	0	1	0	0	1	0	0	1	0	0	1	0	0	1	0	0	1	0	0	1	0	11.1	11.1	11.1	29.772	261	261	0	4.6725	0	By matching	0	0	By matching
tr|Q8IIW1|Q8IIW1_PLAF7	tr|Q8IIW1|Q8IIW1_PLAF7	1	1	1	tr|Q8IIW1|Q8IIW1_PLAF7 Syntaxin, Qa-SNARE family OS=Plasmodium falciparum (isolate 3D7) OX=36329 GN=PF3D7_1104100 PE=4 SV=2	1	1	1	1	0	0	0	0	1	0	0	1	0	0	0	0	0	1	0	0	1	0	0	0	0	0	1	0	0	1	0	3.2	3.2	3.2	41.388	347	347	0.009589	2.5649	0	0	0	0	By MS/MS
tr|Q8IJ60|Q8IJ60_PLAF7	tr|Q8IJ60|Q8IJ60_PLAF7	2	2	2	tr|Q8IJ60|Q8IJ60_PLAF7 Methionine--tRNA ligase OS=Plasmodium falciparum (isolate 3D7) OX=36329 GN=PF3D7_1034900 PE=3 SV=1	1	2	2	2	0	0	0	0	0	0	0	0	0	0	0	0	0	0	0	0	0	0	0	0	0	0	0	0	0	0	0	2.7	2.7	2.7	104.17	889	889	0	5.2305	0	0	0	0	0
tr|Q8IJ76|Q8IJ76_PLAF7	tr|Q8IJ76|Q8IJ76_PLAF7	6	6	6	tr|Q8IJ76|Q8IJ76_PLAF7 Early transcribed membrane protein 10.2 OS=Plasmodium falciparum (isolate 3D7) OX=36329 GN=PF3D7_1033200 PE=4 SV=1	1	6	6	6	0	0	0	0	0	1	0	0	1	0	0	0	0	0	1	0	0	1	0	0	0	0	0	1	0	0	1	17.5	17.5	17.5	38.925	355	355	0	50.82	0	0	0	0	0
tr|Q8IJC6|Q8IJC6_PLAF7;sp|P39023|RL3_HUMAN	tr|Q8IJC6|Q8IJC6_PLAF7	3;1	3;1	3;1	tr|Q8IJC6|Q8IJC6_PLAF7 60S ribosomal protein L3 OS=Plasmodium falciparum (isolate 3D7) OX=36329 GN=PF3D7_1027800 PE=1 SV=1	2	3	3	3	0	1	1	0	2	1	0	2	1	0	1	1	0	2	1	0	2	1	0	1	1	0	2	1	0	2	1	7.5	7.5	7.5	44.22	386	386;403	0	5.7108	0	By MS/MS	By matching	0	By MS/MS
tr|Q8IJD0|Q8IJD0_PLAF7	tr|Q8IJD0|Q8IJD0_PLAF7	1	1	1	tr|Q8IJD0|Q8IJD0_PLAF7 Peroxiredoxin OS=Plasmodium falciparum (isolate 3D7) OX=36329 GN=PF3D7_1027300 PE=4 SV=1	1	1	1	1	0	0	0	0	0	0	0	0	0	0	0	0	0	0	0	0	0	0	0	0	0	0	0	0	0	0	0	3.3	3.3	3.3	43.929	393	393	0.0094851	2.5168	0	0	0	0	0
tr|Q8IJF6|Q8IJF6_PLAF7	tr|Q8IJF6|Q8IJF6_PLAF7	35	35	35	tr|Q8IJF6|Q8IJF6_PLAF7 Uncharacterized protein OS=Plasmodium falciparum (isolate 3D7) OX=36329 GN=PF3D7_1024800 PE=4 SV=2	1	35	35	35	1	5	1	0	4	20	1	4	13	1	5	1	0	4	20	1	4	13	1	5	1	0	4	20	1	4	13	25.7	25.7	25.7	171.11	1464	1464	0	200.31	By matching	By MS/MS	By matching	0	By MS/MS
tr|Q8IJM9|Q8IJM9_PLAF7	tr|Q8IJM9|Q8IJM9_PLAF7	3	3	3	tr|Q8IJM9|Q8IJM9_PLAF7 Early transcribed membrane protein 10.3 OS=Plasmodium falciparum (isolate 3D7) OX=36329 GN=PF3D7_1016900 PE=4 SV=2	1	3	3	3	0	0	0	1	1	2	0	1	1	0	0	0	1	1	2	0	1	1	0	0	0	1	1	2	0	1	1	17.6	17.6	17.6	11.961	108	108	0	102.07	0	0	0	By matching	By MS/MS
tr|Q8IJP8|Q8IJP8_PLAF7	tr|Q8IJP8|Q8IJP8_PLAF7	6	6	5	tr|Q8IJP8|Q8IJP8_PLAF7 Prohibitin, putative OS=Plasmodium falciparum (isolate 3D7) OX=36329 GN=PF3D7_1014700 PE=4 SV=1	1	6	6	5	0	4	0	0	5	0	0	2	0	0	4	0	0	5	0	0	2	0	0	3	0	0	4	0	0	1	0	22.4	22.4	19.4	34.793	304	304	0	22.428	0	By MS/MS	0	0	By MS/MS
tr|Q8IJR6|Q8IJR6_PLAF7	tr|Q8IJR6|Q8IJR6_PLAF7	2	2	2	tr|Q8IJR6|Q8IJR6_PLAF7 Autophagy-related protein 18, putative OS=Plasmodium falciparum (isolate 3D7) OX=36329 GN=PF3D7_1012900 PE=4 SV=1	1	2	2	2	0	1	0	0	0	0	0	1	0	0	1	0	0	0	0	0	1	0	0	1	0	0	0	0	0	1	0	5.5	5.5	5.5	43.519	380	380	0.005988	3.1387	0	By MS/MS	0	0	0
tr|Q8IJS2|Q8IJS2_PLAF7	tr|Q8IJS2|Q8IJS2_PLAF7	1	1	1	tr|Q8IJS2|Q8IJS2_PLAF7 Cytochrome b-c1 complex subunit 7, putative OS=Plasmodium falciparum (isolate 3D7) OX=36329 GN=PF3D7_1012300 PE=4 SV=1	1	1	1	1	0	1	0	0	1	0	0	0	0	0	1	0	0	1	0	0	0	0	0	1	0	0	1	0	0	0	0	8.9	8.9	8.9	23.019	192	192	0	14.388	0	By MS/MS	0	0	By MS/MS
tr|Q8IJT5|Q8IJT5_PLAF7	tr|Q8IJT5|Q8IJT5_PLAF7	4	4	4	tr|Q8IJT5|Q8IJT5_PLAF7 Inner membrane complex sub-compartment protein 1 OS=Plasmodium falciparum (isolate 3D7) OX=36329 GN=PF3D7_1011000 PE=4 SV=2	1	4	4	4	0	3	0	0	2	1	0	2	0	0	3	0	0	2	1	0	2	0	0	3	0	0	2	1	0	2	0	21.5	21.5	21.5	16.585	144	144	0	77.146	0	By MS/MS	0	0	By MS/MS
tr|Q8IJW5|Q8IJW5_PLAF7	tr|Q8IJW5|Q8IJW5_PLAF7	2	2	2	tr|Q8IJW5|Q8IJW5_PLAF7 Uncharacterized protein OS=Plasmodium falciparum (isolate 3D7) OX=36329 GN=PF3D7_1007800 PE=4 SV=2	1	2	2	2	0	0	0	0	2	0	0	0	0	0	0	0	0	2	0	0	0	0	0	0	0	0	2	0	0	0	0	1.9	1.9	1.9	125.3	1039	1039	0.0093708	2.408	0	0	0	0	By MS/MS
tr|Q8IJX8|Q8IJX8_PLAF7	tr|Q8IJX8|Q8IJX8_PLAF7	2	2	2	tr|Q8IJX8|Q8IJX8_PLAF7 DNA/RNA-binding protein Alba 3 OS=Plasmodium falciparum (isolate 3D7) OX=36329 GN=PF3D7_1006200 PE=4 SV=1	1	2	2	2	0	0	0	0	1	0	0	0	0	0	0	0	0	1	0	0	0	0	0	0	0	0	1	0	0	0	0	19.6	19.6	19.6	11.977	107	107	0.006006	3.1499	0	0	0	0	By MS/MS
tr|Q8IJZ7|Q8IJZ7_PLAF7	tr|Q8IJZ7|Q8IJZ7_PLAF7	1	1	1	tr|Q8IJZ7|Q8IJZ7_PLAF7 60S ribosomal protein L13, putative OS=Plasmodium falciparum (isolate 3D7) OX=36329 GN=PF3D7_1004000 PE=1 SV=1	1	1	1	1	0	0	0	0	0	0	0	0	0	0	0	0	0	0	0	0	0	0	0	0	0	0	0	0	0	0	0	5.9	5.9	5.9	23.754	202	202	0	4.8982	0	0	0	0	0
tr|Q8IK01|Q8IK01_PLAF7	tr|Q8IK01|Q8IK01_PLAF7	9	9	9	tr|Q8IK01|Q8IK01_PLAF7 Inner membrane complex protein 1c, putative OS=Plasmodium falciparum (isolate 3D7) OX=36329 GN=PF3D7_1003600 PE=4 SV=1	1	9	9	9	0	1	0	0	1	0	0	1	0	0	1	0	0	1	0	0	1	0	0	1	0	0	1	0	0	1	0	25.3	25.3	25.3	32.653	281	281	0	247.79	0	By matching	0	0	By matching
tr|Q8IK89|Q8IK89_PLAF7	tr|Q8IK89|Q8IK89_PLAF7	2	2	2	tr|Q8IK89|Q8IK89_PLAF7 Trailer hitch homolog, putative OS=Plasmodium falciparum (isolate 3D7) OX=36329 GN=PF3D7_1474900 PE=4 SV=1	1	2	2	2	0	0	0	0	0	0	0	1	0	0	0	0	0	0	0	0	1	0	0	0	0	0	0	0	0	1	0	7.6	7.6	7.6	38.569	328	328	0	4.0649	0	0	0	0	0
tr|Q8IKG9|Q8IKG9_PLAF7	tr|Q8IKG9|Q8IKG9_PLAF7	5	5	5	tr|Q8IKG9|Q8IKG9_PLAF7 Uncharacterized protein OS=Plasmodium falciparum (isolate 3D7) OX=36329 GN=PF3D7_1466800 PE=4 SV=1	1	5	5	5	0	2	0	0	0	0	0	0	0	0	2	0	0	0	0	0	0	0	0	2	0	0	0	0	0	0	0	5.8	5.8	5.8	105.45	902	902	0	19.935	0	By MS/MS	0	0	0
tr|Q8IKM6|Q8IKM6_PLAF7	tr|Q8IKM6|Q8IKM6_PLAF7	3	3	3	tr|Q8IKM6|Q8IKM6_PLAF7 Inner membrane complex sub-compartment protein 3 OS=Plasmodium falciparum (isolate 3D7) OX=36329 GN=PF3D7_1460600 PE=4 SV=1	1	3	3	3	0	0	0	0	0	0	0	0	0	0	0	0	0	0	0	0	0	0	0	0	0	0	0	0	0	0	0	20.9	20.9	20.9	17.117	148	148	0	6.5145	0	0	0	0	0
tr|Q8IKN7|Q8IKN7_PLAF7	tr|Q8IKN7|Q8IKN7_PLAF7	3	3	3	tr|Q8IKN7|Q8IKN7_PLAF7 Uncharacterized protein OS=Plasmodium falciparum (isolate 3D7) OX=36329 GN=PF3D7_1459400 PE=4 SV=1	1	3	3	3	0	1	0	0	1	0	0	1	0	0	1	0	0	1	0	0	1	0	0	1	0	0	1	0	0	1	0	11.8	11.8	11.8	40.068	340	340	0	6.0314	0	By MS/MS	0	0	By MS/MS
tr|Q8IKQ9|Q8IKQ9_PLAF7	tr|Q8IKQ9|Q8IKQ9_PLAF7	1	1	1	tr|Q8IKQ9|Q8IKQ9_PLAF7 Signal peptide peptidase OS=Plasmodium falciparum (isolate 3D7) OX=36329 GN=PF3D7_1457000 PE=4 SV=2	1	1	1	1	0	1	0	0	1	0	0	1	0	0	1	0	0	1	0	0	1	0	0	1	0	0	1	0	0	1	0	2.4	2.4	2.4	47.578	412	412	0	4.7121	0	By MS/MS	0	0	By MS/MS
tr|Q8IKR1|Q8IKR1_PLAF7	tr|Q8IKR1|Q8IKR1_PLAF7	8	8	8	tr|Q8IKR1|Q8IKR1_PLAF7 V-type H(+)-translocating pyrophosphatase,putative OS=Plasmodium falciparum (isolate 3D7) OX=36329 GN=PF3D7_1456800 PE=3 SV=1	1	8	8	8	0	3	0	0	3	2	0	2	4	0	3	0	0	3	2	0	2	4	0	3	0	0	3	2	0	2	4	10.9	10.9	10.9	76.416	717	717	0	59.919	0	By MS/MS	0	0	By MS/MS
tr|Q8IKS4|Q8IKS4_PLAF7	tr|Q8IKS4|Q8IKS4_PLAF7	1	1	1	tr|Q8IKS4|Q8IKS4_PLAF7 Hemolysin III OS=Plasmodium falciparum (isolate 3D7) OX=36329 GN=PF3D7_1455400 PE=4 SV=2	1	1	1	1	0	1	0	0	0	0	0	0	0	0	1	0	0	0	0	0	0	0	0	1	0	0	0	0	0	0	0	3.9	3.9	3.9	33.071	282	282	0	5.1465	0	By MS/MS	0	0	0
tr|Q8IKT2|Q8IKT2_PLAF7	tr|Q8IKT2|Q8IKT2_PLAF7	2	2	2	tr|Q8IKT2|Q8IKT2_PLAF7 6-phosphogluconate dehydrogenase, decarboxylating OS=Plasmodium falciparum (isolate 3D7) OX=36329 GN=PF3D7_1454700 PE=1 SV=1	1	2	2	2	0	0	0	0	0	0	0	0	0	0	0	0	0	0	0	0	0	0	0	0	0	0	0	0	0	0	0	4.9	4.9	4.9	52.993	468	468	0.0096022	2.5687	0	0	0	0	0
tr|Q8IKV8|Q8IKV8_PLAF7	tr|Q8IKV8|Q8IKV8_PLAF7	3	3	3	tr|Q8IKV8|Q8IKV8_PLAF7 Sortilin OS=Plasmodium falciparum (isolate 3D7) OX=36329 GN=PF3D7_1451800 PE=4 SV=1	1	3	3	3	0	2	0	0	1	1	0	1	0	0	2	0	0	1	1	0	1	0	0	2	0	0	1	1	0	1	0	6.6	6.6	6.6	102.27	895	895	0	16.326	0	By MS/MS	0	0	By MS/MS
tr|Q8IKW5|Q8IKW5_PLAF7	tr|Q8IKW5|Q8IKW5_PLAF7	16	16	15	tr|Q8IKW5|Q8IKW5_PLAF7 Elongation factor 2 OS=Plasmodium falciparum (isolate 3D7) OX=36329 GN=PF3D7_1451100 PE=4 SV=1	1	16	16	15	0	2	0	0	2	3	0	2	1	0	2	0	0	2	3	0	2	1	0	2	0	0	2	2	0	2	0	20.7	20.7	19.2	93.522	832	832	0	92.838	0	By MS/MS	0	0	By MS/MS
tr|Q8IKY4|Q8IKY4_PLAF7	tr|Q8IKY4|Q8IKY4_PLAF7	4	4	4	tr|Q8IKY4|Q8IKY4_PLAF7 Gamete egress and sporozoite traversal protein,putative OS=Plasmodium falciparum (isolate 3D7) OX=36329 GN=PF3D7_1449000 PE=4 SV=1	1	4	4	4	0	0	0	0	1	2	0	1	1	0	0	0	0	1	2	0	1	1	0	0	0	0	1	2	0	1	1	16.5	16.5	16.5	28.765	248	248	0	12.671	0	0	0	0	By MS/MS
tr|Q8IKZ6|Q8IKZ6_PLAF7	tr|Q8IKZ6|Q8IKZ6_PLAF7	1	1	1	tr|Q8IKZ6|Q8IKZ6_PLAF7 Multidrug resistance protein 2 OS=Plasmodium falciparum (isolate 3D7) OX=36329 GN=PF3D7_1447900 PE=4 SV=1	1	1	1	1	0	0	0	0	1	0	0	0	0	0	0	0	0	1	0	0	0	0	0	0	0	0	1	0	0	0	0	0.9	0.9	0.9	119.01	1024	1024	0	5.2733	0	0	0	0	By MS/MS
tr|Q8IL07|Q8IL07_PLAF7	tr|Q8IL07|Q8IL07_PLAF7	2	2	2	tr|Q8IL07|Q8IL07_PLAF7 Centrin-2 OS=Plasmodium falciparum (isolate 3D7) OX=36329 GN=PF3D7_1446600 PE=4 SV=1	1	2	2	2	0	0	0	2	0	0	1	0	0	0	0	0	2	0	0	1	0	0	0	0	0	2	0	0	1	0	0	17.3	17.3	17.3	19.31	168	168	0	60.829	0	0	0	By MS/MS	0
tr|Q8IL11|Q8IL11_PLAF7	tr|Q8IL11|Q8IL11_PLAF7	2	2	2	tr|Q8IL11|Q8IL11_PLAF7 M17 leucyl aminopeptidase OS=Plasmodium falciparum (isolate 3D7) OX=36329 GN=PF3D7_1446200 PE=1 SV=1	1	2	2	2	0	0	0	0	0	0	0	0	0	0	0	0	0	0	0	0	0	0	0	0	0	0	0	0	0	0	0	4	4	4	67.82	605	605	0.0015432	3.5155	0	0	0	0	0
tr|Q8IL13|Q8IL13_PLAF7	tr|Q8IL13|Q8IL13_PLAF7	2	2	2	tr|Q8IL13|Q8IL13_PLAF7 ATP-dependent RNA helicase DDX5, putative OS=Plasmodium falciparum (isolate 3D7) OX=36329 GN=PF3D7_1445900 PE=2 SV=2	1	2	2	2	0	0	0	0	0	0	0	0	0	0	0	0	0	0	0	0	0	0	0	0	0	0	0	0	0	0	0	5.7	5.7	5.7	60.035	527	527	0.0086455	2.8289	0	0	0	0	0
tr|Q8IL43|Q8IL43_PLAF7	tr|Q8IL43|Q8IL43_PLAF7	1	1	1	tr|Q8IL43|Q8IL43_PLAF7 Uncharacterized protein OS=Plasmodium falciparum (isolate 3D7) OX=36329 GN=PF3D7_1442800 PE=4 SV=1	1	1	1	1	0	1	0	0	1	0	0	1	0	0	1	0	0	1	0	0	1	0	0	1	0	0	1	0	0	1	0	3.2	3.2	3.2	48.295	402	402	0.0085227	2.7635	0	By MS/MS	0	0	By MS/MS
tr|Q8IL71|Q8IL71_PLAF7	tr|Q8IL71|Q8IL71_PLAF7	6	6	6	tr|Q8IL71|Q8IL71_PLAF7 Vesicle-associated membrane protein, putative OS=Plasmodium falciparum (isolate 3D7) OX=36329 GN=PF3D7_1439800 PE=4 SV=1	1	6	6	6	0	3	0	0	4	0	0	4	0	0	3	0	0	4	0	0	4	0	0	3	0	0	4	0	0	4	0	33.6	33.6	33.6	27.686	241	241	0	21.456	0	By MS/MS	0	0	By MS/MS
tr|Q8IL75|Q8IL75_PLAF7	tr|Q8IL75|Q8IL75_PLAF7	5	5	5	tr|Q8IL75|Q8IL75_PLAF7 Ubiquinol-cytochrome c reductase iron-sulfur subunit, putative OS=Plasmodium falciparum (isolate 3D7) OX=36329 GN=PF3D7_1439400 PE=4 SV=1	1	5	5	5	0	5	0	0	4	1	0	4	1	0	5	0	0	4	1	0	4	1	0	5	0	0	4	1	0	4	1	15.2	15.2	15.2	40.981	355	355	0	11.213	0	By MS/MS	0	0	By MS/MS
tr|Q8IL86|Q8IL86_PLAF7	tr|Q8IL86|Q8IL86_PLAF7	2	2	2	tr|Q8IL86|Q8IL86_PLAF7 Secretory complex protein 62 OS=Plasmodium falciparum (isolate 3D7) OX=36329 GN=PF3D7_1438100 PE=4 SV=2	1	2	2	2	0	2	0	0	1	0	0	0	0	0	2	0	0	1	0	0	0	0	0	2	0	0	1	0	0	0	0	5.3	5.3	5.3	43.937	377	377	0.0059435	3.1078	0	By MS/MS	0	0	By MS/MS
tr|Q8ILE3|Q8ILE3_PLAF7	tr|Q8ILE3|Q8ILE3_PLAF7	5	5	5	tr|Q8ILE3|Q8ILE3_PLAF7 Voltage-dependent anion-selective channel protein, putative OS=Plasmodium falciparum (isolate 3D7) OX=36329 GN=PF3D7_1432100 PE=4 SV=1	1	5	5	5	0	4	0	0	4	1	1	4	2	0	4	0	0	4	1	1	4	2	0	4	0	0	4	1	1	4	2	17.3	17.3	17.3	33.266	289	289	0	23.352	0	By MS/MS	0	0	By MS/MS
tr|Q8ILF4|Q8ILF4_PLAF7	tr|Q8ILF4|Q8ILF4_PLAF7	17	17	17	tr|Q8ILF4|Q8ILF4_PLAF7 Uncharacterized protein OS=Plasmodium falciparum (isolate 3D7) OX=36329 GN=PF3D7_1431100 PE=4 SV=1	1	17	17	17	1	6	0	1	8	8	5	7	8	1	6	0	1	8	8	5	7	8	1	6	0	1	8	8	5	7	8	50.1	50.1	50.1	40.748	347	347	0	323.31	By matching	By MS/MS	0	By matching	By MS/MS
tr|Q8ILF6|Q8ILF6_PLAF7	tr|Q8ILF6|Q8ILF6_PLAF7	5	5	5	tr|Q8ILF6|Q8ILF6_PLAF7 Uncharacterized protein OS=Plasmodium falciparum (isolate 3D7) OX=36329 GN=PF3D7_1430800 PE=4 SV=1	1	5	5	5	0	2	0	0	1	3	1	2	2	0	2	0	0	1	3	1	2	2	0	2	0	0	1	3	1	2	2	19.6	19.6	19.6	30.466	265	265	0	173.12	0	By MS/MS	0	0	By MS/MS
tr|Q8ILG8|Q8ILG8_PLAF7	tr|Q8ILG8|Q8ILG8_PLAF7	1	1	1	tr|Q8ILG8|Q8ILG8_PLAF7 Uncharacterized protein OS=Plasmodium falciparum (isolate 3D7) OX=36329 GN=PF3D7_1429600 PE=4 SV=1	1	1	1	1	0	1	0	0	1	0	0	1	0	0	1	0	0	1	0	0	1	0	0	1	0	0	1	0	0	1	0	8.7	8.7	8.7	26.164	219	219	0	43.786	0	By MS/MS	0	0	By MS/MS
tr|Q8ILJ9|Q8ILJ9_PLAF7	tr|Q8ILJ9|Q8ILJ9_PLAF7	15	15	15	tr|Q8ILJ9|Q8ILJ9_PLAF7 ABC transporter G family member 2 OS=Plasmodium falciparum (isolate 3D7) OX=36329 GN=PF3D7_1426500 PE=4 SV=1	1	15	15	15	0	10	0	1	12	3	0	12	1	0	10	0	1	12	3	0	12	1	0	10	0	1	12	3	0	12	1	29.1	29.1	29.1	75.477	660	660	0	130.44	0	By MS/MS	0	By matching	By MS/MS
tr|Q8ILK6|Q8ILK6_PLAF7	tr|Q8ILK6|Q8ILK6_PLAF7	3	3	3	tr|Q8ILK6|Q8ILK6_PLAF7 Uncharacterized protein OS=Plasmodium falciparum (isolate 3D7) OX=36329 GN=PF3D7_1425700 PE=4 SV=1	1	3	3	3	0	2	0	0	3	0	0	2	0	0	2	0	0	3	0	0	2	0	0	2	0	0	3	0	0	2	0	10.9	10.9	10.9	42.823	359	359	0	10.404	0	By MS/MS	0	0	By MS/MS
tr|Q8ILP3|Q8ILP3_PLAF7	tr|Q8ILP3|Q8ILP3_PLAF7	3	3	3	tr|Q8ILP3|Q8ILP3_PLAF7 Surface protein P113 OS=Plasmodium falciparum (isolate 3D7) OX=36329 GN=PF3D7_1420700 PE=4 SV=1	1	3	3	3	0	0	0	0	0	0	0	0	0	0	0	0	0	0	0	0	0	0	0	0	0	0	0	0	0	0	0	4.9	4.9	4.9	112.57	969	969	0	10.046	0	0	0	0	0
tr|Q8ILQ8|Q8ILQ8_PLAF7	tr|Q8ILQ8|Q8ILQ8_PLAF7	1	1	1	tr|Q8ILQ8|Q8ILQ8_PLAF7 Thioredoxin-like protein, putative OS=Plasmodium falciparum (isolate 3D7) OX=36329 GN=PF3D7_1419200 PE=4 SV=2	1	1	1	1	0	1	0	0	0	0	0	1	0	0	1	0	0	0	0	0	1	0	0	1	0	0	0	0	0	1	0	1.6	1.6	1.6	80.238	671	671	0	4.0526	0	By MS/MS	0	0	0
tr|Q8ILZ1|Q8ILZ1_PLAF7	tr|Q8ILZ1|Q8ILZ1_PLAF7	7	7	7	tr|Q8ILZ1|Q8ILZ1_PLAF7 Rhoptry-associated protein 1 OS=Plasmodium falciparum (isolate 3D7) OX=36329 GN=PF3D7_1410400 PE=4 SV=1	1	7	7	7	0	0	0	0	0	2	0	0	0	0	0	0	0	0	2	0	0	0	0	0	0	0	0	2	0	0	0	11.9	11.9	11.9	90.052	782	782	0	29.583	0	0	0	0	0
tr|Q8IM01|Q8IM01_PLAF7	tr|Q8IM01|Q8IM01_PLAF7	2	2	2	tr|Q8IM01|Q8IM01_PLAF7 Uncharacterized protein OS=Plasmodium falciparum (isolate 3D7) OX=36329 GN=PF3D7_1409400 PE=4 SV=2	1	2	2	2	0	0	0	0	1	0	0	1	0	0	0	0	0	1	0	0	1	0	0	0	0	0	1	0	0	1	0	10.7	10.7	10.7	30.538	262	262	0	46.615	0	0	0	0	By matching
tr|Q8IM10|Q8IM10_PLAF7;sp|P62241|RS8_HUMAN	tr|Q8IM10|Q8IM10_PLAF7;sp|P62241|RS8_HUMAN	2;1	2;1	2;1	tr|Q8IM10|Q8IM10_PLAF7 40S ribosomal protein S8 OS=Plasmodium falciparum (isolate 3D7) OX=36329 GN=PF3D7_1408600 PE=1 SV=1;sp|P62241|RS8_HUMAN 40S ribosomal protein S8 OS=Homo sapiens GN=RPS8 PE=1 SV=2	2	2	2	2	0	0	0	0	0	0	0	0	0	0	0	0	0	0	0	0	0	0	0	0	0	0	0	0	0	0	0	11.9	11.9	11.9	25.051	218	218;208	0	14.143	0	0	0	0	0
tr|Q8IM16|Q8IM16_PLAF7	tr|Q8IM16|Q8IM16_PLAF7	4	4	4	tr|Q8IM16|Q8IM16_PLAF7 Plasmepsin IV OS=Plasmodium falciparum (isolate 3D7) OX=36329 GN=PF3D7_1407800 PE=1 SV=1	1	4	4	4	0	1	0	0	1	0	0	0	0	0	1	0	0	1	0	0	0	0	0	1	0	0	1	0	0	0	0	13.6	13.6	13.6	51.046	449	449	0	35.907	0	By matching	0	0	By matching
tr|Q8IM26|Q8IM26_PLAF7	tr|Q8IM26|Q8IM26_PLAF7	3	3	3	tr|Q8IM26|Q8IM26_PLAF7 Glideosome associated protein with multiple membrane spans 3 OS=Plasmodium falciparum (isolate 3D7) OX=36329 GN=PF3D7_1406800 PE=4 SV=1	1	3	3	3	0	0	0	0	0	1	0	0	0	0	0	0	0	0	1	0	0	0	0	0	0	0	0	1	0	0	0	12.3	12.3	12.3	32.887	284	284	0	5.6713	0	0	0	0	0
tr|Q8IM52|Q8IM52_PLAF7	tr|Q8IM52|Q8IM52_PLAF7	7	7	7	tr|Q8IM52|Q8IM52_PLAF7 Uncharacterized protein OS=Plasmodium falciparum (isolate 3D7) OX=36329 GN=PF3D7_1404200 PE=4 SV=1	1	7	7	7	2	5	0	2	4	2	2	5	3	2	5	0	2	4	2	2	5	3	2	5	0	2	4	2	2	5	3	73.9	73.9	73.9	12.843	111	111	0	175.63	By MS/MS	By MS/MS	0	By MS/MS	By MS/MS
tr|Q9TY94|Q9TY94_PLAF7	tr|Q9TY94|Q9TY94_PLAF7	4	4	4	tr|Q9TY94|Q9TY94_PLAF7 ATP-dependent RNA helicase UAP56 OS=Plasmodium falciparum (isolate 3D7) OX=36329 GN=PF3D7_0209800 PE=4 SV=1	1	4	4	4	1	0	0	1	0	0	1	1	0	1	0	0	1	0	0	1	1	0	1	0	0	1	0	0	1	1	0	10.1	10.1	10.1	52.223	457	457	0	7.0924	By matching	0	0	By matching	0
sp|P04264|K2C1_HUMAN	sp|P04264|K2C1_HUMAN	86	81	4	sp|P04264|K2C1_HUMAN Keratin, type II cytoskeletal 1 OS=Homo sapiens GN=KRT1 PE=1 SV=6	1	86	81	4	64	61	75	60	58	77	65	60	74	60	57	70	55	54	72	60	55	69	1	1	2	1	1	2	1	1	2	76.2	76.2	5.1	66.038	644	644	0	323.31	By MS/MS	By MS/MS	By MS/MS	By MS/MS	By MS/MS
sp|P01857|IGHG1_HUMAN	sp|P01857|IGHG1_HUMAN	12	12	4	sp|P01857|IGHG1_HUMAN Immunoglobulin heavy constant gamma 1 OS=Homo sapiens GN=IGHG1 PE=1 SV=1	1	12	12	4	7	3	6	6	3	6	6	4	8	7	3	6	6	3	6	6	4	8	2	1	3	1	0	3	1	0	4	44.2	44.2	18.8	36.105	330	330	0	116.11	By MS/MS	By MS/MS	By MS/MS	By MS/MS	By MS/MS
sp|P69905|HBA_HUMAN;sp|P02008|HBAZ_HUMAN	sp|P69905|HBA_HUMAN	19;1	19;1	15;0	sp|P69905|HBA_HUMAN Hemoglobin subunit alpha OS=Homo sapiens GN=HBA1 PE=1 SV=2	2	19	19	15	8	10	5	9	10	12	7	9	11	8	10	5	9	10	12	7	9	11	4	6	2	5	6	8	3	6	7	99.3	99.3	99.3	15.257	142	142;142	0	323.31	By MS/MS	By MS/MS	By MS/MS	By MS/MS	By MS/MS
sp|P68871|HBB_HUMAN	sp|P68871|HBB_HUMAN	22	22	15	sp|P68871|HBB_HUMAN Hemoglobin subunit beta OS=Homo sapiens GN=HBB PE=1 SV=2	1	22	22	15	12	13	6	13	13	14	12	13	14	12	13	6	13	13	14	12	13	14	6	6	2	6	6	7	6	6	7	96.6	96.6	86.4	15.998	147	147	0	323.31	By MS/MS	By MS/MS	By MS/MS	By MS/MS	By MS/MS
sp|Q71DI3|H32_HUMAN;sp|P84243|H33_HUMAN;sp|P68431|H31_HUMAN;sp|Q16695|H31T_HUMAN;sp|Q6NXT2|H3C_HUMAN	sp|Q71DI3|H32_HUMAN;sp|P84243|H33_HUMAN;sp|P68431|H31_HUMAN;sp|Q16695|H31T_HUMAN;sp|Q6NXT2|H3C_HUMAN	8;8;8;7;6	8;8;8;7;6	5;5;5;4;3	sp|Q71DI3|H32_HUMAN Histone H3.2 OS=Homo sapiens GN=HIST2H3A PE=1 SV=3;sp|P84243|H33_HUMAN Histone H3.3 OS=Homo sapiens GN=H3F3A PE=1 SV=2;sp|P68431|H31_HUMAN Histone H3.1 OS=Homo sapiens GN=HIST1H3A PE=1 SV=2;sp|Q16695|H31T_HUMAN Histone H3.1t OS=Homo sap	5	8	8	5	3	3	6	4	2	6	4	2	7	3	3	6	4	2	6	4	2	7	2	2	4	3	1	4	3	1	5	34.6	34.6	18.4	15.388	136	136;136;136;136;135	0	22.484	By MS/MS	By MS/MS	By MS/MS	By MS/MS	By MS/MS
sp|P62805|H4_HUMAN	sp|P62805|H4_HUMAN	12	12	9	sp|P62805|H4_HUMAN Histone H4 OS=Homo sapiens GN=HIST1H4A PE=1 SV=2	1	12	12	9	4	4	10	4	5	11	4	3	9	4	4	10	4	5	11	4	3	9	3	2	7	3	3	8	2	1	6	58.3	58.3	45.6	11.367	103	103	0	127.74	By MS/MS	By MS/MS	By MS/MS	By MS/MS	By MS/MS
sp|P06702|S10A9_HUMAN	sp|P06702|S10A9_HUMAN	9	9	9	sp|P06702|S10A9_HUMAN Protein S100-A9 OS=Homo sapiens GN=S100A9 PE=1 SV=1	1	9	9	9	4	4	4	5	5	7	4	3	6	4	4	4	5	5	7	4	3	6	4	4	4	5	5	7	4	3	6	73.7	73.7	73.7	13.242	114	114	0	323.31	By MS/MS	By MS/MS	By MS/MS	By MS/MS	By MS/MS
sp|P02730|B3AT_HUMAN	sp|P02730|B3AT_HUMAN	35	35	35	sp|P02730|B3AT_HUMAN Band 3 anion transport protein OS=Homo sapiens GN=SLC4A1 PE=1 SV=3	1	35	35	35	23	23	2	29	23	30	26	19	30	23	23	2	29	23	30	26	19	30	23	23	2	29	23	30	26	19	30	38.7	38.7	38.7	101.79	911	911	0	323.31	By MS/MS	By MS/MS	By MS/MS	By MS/MS	By MS/MS
sp|A0A075B6I1|LV460_HUMAN	sp|A0A075B6I1|LV460_HUMAN	1	1	1	sp|A0A075B6I1|LV460_HUMAN Immunoglobulin lambda variable 4-60 OS=Homo sapiens GN=IGLV4-60 PE=3 SV=1	1	1	1	1	1	1	1	1	1	1	1	1	1	1	1	1	1	1	1	1	1	1	1	1	1	1	1	1	1	1	1	8.3	8.3	8.3	12.987	120	120	0	5.1593	By MS/MS	By MS/MS	By MS/MS	By MS/MS	By MS/MS
sp|P01615|KVD28_HUMAN;sp|A0A075B6P5|KV228_HUMAN;sp|P01614|KVD40_HUMAN;sp|A0A087WW87|KV240_HUMAN;sp|P06310|KV230_HUMAN;sp|A2NJV5|KV229_HUMAN;sp|A0A0A0MRZ7|KVD26_HUMAN;sp|A0A075B6S6|KVD30_HUMAN;sp|A0A075B6S2|KVD29_HUMAN	sp|P01615|KVD28_HUMAN;sp|A0A075B6P5|KV228_HUMAN;sp|P01614|KVD40_HUMAN;sp|A0A087WW87|KV240_HUMAN;sp|P06310|KV230_HUMAN;sp|A2NJV5|KV229_HUMAN;sp|A0A0A0MRZ7|KVD26_HUMAN;sp|A0A075B6S6|KVD30_HUMAN;sp|A0A075B6S2|KVD29_HUMAN	2;2;2;2;1;1;1;1;1	2;2;2;2;1;1;1;1;1	2;2;2;2;1;1;1;1;1	sp|P01615|KVD28_HUMAN Immunoglobulin kappa variable 2D-28 OS=Homo sapiens GN=IGKV2D-28 PE=1 SV=2;sp|A0A075B6P5|KV228_HUMAN Immunoglobulin kappa variable 2-28 OS=Homo sapiens GN=IGKV2-28 PE=3 SV=1;sp|P01614|KVD40_HUMAN Immunoglobulin kappa variable 2D-40 OS	9	2	2	2	1	1	1	1	1	2	1	1	2	1	1	1	1	1	2	1	1	2	1	1	1	1	1	2	1	1	2	16.7	16.7	16.7	12.957	120	120;120;121;121;120;120;120;120;120	0	12.525	By matching	By matching	By MS/MS	By matching	By matching
sp|P62987|RL40_HUMAN;sp|P62979|RS27A_HUMAN;sp|P0CG47|UBB_HUMAN;sp|P0CG48|UBC_HUMAN	sp|P62987|RL40_HUMAN;sp|P62979|RS27A_HUMAN;sp|P0CG47|UBB_HUMAN;sp|P0CG48|UBC_HUMAN	5;5;5;5	5;5;5;5	2;2;2;2	sp|P62987|RL40_HUMAN Ubiquitin-60S ribosomal protein L40 OS=Homo sapiens GN=UBA52 PE=1 SV=2;sp|P62979|RS27A_HUMAN Ubiquitin-40S ribosomal protein S27a OS=Homo sapiens GN=RPS27A PE=1 SV=2;sp|P0CG47|UBB_HUMAN Polyubiquitin-B OS=Homo sapiens GN=UBB PE=1 SV=1;	4	5	5	2	3	2	1	2	3	3	2	3	1	3	2	1	2	3	3	2	3	1	1	0	0	0	1	1	0	1	0	38.3	38.3	14.1	14.728	128	128;156;229;685	0	174.82	By MS/MS	By MS/MS	By MS/MS	By MS/MS	By MS/MS
sp|P04406|G3P_HUMAN;sp|O14556|G3PT_HUMAN	sp|P04406|G3P_HUMAN	20;1	20;1	20;1	sp|P04406|G3P_HUMAN Glyceraldehyde-3-phosphate dehydrogenase OS=Homo sapiens GN=GAPDH PE=1 SV=3	2	20	20	20	5	7	7	1	6	16	2	5	14	5	7	7	1	6	16	2	5	14	5	7	7	1	6	16	2	5	14	73.1	73.1	73.1	36.053	335	335;408	0	323.31	By MS/MS	By MS/MS	By MS/MS	By MS/MS	By MS/MS
sp|P60709|ACTB_HUMAN;sp|P63261|ACTG_HUMAN;sp|Q6S8J3|POTEE_HUMAN;sp|A5A3E0|POTEF_HUMAN;sp|P0CG38|POTEI_HUMAN;sp|Q9BYX7|ACTBM_HUMAN;sp|P0CG39|POTEJ_HUMAN	sp|P60709|ACTB_HUMAN;sp|P63261|ACTG_HUMAN	24;23;7;6;5;3;3	22;21;6;5;4;2;2	9;8;2;1;1;1;1	sp|P60709|ACTB_HUMAN Actin, cytoplasmic 1 OS=Homo sapiens GN=ACTB PE=1 SV=1;sp|P63261|ACTG_HUMAN Actin, cytoplasmic 2 OS=Homo sapiens GN=ACTG1 PE=1 SV=1	7	24	22	9	9	9	11	11	10	13	11	7	15	8	7	11	10	8	12	10	5	13	2	3	3	3	2	4	3	1	3	75.5	68.3	42.9	41.736	375	375;375;1075;1075;1075;375;1038	0	323.31	By MS/MS	By MS/MS	By MS/MS	By matching	By MS/MS
sp|P11166|GTR1_HUMAN	sp|P11166|GTR1_HUMAN	10	10	10	sp|P11166|GTR1_HUMAN Solute carrier family 2, facilitated glucose transporter member 1 OS=Homo sapiens GN=SLC2A1 PE=1 SV=2	1	10	10	10	7	6	0	8	4	9	7	4	8	7	6	0	8	4	9	7	4	8	7	6	0	8	4	9	7	4	8	16.7	16.7	16.7	54.083	492	492	0	323.31	By MS/MS	By MS/MS	0	By MS/MS	By MS/MS
sp|A0A0C4DH67|KV108_HUMAN;sp|A0A0C4DH69|KV109_HUMAN;sp|A0A075B6S5|KV127_HUMAN	sp|A0A0C4DH67|KV108_HUMAN;sp|A0A0C4DH69|KV109_HUMAN;sp|A0A075B6S5|KV127_HUMAN	1;1;1	1;1;1	1;1;1	sp|A0A0C4DH67|KV108_HUMAN Immunoglobulin kappa variable 1-8 OS=Homo sapiens GN=IGKV1-8 PE=3 SV=1;sp|A0A0C4DH69|KV109_HUMAN Immunoglobulin kappa variable 1-9 OS=Homo sapiens GN=IGKV1-9 PE=3 SV=1;sp|A0A075B6S5|KV127_HUMAN Immunoglobulin kappa variable 1-27 O	3	1	1	1	1	1	0	1	1	0	1	1	0	1	1	0	1	1	0	1	1	0	1	1	0	1	1	0	1	1	0	13.9	13.9	13.9	12.537	115	115;117;117	0	28.195	By MS/MS	By MS/MS	0	By MS/MS	By matching
sp|P27105|STOM_HUMAN	sp|P27105|STOM_HUMAN	18	18	18	sp|P27105|STOM_HUMAN Erythrocyte band 7 integral membrane protein OS=Homo sapiens GN=STOM PE=1 SV=3	1	18	18	18	8	5	0	9	4	11	7	5	11	8	5	0	9	4	11	7	5	11	8	5	0	9	4	11	7	5	11	54.5	54.5	54.5	31.73	288	288	0	323.31	By MS/MS	By MS/MS	0	By MS/MS	By MS/MS
sp|Q0VGL1|LTOR4_HUMAN	sp|Q0VGL1|LTOR4_HUMAN	1	1	1	sp|Q0VGL1|LTOR4_HUMAN Ragulator complex protein LAMTOR4 OS=Homo sapiens GN=LAMTOR4 PE=1 SV=1	1	1	1	1	1	1	1	1	1	0	1	1	0	1	1	1	1	1	0	1	1	0	1	1	1	1	1	0	1	1	0	10.1	10.1	10.1	10.741	99	99	0.006015	3.1652	By MS/MS	By MS/MS	By MS/MS	By MS/MS	By MS/MS
sp|P01594|KV133_HUMAN;sp|P01593|KVD33_HUMAN	sp|P01594|KV133_HUMAN;sp|P01593|KVD33_HUMAN	1;1	1;1	1;1	sp|P01594|KV133_HUMAN Immunoglobulin kappa variable 1-33 OS=Homo sapiens GN=IGKV1-33 PE=1 SV=2;sp|P01593|KVD33_HUMAN Immunoglobulin kappa variable 1D-33 OS=Homo sapiens GN=IGKV1D-33 PE=1 SV=2	2	1	1	1	1	1	1	1	1	0	1	1	0	1	1	1	1	1	0	1	1	0	1	1	1	1	1	0	1	1	0	13.7	13.7	13.7	12.848	117	117;117	0	65.116	By MS/MS	By MS/MS	By MS/MS	By MS/MS	By MS/MS
sp|P0DP09|KV113_HUMAN;sp|A0A0B4J2D9|KVD13_HUMAN	sp|P0DP09|KV113_HUMAN;sp|A0A0B4J2D9|KVD13_HUMAN	1;1	1;1	1;1	sp|P0DP09|KV113_HUMAN Immunoglobulin kappa variable 1-13 OS=Homo sapiens GN=IGKV1-13 PE=3 SV=1;sp|A0A0B4J2D9|KVD13_HUMAN Immunoglobulin kappa variable 1D-13 OS=Homo sapiens GN=IGKV1D-13 PE=3 SV=1	2	1	1	1	1	1	1	1	1	0	1	1	0	1	1	1	1	1	0	1	1	0	1	1	1	1	1	0	1	1	0	13.7	13.7	13.7	12.569	117	117;117	0	39.989	By MS/MS	By MS/MS	By MS/MS	By MS/MS	By MS/MS
sp|P05109|S10A8_HUMAN	sp|P05109|S10A8_HUMAN	6	6	6	sp|P05109|S10A8_HUMAN Protein S100-A8 OS=Homo sapiens GN=S100A8 PE=1 SV=1	1	6	6	6	2	3	3	2	1	6	2	2	3	2	3	3	2	1	6	2	2	3	2	3	3	2	1	6	2	2	3	55.9	55.9	55.9	10.834	93	93	0	36.86	By MS/MS	By MS/MS	By MS/MS	By MS/MS	By MS/MS
sp|P31151|S10A7_HUMAN;sp|Q86SG5|S1A7A_HUMAN	sp|P31151|S10A7_HUMAN	8;3	8;3	8;3	sp|P31151|S10A7_HUMAN Protein S100-A7 OS=Homo sapiens GN=S100A7 PE=1 SV=4	2	8	8	8	0	0	1	0	0	4	0	0	3	0	0	1	0	0	4	0	0	3	0	0	1	0	0	4	0	0	3	58.4	58.4	58.4	11.471	101	101;101	0	67.273	0	0	By MS/MS	0	0
sp|Q5T749|KPRP_HUMAN	sp|Q5T749|KPRP_HUMAN	25	25	25	sp|Q5T749|KPRP_HUMAN Keratinocyte proline-rich protein OS=Homo sapiens GN=KPRP PE=1 SV=1	1	25	25	25	10	6	5	3	6	12	7	3	17	10	6	5	3	6	12	7	3	17	10	6	5	3	6	12	7	3	17	54.1	54.1	54.1	64.135	579	579	0	323.31	By MS/MS	By MS/MS	By MS/MS	By MS/MS	By MS/MS
sp|P81605|DCD_HUMAN	sp|P81605|DCD_HUMAN	4	4	4	sp|P81605|DCD_HUMAN Dermcidin OS=Homo sapiens GN=DCD PE=1 SV=2	1	4	4	4	1	1	2	1	1	2	1	1	2	1	1	2	1	1	2	1	1	2	1	1	2	1	1	2	1	1	2	35.5	35.5	35.5	11.284	110	110	0	28.526	By MS/MS	By MS/MS	By MS/MS	By MS/MS	By MS/MS
sp|Q02094|RHAG_HUMAN	sp|Q02094|RHAG_HUMAN	2	2	2	sp|Q02094|RHAG_HUMAN Ammonium transporter Rh type A OS=Homo sapiens GN=RHAG PE=1 SV=2	1	2	2	2	1	0	0	1	0	1	1	1	1	1	0	0	1	0	1	1	1	1	1	0	0	1	0	1	1	1	1	7.1	7.1	7.1	44.197	409	409	0	186.18	By MS/MS	0	0	By MS/MS	0
sp|P10599|THIO_HUMAN	sp|P10599|THIO_HUMAN	7	7	7	sp|P10599|THIO_HUMAN Thioredoxin OS=Homo sapiens GN=TXN PE=1 SV=3	1	7	7	7	3	1	3	2	1	4	2	2	3	3	1	3	2	1	4	2	2	3	3	1	3	2	1	4	2	2	3	51.4	51.4	51.4	11.737	105	105	0	31.914	By MS/MS	By MS/MS	By MS/MS	By MS/MS	By matching
sp|Q02413|DSG1_HUMAN	sp|Q02413|DSG1_HUMAN	31	31	31	sp|Q02413|DSG1_HUMAN Desmoglein-1 OS=Homo sapiens GN=DSG1 PE=1 SV=2	1	31	31	31	10	6	14	7	5	19	9	2	18	10	6	14	7	5	19	9	2	18	10	6	14	7	5	19	9	2	18	38.5	38.5	38.5	113.75	1049	1049	0	323.31	By MS/MS	By MS/MS	By MS/MS	By MS/MS	By MS/MS
sp|P32119|PRDX2_HUMAN	sp|P32119|PRDX2_HUMAN	10	10	9	sp|P32119|PRDX2_HUMAN Peroxiredoxin-2 OS=Homo sapiens GN=PRDX2 PE=1 SV=5	1	10	10	9	2	1	2	2	4	8	1	2	7	2	1	2	2	4	8	1	2	7	1	0	1	1	3	7	0	1	6	37.9	37.9	32.3	21.892	198	198	0	47.009	By matching	By MS/MS	By MS/MS	By matching	By MS/MS
sp|A0A075B6K2|LV312_HUMAN	sp|A0A075B6K2|LV312_HUMAN	2	1	1	sp|A0A075B6K2|LV312_HUMAN Immunoglobulin lambda variable 3-12 OS=Homo sapiens GN=IGLV3-12 PE=3 SV=2	1	2	1	1	1	2	1	2	2	0	2	2	0	1	1	1	1	1	0	1	1	0	1	1	1	1	1	0	1	1	0	16.5	7	7	12.387	115	115	0.0093333	2.3969	By MS/MS	By MS/MS	By MS/MS	By MS/MS	By MS/MS
sp|P16157|ANK1_HUMAN;sp|Q12955|ANK3_HUMAN;sp|Q01484|ANK2_HUMAN	sp|P16157|ANK1_HUMAN	98;6;5	98;6;5	98;6;5	sp|P16157|ANK1_HUMAN Ankyrin-1 OS=Homo sapiens GN=ANK1 PE=1 SV=3	3	98	98	98	53	30	0	53	32	78	43	29	58	53	30	0	53	32	78	43	29	58	53	30	0	53	32	78	43	29	58	61.1	61.1	61.1	206.26	1881	1881;4377;3957	0	323.31	By MS/MS	By MS/MS	0	By MS/MS	By MS/MS
sp|Q02161|RHD_HUMAN;sp|P18577|RHCE_HUMAN	sp|Q02161|RHD_HUMAN;sp|P18577|RHCE_HUMAN	1;1	1;1	1;1	sp|Q02161|RHD_HUMAN Blood group Rh(D) polypeptide OS=Homo sapiens GN=RHD PE=1 SV=3;sp|P18577|RHCE_HUMAN Blood group Rh(CE) polypeptide OS=Homo sapiens GN=RHCE PE=1 SV=2	2	1	1	1	1	1	0	1	0	1	0	1	1	1	1	0	1	0	1	0	1	1	1	1	0	1	0	1	0	1	1	2.2	2.2	2.2	45.21	417	417;417	0.0087083	2.8878	By MS/MS	By MS/MS	0	By MS/MS	0
sp|P16403|H12_HUMAN;sp|P10412|H14_HUMAN;sp|P16402|H13_HUMAN;sp|Q02539|H11_HUMAN;sp|P22492|H1T_HUMAN;sp|P16401|H15_HUMAN	sp|P16403|H12_HUMAN;sp|P10412|H14_HUMAN;sp|P16402|H13_HUMAN;sp|Q02539|H11_HUMAN	7;7;7;4;3;1	7;7;7;4;3;1	7;7;7;4;3;1	sp|P16403|H12_HUMAN Histone H1.2 OS=Homo sapiens GN=HIST1H1C PE=1 SV=2;sp|P10412|H14_HUMAN Histone H1.4 OS=Homo sapiens GN=HIST1H1E PE=1 SV=2;sp|P16402|H13_HUMAN Histone H1.3 OS=Homo sapiens GN=HIST1H1D PE=1 SV=2;sp|Q02539|H11_HUMAN Histone H1.1 OS=Homo sa	6	7	7	7	1	0	7	1	0	5	1	0	5	1	0	7	1	0	5	1	0	5	1	0	7	1	0	5	1	0	5	23.5	23.5	23.5	21.364	213	213;219;221;215;207;226	0	12.759	By matching	0	By MS/MS	By matching	0
sp|P30043|BLVRB_HUMAN	sp|P30043|BLVRB_HUMAN	11	11	11	sp|P30043|BLVRB_HUMAN Flavin reductase (NADPH) OS=Homo sapiens GN=BLVRB PE=1 SV=3	1	11	11	11	1	7	0	2	7	8	0	6	6	1	7	0	2	7	8	0	6	6	1	7	0	2	7	8	0	6	6	60.2	60.2	60.2	22.119	206	206	0	279.57	By matching	By MS/MS	0	By MS/MS	By MS/MS
sp|P11277|SPTB1_HUMAN;sp|Q01082|SPTB2_HUMAN;sp|O15020|SPTN2_HUMAN;sp|Q9H254|SPTN4_HUMAN	sp|P11277|SPTB1_HUMAN	161;8;5;2	161;8;5;2	161;8;5;2	sp|P11277|SPTB1_HUMAN Spectrin beta chain, erythrocytic OS=Homo sapiens GN=SPTB PE=1 SV=5	4	161	161	161	34	21	0	33	21	99	15	15	62	34	21	0	33	21	99	15	15	62	34	21	0	33	21	99	15	15	62	73	73	73	246.47	2137	2137;2364;2390;2564	0	323.31	By MS/MS	By MS/MS	0	By MS/MS	By MS/MS
sp|P02549|SPTA1_HUMAN	sp|P02549|SPTA1_HUMAN	164	164	164	sp|P02549|SPTA1_HUMAN Spectrin alpha chain, erythrocytic 1 OS=Homo sapiens GN=SPTA1 PE=1 SV=5	1	164	164	164	40	30	2	45	40	99	20	36	62	40	30	2	45	40	99	20	36	62	40	30	2	45	40	99	20	36	62	69	69	69	280.01	2419	2419	0	323.31	By MS/MS	By MS/MS	By matching	By MS/MS	By MS/MS
sp|Q8IUE6|H2A2B_HUMAN;REV__sp|Q8NB25|F184A_HUMAN	sp|Q8IUE6|H2A2B_HUMAN	4;1	1;0	1;0	sp|Q8IUE6|H2A2B_HUMAN Histone H2A type 2-B OS=Homo sapiens GN=HIST2H2AB PE=1 SV=3	2	4	1	1	1	2	2	1	2	3	2	2	3	0	1	0	0	1	1	0	1	1	0	1	0	0	1	1	0	1	1	20	5.4	5.4	13.995	130	130;1140	0.0084507	2.6996	By matching	By matching	By matching	By matching	By MS/MS
sp|P11171|41_HUMAN;sp|Q9Y2J2|E41L3_HUMAN;sp|Q9H4G0|E41L1_HUMAN;sp|O43491|E41L2_HUMAN	sp|P11171|41_HUMAN	42;4;3;2	42;4;3;2	42;4;3;2	sp|P11171|41_HUMAN Protein 4.1 OS=Homo sapiens GN=EPB41 PE=1 SV=4	4	42	42	42	13	14	1	20	11	32	10	9	19	13	14	1	20	11	32	10	9	19	13	14	1	20	11	32	10	9	19	42.8	42.8	42.8	97.016	864	864;1087;881;1005	0	323.31	By MS/MS	By MS/MS	By matching	By MS/MS	By MS/MS
sp|P05089|ARGI1_HUMAN	sp|P05089|ARGI1_HUMAN	9	9	9	sp|P05089|ARGI1_HUMAN Arginase-1 OS=Homo sapiens GN=ARG1 PE=1 SV=2	1	9	9	9	2	2	5	1	0	7	0	0	6	2	2	5	1	0	7	0	0	6	2	2	5	1	0	7	0	0	6	37.3	37.3	37.3	34.735	322	322	0	214.02	By MS/MS	By matching	By MS/MS	By matching	0
sp|Q5T750|XP32_HUMAN	sp|Q5T750|XP32_HUMAN	4	4	4	sp|Q5T750|XP32_HUMAN Skin-specific protein 32 OS=Homo sapiens GN=XP32 PE=1 SV=1	1	4	4	4	1	1	2	1	0	3	1	0	2	1	1	2	1	0	3	1	0	2	1	1	2	1	0	3	1	0	2	12.4	12.4	12.4	26.238	250	250	0	8.3522	By MS/MS	By matching	By MS/MS	By matching	0
sp|P61626|LYSC_HUMAN	sp|P61626|LYSC_HUMAN	8	8	8	sp|P61626|LYSC_HUMAN Lysozyme C OS=Homo sapiens GN=LYZ PE=1 SV=1	1	8	8	8	1	0	2	0	0	3	1	2	3	1	0	2	0	0	3	1	2	3	1	0	2	0	0	3	1	2	3	37.8	37.8	37.8	16.537	148	148	0	81.15	By matching	0	By MS/MS	0	0
sp|P31944|CASPE_HUMAN	sp|P31944|CASPE_HUMAN	13	13	13	sp|P31944|CASPE_HUMAN Caspase-14 OS=Homo sapiens GN=CASP14 PE=1 SV=2	1	13	13	13	2	1	7	3	1	7	4	1	6	2	1	7	3	1	7	4	1	6	2	1	7	3	1	7	4	1	6	45.9	45.9	45.9	27.679	242	242	0	197.52	By matching	By matching	By MS/MS	By matching	By matching
sp|P16452|EPB42_HUMAN	sp|P16452|EPB42_HUMAN	30	30	30	sp|P16452|EPB42_HUMAN Erythrocyte membrane protein band 4.2 OS=Homo sapiens GN=EPB42 PE=1 SV=3	1	30	30	30	12	13	0	13	15	24	11	13	16	12	13	0	13	15	24	11	13	16	12	13	0	13	15	24	11	13	16	40.4	40.4	40.4	77.008	691	691	0	323.31	By MS/MS	By MS/MS	0	By MS/MS	By MS/MS
sp|P14923|PLAK_HUMAN;sp|P35222|CTNB1_HUMAN	sp|P14923|PLAK_HUMAN	31;4	31;4	31;4	sp|P14923|PLAK_HUMAN Junction plakoglobin OS=Homo sapiens GN=JUP PE=1 SV=3	2	31	31	31	11	3	15	3	4	18	9	6	17	11	3	15	3	4	18	9	6	17	11	3	15	3	4	18	9	6	17	56.4	56.4	56.4	81.744	745	745;781	0	323.31	By MS/MS	By MS/MS	By MS/MS	By MS/MS	By matching
sp|P25311|ZA2G_HUMAN	sp|P25311|ZA2G_HUMAN	19	19	19	sp|P25311|ZA2G_HUMAN Zinc-alpha-2-glycoprotein OS=Homo sapiens GN=AZGP1 PE=1 SV=2	1	19	19	19	2	0	5	0	1	6	1	0	7	2	0	5	0	1	6	1	0	7	2	0	5	0	1	6	1	0	7	56	56	56	34.258	298	298	0	188.57	By matching	0	By MS/MS	0	By MS/MS
sp|P07355|ANXA2_HUMAN;sp|A6NMY6|AXA2L_HUMAN	sp|P07355|ANXA2_HUMAN;sp|A6NMY6|AXA2L_HUMAN	13;10	13;10	13;10	sp|P07355|ANXA2_HUMAN Annexin A2 OS=Homo sapiens GN=ANXA2 PE=1 SV=2;sp|A6NMY6|AXA2L_HUMAN Putative annexin A2-like protein OS=Homo sapiens GN=ANXA2P2 PE=5 SV=2	2	13	13	13	3	2	8	3	3	9	3	2	9	3	2	8	3	3	9	3	2	9	3	2	8	3	3	9	3	2	9	38.1	38.1	38.1	38.604	339	339;339	0	166.76	By MS/MS	By MS/MS	By MS/MS	By MS/MS	By MS/MS
sp|P01040|CYTA_HUMAN	sp|P01040|CYTA_HUMAN	6	6	6	sp|P01040|CYTA_HUMAN Cystatin-A OS=Homo sapiens GN=CSTA PE=1 SV=1	1	6	6	6	1	1	3	0	0	3	0	1	1	1	1	3	0	0	3	0	1	1	1	1	3	0	0	3	0	1	1	66.3	66.3	66.3	11.006	98	98	0	138.94	By matching	By matching	By MS/MS	0	0
sp|Q01469|FABP5_HUMAN	sp|Q01469|FABP5_HUMAN	4	4	4	sp|Q01469|FABP5_HUMAN Fatty acid-binding protein, epidermal OS=Homo sapiens GN=FABP5 PE=1 SV=3	1	4	4	4	2	1	3	1	2	3	1	2	3	2	1	3	1	2	3	1	2	3	2	1	3	1	2	3	1	2	3	28.1	28.1	28.1	15.164	135	135	0	8.9595	By MS/MS	By MS/MS	By MS/MS	By MS/MS	By MS/MS
sp|P29508|SPB3_HUMAN	sp|P29508|SPB3_HUMAN	24	24	13	sp|P29508|SPB3_HUMAN Serpin B3 OS=Homo sapiens GN=SERPINB3 PE=1 SV=2	1	24	24	13	2	1	9	1	3	12	2	2	12	2	1	9	1	3	12	2	2	12	1	0	6	0	1	6	0	2	7	58.7	58.7	32.1	44.564	390	390	0	323.31	By matching	By matching	By MS/MS	By matching	By MS/MS
sp|Q08554|DSC1_HUMAN	sp|Q08554|DSC1_HUMAN	14	14	14	sp|Q08554|DSC1_HUMAN Desmocollin-1 OS=Homo sapiens GN=DSC1 PE=1 SV=2	1	14	14	14	3	2	5	1	4	6	2	2	6	3	2	5	1	4	6	2	2	6	3	2	5	1	4	6	2	2	6	20	20	20	99.986	894	894	0	174.36	By MS/MS	By MS/MS	By MS/MS	By MS/MS	By MS/MS
sp|P07339|CATD_HUMAN	sp|P07339|CATD_HUMAN	9	9	9	sp|P07339|CATD_HUMAN Cathepsin D OS=Homo sapiens GN=CTSD PE=1 SV=1	1	9	9	9	0	1	4	0	0	4	0	1	5	0	1	4	0	0	4	0	1	5	0	1	4	0	0	4	0	1	5	24.8	24.8	24.8	44.552	412	412	0	103.29	0	By matching	By MS/MS	0	0
sp|P15924|DESP_HUMAN	sp|P15924|DESP_HUMAN	128	128	128	sp|P15924|DESP_HUMAN Desmoplakin OS=Homo sapiens GN=DSP PE=1 SV=3	1	128	128	128	24	8	55	17	13	67	27	10	49	24	8	55	17	13	67	27	10	49	24	8	55	17	13	67	27	10	49	42.3	42.3	42.3	331.77	2871	2871	0	323.31	By MS/MS	By MS/MS	By MS/MS	By MS/MS	By MS/MS
sp|P22528|SPR1B_HUMAN;sp|P35321|SPR1A_HUMAN	sp|P22528|SPR1B_HUMAN;sp|P35321|SPR1A_HUMAN	4;3	4;3	4;3	sp|P22528|SPR1B_HUMAN Cornifin-B OS=Homo sapiens GN=SPRR1B PE=1 SV=2;sp|P35321|SPR1A_HUMAN Cornifin-A OS=Homo sapiens GN=SPRR1A PE=1 SV=2	2	4	4	4	0	0	0	0	0	1	0	0	2	0	0	0	0	0	1	0	0	2	0	0	0	0	0	1	0	0	2	61.8	61.8	61.8	9.8875	89	89;89	0	64.186	0	0	0	0	0
sp|P61247|RS3A_HUMAN	sp|P61247|RS3A_HUMAN	2	2	2	sp|P61247|RS3A_HUMAN 40S ribosomal protein S3a OS=Homo sapiens GN=RPS3A PE=1 SV=2	1	2	2	2	0	0	1	0	0	1	0	0	0	0	0	1	0	0	1	0	0	0	0	0	1	0	0	1	0	0	0	7.2	7.2	7.2	29.945	264	264	0	195.35	0	0	By matching	0	0
sp|P62917|RL8_HUMAN	sp|P62917|RL8_HUMAN	1	1	1	sp|P62917|RL8_HUMAN 60S ribosomal protein L8 OS=Homo sapiens GN=RPL8 PE=1 SV=2	1	1	1	1	0	0	0	0	0	0	0	0	0	0	0	0	0	0	0	0	0	0	0	0	0	0	0	0	0	0	0	7.8	7.8	7.8	28.024	257	257	0	34.985	0	0	0	0	0
sp|P62937|PPIA_HUMAN;sp|Q9Y536|PAL4A_HUMAN;sp|P0DN26|PAL4F_HUMAN;sp|F5H284|PAL4D_HUMAN;sp|A0A0B4J2A2|PAL4C_HUMAN;sp|A0A075B759|PAL4E_HUMAN	sp|P62937|PPIA_HUMAN	7;1;1;1;1;1	7;1;1;1;1;1	7;1;1;1;1;1	sp|P62937|PPIA_HUMAN Peptidyl-prolyl cis-trans isomerase A OS=Homo sapiens GN=PPIA PE=1 SV=2	6	7	7	7	0	0	1	0	0	2	0	0	3	0	0	1	0	0	2	0	0	3	0	0	1	0	0	2	0	0	3	38.2	38.2	38.2	18.012	165	165;164;164;164;164;164	0	14.377	0	0	By matching	0	0
sp|Q96P63|SPB12_HUMAN	sp|Q96P63|SPB12_HUMAN	16	16	16	sp|Q96P63|SPB12_HUMAN Serpin B12 OS=Homo sapiens GN=SERPINB12 PE=1 SV=1	1	16	16	16	1	0	3	1	1	4	1	0	5	1	0	3	1	1	4	1	0	5	1	0	3	1	1	4	1	0	5	40.7	40.7	40.7	46.276	405	405	0	117.43	By MS/MS	0	By MS/MS	By MS/MS	By matching
sp|Q6ZVX7|FBX50_HUMAN	sp|Q6ZVX7|FBX50_HUMAN	7	7	7	sp|Q6ZVX7|FBX50_HUMAN F-box only protein 50 OS=Homo sapiens GN=NCCRP1 PE=1 SV=1	1	7	7	7	2	2	3	0	1	4	1	1	4	2	2	3	0	1	4	1	1	4	2	2	3	0	1	4	1	1	4	28.4	28.4	28.4	30.847	275	275	0	171.79	By matching	By MS/MS	By MS/MS	0	By MS/MS
sp|Q08188|TGM3_HUMAN	sp|Q08188|TGM3_HUMAN	14	14	14	sp|Q08188|TGM3_HUMAN Protein-glutamine gamma-glutamyltransferase E OS=Homo sapiens GN=TGM3 PE=1 SV=4	1	14	14	14	3	1	6	1	2	7	2	2	8	3	1	6	1	2	7	2	2	8	3	1	6	1	2	7	2	2	8	29	29	29	76.631	693	693	0	253.9	By MS/MS	By matching	By MS/MS	By MS/MS	By MS/MS
sp|P23490|LORI_HUMAN	sp|P23490|LORI_HUMAN	3	3	3	sp|P23490|LORI_HUMAN Loricrin OS=Homo sapiens GN=LOR PE=1 SV=2	1	3	3	3	0	0	0	0	0	1	0	0	3	0	0	0	0	0	1	0	0	3	0	0	0	0	0	1	0	0	3	6.7	6.7	6.7	25.76	312	312	0	10.368	0	0	0	0	0
sp|P04040|CATA_HUMAN	sp|P04040|CATA_HUMAN	13	13	13	sp|P04040|CATA_HUMAN Catalase OS=Homo sapiens GN=CAT PE=1 SV=3	1	13	13	13	1	0	2	0	0	7	0	0	5	1	0	2	0	0	7	0	0	5	1	0	2	0	0	7	0	0	5	33.4	33.4	33.4	59.755	527	527	0	126.77	By matching	0	By MS/MS	0	0
sp|O75223|GGCT_HUMAN	sp|O75223|GGCT_HUMAN	6	6	6	sp|O75223|GGCT_HUMAN Gamma-glutamylcyclotransferase OS=Homo sapiens GN=GGCT PE=1 SV=1	1	6	6	6	0	0	3	0	0	3	0	0	3	0	0	3	0	0	3	0	0	3	0	0	3	0	0	3	0	0	3	34	34	34	21.007	188	188	0	98.325	0	0	By MS/MS	0	0
sp|P31025|LCN1_HUMAN;sp|Q5VSP4|LC1L1_HUMAN	sp|P31025|LCN1_HUMAN;sp|Q5VSP4|LC1L1_HUMAN	3;2	3;2	3;2	sp|P31025|LCN1_HUMAN Lipocalin-1 OS=Homo sapiens GN=LCN1 PE=1 SV=1;sp|Q5VSP4|LC1L1_HUMAN Putative lipocalin 1-like protein 1 OS=Homo sapiens GN=LCN1P1 PE=5 SV=1	2	3	3	3	0	0	0	0	0	1	0	0	0	0	0	0	0	0	1	0	0	0	0	0	0	0	0	1	0	0	0	16.5	16.5	16.5	19.25	176	176;162	0	19.002	0	0	0	0	0
sp|P68133|ACTS_HUMAN;sp|P68032|ACTC_HUMAN;sp|P63267|ACTH_HUMAN;sp|P62736|ACTA_HUMAN	sp|P68133|ACTS_HUMAN;sp|P68032|ACTC_HUMAN;sp|P63267|ACTH_HUMAN;sp|P62736|ACTA_HUMAN	15;15;14;14	1;1;1;1	1;1;1;1	sp|P68133|ACTS_HUMAN Actin, alpha skeletal muscle OS=Homo sapiens GN=ACTA1 PE=1 SV=1;sp|P68032|ACTC_HUMAN Actin, alpha cardiac muscle 1 OS=Homo sapiens GN=ACTC1 PE=1 SV=1;sp|P63267|ACTH_HUMAN Actin, gamma-enteric smooth muscle OS=Homo sapiens GN=ACTG2 PE=1	4	15	1	1	7	6	8	8	8	10	8	5	12	0	1	0	0	1	1	0	0	1	0	1	0	0	1	1	0	0	1	32.4	4.2	4.2	42.051	377	377;377;376;377	0	75.615	By matching	By MS/MS	By matching	By matching	By MS/MS
sp|P01602|KV105_HUMAN	sp|P01602|KV105_HUMAN	1	1	1	sp|P01602|KV105_HUMAN Immunoglobulin kappa variable 1-5 OS=Homo sapiens GN=IGKV1-5 PE=1 SV=2	1	1	1	1	1	1	1	1	1	0	1	1	0	1	1	1	1	1	0	1	1	0	1	1	1	1	1	0	1	1	0	9.4	9.4	9.4	12.781	117	117	0	4.1945	By MS/MS	By MS/MS	By matching	By MS/MS	By MS/MS
sp|P54922|ADPRH_HUMAN	sp|P54922|ADPRH_HUMAN	1	1	1	sp|P54922|ADPRH_HUMAN [Protein ADP-ribosylarginine] hydrolase OS=Homo sapiens GN=ADPRH PE=1 SV=1	1	1	1	1	0	0	1	0	0	0	0	0	1	0	0	1	0	0	0	0	0	1	0	0	1	0	0	0	0	0	1	4.8	4.8	4.8	39.506	357	357	0	4.3275	0	0	By matching	0	0
sp|P0DOY3|IGLC3_HUMAN;sp|P0DOY2|IGLC2_HUMAN;sp|P0CG04|IGLC1_HUMAN;sp|P0CF74|IGLC6_HUMAN;sp|A0M8Q6|IGLC7_HUMAN	sp|P0DOY3|IGLC3_HUMAN;sp|P0DOY2|IGLC2_HUMAN;sp|P0CG04|IGLC1_HUMAN;sp|P0CF74|IGLC6_HUMAN	3;3;2;2;1	3;3;2;2;1	1;1;0;0;0	sp|P0DOY3|IGLC3_HUMAN Immunoglobulin lambda constant 3 OS=Homo sapiens GN=IGLC3 PE=1 SV=1;sp|P0DOY2|IGLC2_HUMAN Immunoglobulin lambda constant 2 OS=Homo sapiens GN=IGLC2 PE=1 SV=1;sp|P0CG04|IGLC1_HUMAN Immunoglobulin lambda constant 1 OS=Homo sapiens GN=IG	5	3	3	1	1	1	1	0	0	2	1	0	2	1	1	1	0	0	2	1	0	2	0	0	0	0	0	1	0	0	0	37.7	37.7	9.4	11.265	106	106;106;106;106;106	0	121.35	By MS/MS	By MS/MS	By matching	0	0
sp|P47929|LEG7_HUMAN	sp|P47929|LEG7_HUMAN	6	6	6	sp|P47929|LEG7_HUMAN Galectin-7 OS=Homo sapiens GN=LGALS7 PE=1 SV=2	1	6	6	6	0	1	1	0	1	5	0	1	3	0	1	1	0	1	5	0	1	3	0	1	1	0	1	5	0	1	3	56.6	56.6	56.6	15.075	136	136	0	58.013	0	By MS/MS	By MS/MS	0	By MS/MS
sp|Q13867|BLMH_HUMAN	sp|Q13867|BLMH_HUMAN	15	15	15	sp|Q13867|BLMH_HUMAN Bleomycin hydrolase OS=Homo sapiens GN=BLMH PE=1 SV=1	1	15	15	15	1	0	6	1	1	5	2	0	7	1	0	6	1	1	5	2	0	7	1	0	6	1	1	5	2	0	7	29.2	29.2	29.2	52.562	455	455	0	108.86	By MS/MS	0	By MS/MS	By matching	By MS/MS
sp|P62826|RAN_HUMAN	sp|P62826|RAN_HUMAN	12	8	8	sp|P62826|RAN_HUMAN GTP-binding nuclear protein Ran OS=Homo sapiens GN=RAN PE=1 SV=3	1	12	8	8	0	3	0	0	4	6	0	5	7	0	2	0	0	3	4	0	3	5	0	2	0	0	3	4	0	3	5	50	38.9	38.9	24.423	216	216	0	36.811	0	By MS/MS	0	0	By MS/MS
sp|P02656|APOC3_HUMAN	sp|P02656|APOC3_HUMAN	1	1	1	sp|P02656|APOC3_HUMAN Apolipoprotein C-III OS=Homo sapiens GN=APOC3 PE=1 SV=1	1	1	1	1	0	0	0	0	0	1	0	0	1	0	0	0	0	0	1	0	0	1	0	0	0	0	0	1	0	0	1	16.2	16.2	16.2	10.852	99	99	0	134.43	0	0	0	0	0
sp|P22532|SPR2D_HUMAN;sp|P35325|SPR2B_HUMAN	sp|P22532|SPR2D_HUMAN;sp|P35325|SPR2B_HUMAN	5;4	5;4	2;1	sp|P22532|SPR2D_HUMAN Small proline-rich protein 2D OS=Homo sapiens GN=SPRR2D PE=2 SV=2;sp|P35325|SPR2B_HUMAN Small proline-rich protein 2B OS=Homo sapiens GN=SPRR2B PE=2 SV=1	2	5	5	2	1	1	1	0	1	1	1	1	1	1	1	1	0	1	1	1	1	1	0	0	0	0	0	0	0	0	0	79.2	79.2	30.6	7.9053	72	72;72	0	61.99	By matching	By matching	By matching	0	By MS/MS
sp|P05090|APOD_HUMAN	sp|P05090|APOD_HUMAN	3	3	3	sp|P05090|APOD_HUMAN Apolipoprotein D OS=Homo sapiens GN=APOD PE=1 SV=1	1	3	3	3	0	0	1	0	0	0	0	0	0	0	0	1	0	0	0	0	0	0	0	0	1	0	0	0	0	0	0	16.4	16.4	16.4	21.275	189	189	0	7.4679	0	0	By matching	0	0
sp|Q06830|PRDX1_HUMAN;sp|Q13162|PRDX4_HUMAN	sp|Q06830|PRDX1_HUMAN	6;1	5;1	5;1	sp|Q06830|PRDX1_HUMAN Peroxiredoxin-1 OS=Homo sapiens GN=PRDX1 PE=1 SV=1	2	6	5	5	2	1	3	1	1	4	2	1	3	1	0	2	0	0	3	1	0	2	1	0	2	0	0	3	1	0	2	29.1	23.6	23.6	22.11	199	199;271	0	16.052	By matching	By matching	By matching	By matching	By matching
sp|P30041|PRDX6_HUMAN	sp|P30041|PRDX6_HUMAN	9	9	9	sp|P30041|PRDX6_HUMAN Peroxiredoxin-6 OS=Homo sapiens GN=PRDX6 PE=1 SV=3	1	9	9	9	0	0	0	0	0	7	0	0	6	0	0	0	0	0	7	0	0	6	0	0	0	0	0	7	0	0	6	46.4	46.4	46.4	25.035	224	224	0	42.496	0	0	0	0	0
sp|P12273|PIP_HUMAN	sp|P12273|PIP_HUMAN	6	6	6	sp|P12273|PIP_HUMAN Prolactin-inducible protein OS=Homo sapiens GN=PIP PE=1 SV=1	1	6	6	6	0	0	1	0	0	0	0	0	3	0	0	1	0	0	0	0	0	3	0	0	1	0	0	0	0	0	3	49.3	49.3	49.3	16.572	146	146	0	76.574	0	0	By MS/MS	0	0
sp|Q08495|DEMA_HUMAN	sp|Q08495|DEMA_HUMAN	14	14	14	sp|Q08495|DEMA_HUMAN Dematin OS=Homo sapiens GN=DMTN PE=1 SV=3	1	14	14	14	1	0	0	1	0	0	1	0	0	1	0	0	1	0	0	1	0	0	1	0	0	1	0	0	1	0	0	38.5	38.5	38.5	45.514	405	405	0	142.99	By matching	0	0	By matching	0
sp|P84077|ARF1_HUMAN;sp|P61204|ARF3_HUMAN;sp|P84085|ARF5_HUMAN;sp|P18085|ARF4_HUMAN	sp|P84077|ARF1_HUMAN;sp|P61204|ARF3_HUMAN	9;9;4;3	9;9;4;3	7;7;3;2	sp|P84077|ARF1_HUMAN ADP-ribosylation factor 1 OS=Homo sapiens GN=ARF1 PE=1 SV=2;sp|P61204|ARF3_HUMAN ADP-ribosylation factor 3 OS=Homo sapiens GN=ARF3 PE=1 SV=2	4	9	9	7	0	1	0	0	1	6	0	0	6	0	1	0	0	1	6	0	0	6	0	0	0	0	0	4	0	0	5	63	63	49.2	20.697	181	181;181;180;180	0	89.23	0	By MS/MS	0	0	By MS/MS
sp|P00915|CAH1_HUMAN	sp|P00915|CAH1_HUMAN	9	9	9	sp|P00915|CAH1_HUMAN Carbonic anhydrase 1 OS=Homo sapiens GN=CA1 PE=1 SV=2	1	9	9	9	0	7	0	0	9	7	0	7	5	0	7	0	0	9	7	0	7	5	0	7	0	0	9	7	0	7	5	49.8	49.8	49.8	28.87	261	261	0	87.787	0	By MS/MS	0	0	By MS/MS
sp|P68104|EF1A1_HUMAN;sp|Q5VTE0|EF1A3_HUMAN;sp|Q05639|EF1A2_HUMAN	sp|P68104|EF1A1_HUMAN;sp|Q5VTE0|EF1A3_HUMAN;sp|Q05639|EF1A2_HUMAN	5;5;4	4;4;3	4;4;3	sp|P68104|EF1A1_HUMAN Elongation factor 1-alpha 1 OS=Homo sapiens GN=EEF1A1 PE=1 SV=1;sp|Q5VTE0|EF1A3_HUMAN Putative elongation factor 1-alpha-like 3 OS=Homo sapiens GN=EEF1A1P5 PE=5 SV=1;sp|Q05639|EF1A2_HUMAN Elongation factor 1-alpha 2 OS=Homo sapiens GN	3	5	4	4	1	2	4	1	1	4	0	2	4	0	1	3	0	0	3	0	1	3	0	1	3	0	0	3	0	1	3	11.5	9.1	9.1	50.14	462	462;462;463	0	12.525	By matching	By MS/MS	By MS/MS	By matching	By matching
sp|P21980|TGM2_HUMAN;sp|P49221|TGM4_HUMAN	sp|P21980|TGM2_HUMAN	10;1	10;1	10;1	sp|P21980|TGM2_HUMAN Protein-glutamine gamma-glutamyltransferase 2 OS=Homo sapiens GN=TGM2 PE=1 SV=2	2	10	10	10	0	0	1	0	0	5	0	0	2	0	0	1	0	0	5	0	0	2	0	0	1	0	0	5	0	0	2	17.5	17.5	17.5	77.328	687	687;684	0	95.917	0	0	By matching	0	0
sp|P35030|TRY3_HUMAN	sp|P35030|TRY3_HUMAN	1	1	1	sp|P35030|TRY3_HUMAN Trypsin-3 OS=Homo sapiens GN=PRSS3 PE=1 SV=2	1	1	1	1	0	0	1	0	0	1	0	0	1	0	0	1	0	0	1	0	0	1	0	0	1	0	0	1	0	0	1	4.3	4.3	4.3	32.528	304	304	0	16.027	0	0	By MS/MS	0	0
sp|P49368|TCPG_HUMAN	sp|P49368|TCPG_HUMAN	9	9	9	sp|P49368|TCPG_HUMAN T-complex protein 1 subunit gamma OS=Homo sapiens GN=CCT3 PE=1 SV=4	1	9	9	9	0	0	1	0	0	1	1	0	1	0	0	1	0	0	1	1	0	1	0	0	1	0	0	1	1	0	1	21.3	21.3	21.3	60.533	545	545	0	19.507	0	0	By MS/MS	0	0
sp|Q96QA5|GSDMA_HUMAN	sp|Q96QA5|GSDMA_HUMAN	10	10	10	sp|Q96QA5|GSDMA_HUMAN Gasdermin-A OS=Homo sapiens GN=GSDMA PE=1 SV=4	1	10	10	10	0	1	2	0	1	3	0	1	6	0	1	2	0	1	3	0	1	6	0	1	2	0	1	3	0	1	6	23.6	23.6	23.6	49.364	445	445	0	176.45	0	By matching	By matching	0	By matching
sp|Q96DA0|ZG16B_HUMAN	sp|Q96DA0|ZG16B_HUMAN	3	3	3	sp|Q96DA0|ZG16B_HUMAN Zymogen granule protein 16 homolog B OS=Homo sapiens GN=ZG16B PE=1 SV=3	1	3	3	3	0	0	0	0	0	0	0	0	0	0	0	0	0	0	0	0	0	0	0	0	0	0	0	0	0	0	0	22.1	22.1	22.1	22.739	208	208	0	323.31	0	0	0	0	0
sp|P02042|HBD_HUMAN	sp|P02042|HBD_HUMAN	14	7	7	sp|P02042|HBD_HUMAN Hemoglobin subunit delta OS=Homo sapiens GN=HBD PE=1 SV=2	1	14	7	7	7	9	4	8	9	13	7	9	12	1	2	0	1	2	6	1	2	5	1	2	0	1	2	6	1	2	5	92.5	59.2	59.2	16.055	147	147	0	236.76	By MS/MS	By MS/MS	By matching	By MS/MS	By MS/MS
sp|P23528|COF1_HUMAN;sp|Q9Y281|COF2_HUMAN	sp|P23528|COF1_HUMAN	5;1	5;1	5;1	sp|P23528|COF1_HUMAN Cofilin-1 OS=Homo sapiens GN=CFL1 PE=1 SV=3	2	5	5	5	0	0	0	0	0	2	0	0	1	0	0	0	0	0	2	0	0	1	0	0	0	0	0	2	0	0	1	42.8	42.8	42.8	18.502	166	166;166	0	85.186	0	0	0	0	0
sp|Q6UWP8|SBSN_HUMAN	sp|Q6UWP8|SBSN_HUMAN	16	16	16	sp|Q6UWP8|SBSN_HUMAN Suprabasin OS=Homo sapiens GN=SBSN PE=1 SV=2	1	16	16	16	0	0	1	0	1	3	0	1	2	0	0	1	0	1	3	0	1	2	0	0	1	0	1	3	0	1	2	53.1	53.1	53.1	60.54	590	590	0	251.05	0	0	By matching	0	By matching
sp|P35611|ADDA_HUMAN	sp|P35611|ADDA_HUMAN	15	14	14	sp|P35611|ADDA_HUMAN Alpha-adducin OS=Homo sapiens GN=ADD1 PE=1 SV=2	1	15	14	14	0	0	0	0	0	5	0	0	1	0	0	0	0	0	4	0	0	1	0	0	0	0	0	4	0	0	1	25.1	24	24	80.954	737	737	0	141.23	0	0	0	0	0
sp|P28072|PSB6_HUMAN	sp|P28072|PSB6_HUMAN	2	2	2	sp|P28072|PSB6_HUMAN Proteasome subunit beta type-6 OS=Homo sapiens GN=PSMB6 PE=1 SV=4	1	2	2	2	0	0	0	0	0	0	0	1	0	0	0	0	0	0	0	0	1	0	0	0	0	0	0	0	0	1	0	8.8	8.8	8.8	25.357	239	239	0.0015699	3.6627	0	0	0	0	0
sp|P11142|HSP7C_HUMAN;sp|P54652|HSP72_HUMAN	sp|P11142|HSP7C_HUMAN;sp|P54652|HSP72_HUMAN	10;5	8;3	7;2	sp|P11142|HSP7C_HUMAN Heat shock cognate 71 kDa protein OS=Homo sapiens GN=HSPA8 PE=1 SV=1;sp|P54652|HSP72_HUMAN Heat shock-related 70 kDa protein 2 OS=Homo sapiens GN=HSPA2 PE=1 SV=1	2	10	8	7	0	3	3	1	3	4	0	3	4	0	2	2	1	2	3	0	2	3	0	2	1	1	2	2	0	1	2	20	16.9	15.8	70.897	646	646;639	0	261.81	0	By MS/MS	By matching	By matching	By matching
sp|P07437|TBB5_HUMAN;sp|Q9BVA1|TBB2B_HUMAN;sp|Q13885|TBB2A_HUMAN;sp|Q3ZCM7|TBB8_HUMAN;sp|A6NNZ2|TBB8L_HUMAN;sp|Q9BUF5|TBB6_HUMAN;sp|Q9H4B7|TBB1_HUMAN;CON__ENSEMBL:ENSBTAP00000025008	sp|P07437|TBB5_HUMAN;sp|Q9BVA1|TBB2B_HUMAN;sp|Q13885|TBB2A_HUMAN	5;4;3;1;1;1;1;1	2;1;1;0;0;0;0;0	1;0;0;0;0;0;0;0	sp|P07437|TBB5_HUMAN Tubulin beta chain OS=Homo sapiens GN=TUBB PE=1 SV=2;sp|Q9BVA1|TBB2B_HUMAN Tubulin beta-2B chain OS=Homo sapiens GN=TUBB2B PE=1 SV=1;sp|Q13885|TBB2A_HUMAN Tubulin beta-2A chain OS=Homo sapiens GN=TUBB2A PE=1 SV=1	8	5	2	1	0	2	1	0	2	3	2	2	3	0	0	1	0	0	1	0	0	1	0	0	0	0	0	0	0	0	0	20.7	7.4	4.1	49.67	444	444;445;445;444;444;446;451;536	0	32.016	0	By matching	By MS/MS	0	By matching
sp|P80748|LV321_HUMAN;sp|A0A075B6K5|LV39_HUMAN	sp|P80748|LV321_HUMAN;sp|A0A075B6K5|LV39_HUMAN	3;2	3;2	2;1	sp|P80748|LV321_HUMAN Immunoglobulin lambda variable 3-21 OS=Homo sapiens GN=IGLV3-21 PE=1 SV=2;sp|A0A075B6K5|LV39_HUMAN Immunoglobulin lambda variable 3-9 OS=Homo sapiens GN=IGLV3-9 PE=3 SV=1	2	3	3	2	0	2	0	1	2	0	1	2	0	0	2	0	1	2	0	1	2	0	0	1	0	0	1	0	0	1	0	29.9	29.9	20.5	12.446	117	117;115	0	254.84	0	By MS/MS	0	By MS/MS	By MS/MS
sp|Q00013|EM55_HUMAN	sp|Q00013|EM55_HUMAN	11	11	11	sp|Q00013|EM55_HUMAN 55 kDa erythrocyte membrane protein OS=Homo sapiens GN=MPP1 PE=1 SV=2	1	11	11	11	0	2	0	0	2	8	0	1	2	0	2	0	0	2	8	0	1	2	0	2	0	0	2	8	0	1	2	28.3	28.3	28.3	52.296	466	466	0	79.361	0	By MS/MS	0	0	By MS/MS
sp|O75955|FLOT1_HUMAN	sp|O75955|FLOT1_HUMAN	16	16	16	sp|O75955|FLOT1_HUMAN Flotillin-1 OS=Homo sapiens GN=FLOT1 PE=1 SV=3	1	16	16	16	1	1	0	4	1	14	2	1	9	1	1	0	4	1	14	2	1	9	1	1	0	4	1	14	2	1	9	47.5	47.5	47.5	47.355	427	427	0	323.31	By MS/MS	By MS/MS	0	By MS/MS	By matching
sp|Q9UI42|CBPA4_HUMAN	sp|Q9UI42|CBPA4_HUMAN	6	6	6	sp|Q9UI42|CBPA4_HUMAN Carboxypeptidase A4 OS=Homo sapiens GN=CPA4 PE=1 SV=2	1	6	6	6	0	0	1	0	0	2	0	0	2	0	0	1	0	0	2	0	0	2	0	0	1	0	0	2	0	0	2	19.7	19.7	19.7	47.351	421	421	0	16.088	0	0	By matching	0	0
sp|P07384|CAN1_HUMAN	sp|P07384|CAN1_HUMAN	19	19	19	sp|P07384|CAN1_HUMAN Calpain-1 catalytic subunit OS=Homo sapiens GN=CAPN1 PE=1 SV=1	1	19	19	19	0	0	1	0	1	10	0	1	7	0	0	1	0	1	10	0	1	7	0	0	1	0	1	10	0	1	7	30.7	30.7	30.7	81.889	714	714	0	52.651	0	0	By matching	0	By matching
sp|P35612|ADDB_HUMAN	sp|P35612|ADDB_HUMAN	21	21	20	sp|P35612|ADDB_HUMAN Beta-adducin OS=Homo sapiens GN=ADD2 PE=1 SV=3	1	21	21	20	0	1	0	0	2	6	0	0	0	0	1	0	0	2	6	0	0	0	0	1	0	0	2	5	0	0	0	35.1	35.1	34	80.853	726	726	0	321.12	0	By matching	0	0	By MS/MS
sp|P01859|IGHG2_HUMAN	sp|P01859|IGHG2_HUMAN	8	3	2	sp|P01859|IGHG2_HUMAN Immunoglobulin heavy constant gamma 2 OS=Homo sapiens GN=IGHG2 PE=1 SV=2	1	8	3	2	3	1	2	3	2	3	3	2	4	0	0	0	0	0	1	0	0	1	0	0	0	0	0	0	0	0	0	28.8	12.3	8	35.9	326	326	0	5.5486	By matching	By matching	By matching	By matching	By matching
sp|O75635|SPB7_HUMAN	sp|O75635|SPB7_HUMAN	3	3	3	sp|O75635|SPB7_HUMAN Serpin B7 OS=Homo sapiens GN=SERPINB7 PE=1 SV=1	1	3	3	3	0	0	0	0	0	1	0	0	1	0	0	0	0	0	1	0	0	1	0	0	0	0	0	1	0	0	1	8.9	8.9	8.9	42.904	380	380	0	14.562	0	0	0	0	0
sp|Q13510|ASAH1_HUMAN	sp|Q13510|ASAH1_HUMAN	6	6	6	sp|Q13510|ASAH1_HUMAN Acid ceramidase OS=Homo sapiens GN=ASAH1 PE=1 SV=5	1	6	6	6	0	0	1	0	0	0	0	0	0	0	0	1	0	0	0	0	0	0	0	0	1	0	0	0	0	0	0	20.3	20.3	20.3	44.659	395	395	0	83.631	0	0	By matching	0	0
sp|P63104|1433Z_HUMAN	sp|P63104|1433Z_HUMAN	5	3	3	sp|P63104|1433Z_HUMAN 14-3-3 protein zeta/delta OS=Homo sapiens GN=YWHAZ PE=1 SV=1	1	5	3	3	0	1	2	1	1	3	0	1	4	0	0	1	0	0	1	0	0	2	0	0	1	0	0	1	0	0	2	21.2	14.3	14.3	27.745	245	245	0	36.75	0	By matching	By matching	By matching	By matching
sp|Q14254|FLOT2_HUMAN	sp|Q14254|FLOT2_HUMAN	18	18	18	sp|Q14254|FLOT2_HUMAN Flotillin-2 OS=Homo sapiens GN=FLOT2 PE=1 SV=2	1	18	18	18	3	1	0	4	1	13	3	0	5	3	1	0	4	1	13	3	0	5	3	1	0	4	1	13	3	0	5	47	47	47	47.064	428	428	0	319.93	By MS/MS	By matching	0	By MS/MS	By matching
sp|P0C0L4|CO4A_HUMAN;sp|P0C0L5|CO4B_HUMAN	sp|P0C0L4|CO4A_HUMAN;sp|P0C0L5|CO4B_HUMAN	13;12	7;6	7;6	sp|P0C0L4|CO4A_HUMAN Complement C4-A OS=Homo sapiens GN=C4A PE=1 SV=2;sp|P0C0L5|CO4B_HUMAN Complement C4-B OS=Homo sapiens GN=C4B PE=1 SV=2	2	13	7	7	4	5	2	4	5	2	4	6	3	4	5	2	4	5	0	4	6	1	4	5	2	4	5	0	4	6	1	7.5	4.7	4.7	192.78	1744	1744;1744	0	160.22	By MS/MS	By MS/MS	By MS/MS	By MS/MS	By MS/MS
sp|P61026|RAB10_HUMAN	sp|P61026|RAB10_HUMAN	3	2	2	sp|P61026|RAB10_HUMAN Ras-related protein Rab-10 OS=Homo sapiens GN=RAB10 PE=1 SV=1	1	3	2	2	0	1	0	0	2	3	0	1	2	0	0	0	0	1	2	0	0	1	0	0	0	0	1	2	0	0	1	17	11.5	11.5	22.541	200	200	0	5.8691	0	By matching	0	0	By matching
sp|P22735|TGM1_HUMAN	sp|P22735|TGM1_HUMAN	15	15	15	sp|P22735|TGM1_HUMAN Protein-glutamine gamma-glutamyltransferase K OS=Homo sapiens GN=TGM1 PE=1 SV=4	1	15	15	15	0	0	1	0	0	5	0	0	4	0	0	1	0	0	5	0	0	4	0	0	1	0	0	5	0	0	4	23.1	23.1	23.1	89.786	817	817	0	112.98	0	0	By matching	0	0
sp|P14618|KPYM_HUMAN;sp|P30613|KPYR_HUMAN	sp|P14618|KPYM_HUMAN	6;1	6;1	6;1	sp|P14618|KPYM_HUMAN Pyruvate kinase PKM OS=Homo sapiens GN=PKM PE=1 SV=4	2	6	6	6	0	0	1	0	0	3	0	0	4	0	0	1	0	0	3	0	0	4	0	0	1	0	0	3	0	0	4	15.4	15.4	15.4	57.936	531	531;574	0	9.5413	0	0	By matching	0	0
sp|Q16610|ECM1_HUMAN	sp|Q16610|ECM1_HUMAN	2	2	2	sp|Q16610|ECM1_HUMAN Extracellular matrix protein 1 OS=Homo sapiens GN=ECM1 PE=1 SV=2	1	2	2	2	1	0	1	0	0	1	0	0	1	1	0	1	0	0	1	0	0	1	1	0	1	0	0	1	0	0	1	5	5	5	60.673	540	540	0	6.8432	By matching	0	By MS/MS	0	0
sp|P00558|PGK1_HUMAN;sp|P07205|PGK2_HUMAN	sp|P00558|PGK1_HUMAN	11;2	11;2	11;2	sp|P00558|PGK1_HUMAN Phosphoglycerate kinase 1 OS=Homo sapiens GN=PGK1 PE=1 SV=3	2	11	11	11	0	1	0	0	0	6	0	0	3	0	1	0	0	0	6	0	0	3	0	1	0	0	0	6	0	0	3	34.5	34.5	34.5	44.614	417	417;417	0	84.866	0	By matching	0	0	0
sp|P00387|NB5R3_HUMAN	sp|P00387|NB5R3_HUMAN	2	2	2	sp|P00387|NB5R3_HUMAN NADH-cytochrome b5 reductase 3 OS=Homo sapiens GN=CYB5R3 PE=1 SV=3	1	2	2	2	0	1	0	0	1	0	0	0	0	0	1	0	0	1	0	0	0	0	0	1	0	0	1	0	0	0	0	6.3	6.3	6.3	34.234	301	301	0.0084626	2.7145	0	By matching	0	0	By matching
sp|P22626|ROA2_HUMAN;sp|Q32P51|RA1L2_HUMAN;sp|P09651|ROA1_HUMAN	sp|P22626|ROA2_HUMAN	6;1;1	6;1;1	6;1;1	sp|P22626|ROA2_HUMAN Heterogeneous nuclear ribonucleoproteins A2/B1 OS=Homo sapiens GN=HNRNPA2B1 PE=1 SV=2	3	6	6	6	0	0	0	0	0	1	0	0	1	0	0	0	0	0	1	0	0	1	0	0	0	0	0	1	0	0	1	21.8	21.8	21.8	37.429	353	353;320;372	0	265.18	0	0	0	0	0
sp|P46459|NSF_HUMAN	sp|P46459|NSF_HUMAN	2	2	2	sp|P46459|NSF_HUMAN Vesicle-fusing ATPase OS=Homo sapiens GN=NSF PE=1 SV=3	1	2	2	2	0	0	0	0	0	0	0	0	0	0	0	0	0	0	0	0	0	0	0	0	0	0	0	0	0	0	0	3.1	3.1	3.1	82.593	744	744	0	16.67	0	0	0	0	0
sp|Q86VP6|CAND1_HUMAN	sp|Q86VP6|CAND1_HUMAN	20	20	20	sp|Q86VP6|CAND1_HUMAN Cullin-associated NEDD8-dissociated protein 1 OS=Homo sapiens GN=CAND1 PE=1 SV=2	1	20	20	20	0	0	0	0	0	11	0	0	0	0	0	0	0	0	11	0	0	0	0	0	0	0	0	11	0	0	0	19.3	19.3	19.3	136.37	1230	1230	0	89.625	0	0	0	0	0
sp|Q12873|CHD3_HUMAN	sp|Q12873|CHD3_HUMAN	1	1	1	sp|Q12873|CHD3_HUMAN Chromodomain-helicase-DNA-binding protein 3 OS=Homo sapiens GN=CHD3 PE=1 SV=3	1	1	1	1	0	0	1	0	0	0	0	0	0	0	0	1	0	0	0	0	0	0	0	0	1	0	0	0	0	0	0	0.5	0.5	0.5	226.59	2000	2000	0	4.1369	0	0	By MS/MS	0	0
sp|P07900|HS90A_HUMAN;sp|Q14568|HS902_HUMAN;sp|Q58FG0|HS905_HUMAN	sp|P07900|HS90A_HUMAN	11;3;1	4;1;1	4;1;1	sp|P07900|HS90A_HUMAN Heat shock protein HSP 90-alpha OS=Homo sapiens GN=HSP90AA1 PE=1 SV=5	3	11	4	4	1	2	0	0	2	3	0	2	3	1	0	0	0	0	0	0	0	0	1	0	0	0	0	0	0	0	0	15.2	6	6	84.659	732	732;343;334	0	15.076	By matching	By matching	0	0	By matching
sp|Q03001|DYST_HUMAN	sp|Q03001|DYST_HUMAN	2	2	2	sp|Q03001|DYST_HUMAN Dystonin OS=Homo sapiens GN=DST PE=1 SV=4	1	2	2	2	1	0	1	2	0	0	1	1	0	1	0	1	2	0	0	1	1	0	1	0	1	2	0	0	1	1	0	0.3	0.3	0.3	860.65	7570	7570	0.005891	3.0772	By matching	0	By matching	By MS/MS	0
sp|A0A0B4J1Y9|HV372_HUMAN;sp|A0A0J9YX35|HV64D_HUMAN;sp|A0A0A0MS15|HV349_HUMAN;sp|A0A0B4J1V0|HV315_HUMAN;sp|A0A0B4J1V6|HV373_HUMAN;sp|P01782|HV309_HUMAN;sp|A0A0B4J1X8|HV343_HUMAN;sp|P0DP04|HV43D_HUMAN;sp|A0A075B6Q5|HV364_HUMAN;sp|A0A0B4J1V1|HV321_HUMAN;sp|A0A0C4DH32|HV320_HUMAN;sp|P01767|HV353_HUMAN;sp|P01766|HV313_HUMAN;sp|P01763|HV348_HUMAN;sp|P01764|HV323_HUMAN;sp|P01768|HV330_HUMAN;sp|P01772|H…	#VALUE!	#VALUE!	#VALUE!	#VALUE!	#VALUE!	#VALUE!	#VALUE!	#VALUE!	#VALUE!	#VALUE!	#VALUE!	#VALUE!	#VALUE!	#VALUE!	#VALUE!	#VALUE!	#VALUE!	#VALUE!	#VALUE!	#VALUE!	#VALUE!	#VALUE!	#VALUE!	#VALUE!	#VALUE!	#VALUE!	#VALUE!	#VALUE!	#VALUE!	#VALUE!	#VALUE!	#VALUE!	#VALUE!	#VALUE!	#VALUE!	#VALUE!	#VALUE!	#VALUE!	#VALUE!	#VALUE!	#VALUE!	#VALUE!	#VALUE!	#VALUE!	#VALUE!	#VALUE!	#VALUE!	#VALUE!	#VALUE!
sp|P01624|KV315_HUMAN;sp|A0A0C4DH55|KVD07_HUMAN	sp|P01624|KV315_HUMAN;sp|A0A0C4DH55|KVD07_HUMAN	2;2	2;2	2;2	sp|P01624|KV315_HUMAN Immunoglobulin kappa variable 3-15 OS=Homo sapiens GN=IGKV3-15 PE=1 SV=2;sp|A0A0C4DH55|KVD07_HUMAN Immunoglobulin kappa variable 3D-7 OS=Homo sapiens GN=IGKV3D-7 PE=3 SV=5	2	2	2	2	0	0	0	0	0	0	0	0	0	0	0	0	0	0	0	0	0	0	0	0	0	0	0	0	0	0	0	13.9	13.9	13.9	12.496	115	115;119	0.0086331	2.8281	0	0	0	0	0
sp|A6NCN2|KR87P_HUMAN	sp|A6NCN2|KR87P_HUMAN	21	1	1	sp|A6NCN2|KR87P_HUMAN Putative keratin-87 protein OS=Homo sapiens GN=KRT87P PE=5 SV=4	1	21	1	1	0	1	1	0	0	3	0	0	1	0	0	0	0	0	0	0	0	0	0	0	0	0	0	0	0	0	0	64.7	7.5	7.5	29.117	255	255	0.008596	2.7923	0	By matching	By matching	0	0
sp|A8K2U0|A2ML1_HUMAN	sp|A8K2U0|A2ML1_HUMAN	23	23	23	sp|A8K2U0|A2ML1_HUMAN Alpha-2-macroglobulin-like protein 1 OS=Homo sapiens GN=A2ML1 PE=1 SV=3	1	23	23	23	1	0	0	1	0	1	1	0	1	1	0	0	1	0	1	1	0	1	1	0	0	1	0	1	1	0	1	19.9	19.9	19.9	161.1	1454	1454	0	323.31	By matching	0	0	By matching	0
sp|O00217|NDUS8_HUMAN	sp|O00217|NDUS8_HUMAN	1	1	1	sp|O00217|NDUS8_HUMAN NADH dehydrogenase [ubiquinone] iron-sulfur protein 8, mitochondrial OS=Homo sapiens GN=NDUFS8 PE=1 SV=1	1	1	1	1	0	0	0	0	0	0	0	0	0	0	0	0	0	0	0	0	0	0	0	0	0	0	0	0	0	0	0	11	11	11	23.705	210	210	0	4.7808	0	0	0	0	0
sp|O00299|CLIC1_HUMAN	sp|O00299|CLIC1_HUMAN	1	1	1	sp|O00299|CLIC1_HUMAN Chloride intracellular channel protein 1 OS=Homo sapiens GN=CLIC1 PE=1 SV=4	1	1	1	1	0	0	0	0	0	0	0	0	0	0	0	0	0	0	0	0	0	0	0	0	0	0	0	0	0	0	0	7.5	7.5	7.5	26.922	241	241	0	14.369	0	0	0	0	0
sp|O14818|PSA7_HUMAN;sp|Q8TAA3|PSA7L_HUMAN	sp|O14818|PSA7_HUMAN;sp|Q8TAA3|PSA7L_HUMAN	2;1	2;1	2;1	sp|O14818|PSA7_HUMAN Proteasome subunit alpha type-7 OS=Homo sapiens GN=PSMA7 PE=1 SV=1;sp|Q8TAA3|PSA7L_HUMAN Proteasome subunit alpha type-7-like OS=Homo sapiens GN=PSMA8 PE=2 SV=3	2	2	2	2	0	0	0	0	0	1	0	0	0	0	0	0	0	0	1	0	0	0	0	0	0	0	0	1	0	0	0	10.5	10.5	10.5	27.887	248	248;256	0.0015552	3.5542	0	0	0	0	0
sp|O14980|XPO1_HUMAN	sp|O14980|XPO1_HUMAN	5	5	5	sp|O14980|XPO1_HUMAN Exportin-1 OS=Homo sapiens GN=XPO1 PE=1 SV=1	1	5	5	5	0	0	0	1	0	1	1	0	0	0	0	0	1	0	1	1	0	0	0	0	0	1	0	1	1	0	0	7.7	7.7	7.7	123.38	1071	1071	0	7.2607	0	0	0	By matching	0
sp|O43242|PSMD3_HUMAN	sp|O43242|PSMD3_HUMAN	2	2	2	sp|O43242|PSMD3_HUMAN 26S proteasome non-ATPase regulatory subunit 3 OS=Homo sapiens GN=PSMD3 PE=1 SV=2	1	2	2	2	0	0	0	0	0	0	0	0	0	0	0	0	0	0	0	0	0	0	0	0	0	0	0	0	0	0	0	4.1	4.1	4.1	60.977	534	534	0.0084034	2.6739	0	0	0	0	0
sp|O43290|SNUT1_HUMAN	sp|O43290|SNUT1_HUMAN	1	1	1	sp|O43290|SNUT1_HUMAN U4/U6.U5 tri-snRNP-associated protein 1 OS=Homo sapiens GN=SART1 PE=1 SV=1	1	1	1	1	0	0	0	0	0	0	0	0	0	0	0	0	0	0	0	0	0	0	0	0	0	0	0	0	0	0	0	1.9	1.9	1.9	90.254	800	800	0	3.8055	0	0	0	0	0
sp|O43488|ARK72_HUMAN	sp|O43488|ARK72_HUMAN	2	2	2	sp|O43488|ARK72_HUMAN Aflatoxin B1 aldehyde reductase member 2 OS=Homo sapiens GN=AKR7A2 PE=1 SV=3	1	2	2	2	0	0	0	0	0	1	0	0	0	0	0	0	0	0	1	0	0	0	0	0	0	0	0	1	0	0	0	8.6	8.6	8.6	39.589	359	359	0	8.9404	0	0	0	0	0
sp|O43681|ASNA_HUMAN	sp|O43681|ASNA_HUMAN	4	4	4	sp|O43681|ASNA_HUMAN ATPase ASNA1 OS=Homo sapiens GN=ASNA1 PE=1 SV=2	1	4	4	4	0	0	0	0	0	1	0	0	0	0	0	0	0	0	1	0	0	0	0	0	0	0	0	1	0	0	0	10.1	10.1	10.1	38.792	348	348	0	7.3199	0	0	0	0	0
sp|O43813|LANC1_HUMAN	sp|O43813|LANC1_HUMAN	3	3	3	sp|O43813|LANC1_HUMAN LanC-like protein 1 OS=Homo sapiens GN=LANCL1 PE=1 SV=1	1	3	3	3	0	0	0	0	0	0	0	0	0	0	0	0	0	0	0	0	0	0	0	0	0	0	0	0	0	0	0	9	9	9	45.283	399	399	0	5.3998	0	0	0	0	0
sp|O75342|LX12B_HUMAN	sp|O75342|LX12B_HUMAN	6	6	6	sp|O75342|LX12B_HUMAN Arachidonate 12-lipoxygenase, 12R-type OS=Homo sapiens GN=ALOX12B PE=1 SV=1	1	6	6	6	0	0	0	0	0	1	0	0	1	0	0	0	0	0	1	0	0	1	0	0	0	0	0	1	0	0	1	10.7	10.7	10.7	80.355	701	701	0	11.685	0	0	0	0	0
sp|O75390|CISY_HUMAN	sp|O75390|CISY_HUMAN	1	1	1	sp|O75390|CISY_HUMAN Citrate synthase, mitochondrial OS=Homo sapiens GN=CS PE=1 SV=2	1	1	1	1	0	0	0	0	0	0	0	0	0	0	0	0	0	0	0	0	0	0	0	0	0	0	0	0	0	0	0	3.4	3.4	3.4	51.712	466	466	0	22.518	0	0	0	0	0
sp|O75629|CREG1_HUMAN	sp|O75629|CREG1_HUMAN	1	1	1	sp|O75629|CREG1_HUMAN Protein CREG1 OS=Homo sapiens GN=CREG1 PE=1 SV=1	1	1	1	1	0	0	0	0	0	0	0	0	0	0	0	0	0	0	0	0	0	0	0	0	0	0	0	0	0	0	0	9.5	9.5	9.5	24.074	220	220	0	11.209	0	0	0	0	0
sp|O94919|ENDD1_HUMAN	sp|O94919|ENDD1_HUMAN	1	1	1	sp|O94919|ENDD1_HUMAN Endonuclease domain-containing 1 protein OS=Homo sapiens GN=ENDOD1 PE=1 SV=2	1	1	1	1	0	0	0	0	0	1	0	0	0	0	0	0	0	0	1	0	0	0	0	0	0	0	0	1	0	0	0	2.6	2.6	2.6	55.016	500	500	0	6.2236	0	0	0	0	0
sp|O95373|IPO7_HUMAN	sp|O95373|IPO7_HUMAN	2	2	2	sp|O95373|IPO7_HUMAN Importin-7 OS=Homo sapiens GN=IPO7 PE=1 SV=1	1	2	2	2	0	0	0	0	0	1	0	0	1	0	0	0	0	0	1	0	0	1	0	0	0	0	0	1	0	0	1	2.1	2.1	2.1	119.52	1038	1038	0	4.814	0	0	0	0	0
sp|O95747|OXSR1_HUMAN	sp|O95747|OXSR1_HUMAN	4	4	4	sp|O95747|OXSR1_HUMAN Serine/threonine-protein kinase OSR1 OS=Homo sapiens GN=OXSR1 PE=1 SV=1	1	4	4	4	0	0	0	0	0	2	0	0	1	0	0	0	0	0	2	0	0	1	0	0	0	0	0	2	0	0	1	9.1	9.1	9.1	58.022	527	527	0	10.833	0	0	0	0	0
sp|P00352|AL1A1_HUMAN	sp|P00352|AL1A1_HUMAN	4	4	4	sp|P00352|AL1A1_HUMAN Retinal dehydrogenase 1 OS=Homo sapiens GN=ALDH1A1 PE=1 SV=2	1	4	4	4	0	0	0	0	0	0	0	0	0	0	0	0	0	0	0	0	0	0	0	0	0	0	0	0	0	0	0	10.2	10.2	10.2	54.861	501	501	0	10.469	0	0	0	0	0
sp|P00450|CERU_HUMAN	sp|P00450|CERU_HUMAN	7	1	1	sp|P00450|CERU_HUMAN Ceruloplasmin OS=Homo sapiens GN=CP PE=1 SV=1	1	7	1	1	0	1	0	1	1	2	0	1	2	0	0	0	0	0	0	0	0	0	0	0	0	0	0	0	0	0	0	6.8	1.8	1.8	122.2	1065	1065	0	4.9922	0	By matching	0	By matching	By matching
sp|P00568|KAD1_HUMAN	sp|P00568|KAD1_HUMAN	5	5	5	sp|P00568|KAD1_HUMAN Adenylate kinase isoenzyme 1 OS=Homo sapiens GN=AK1 PE=1 SV=3	1	5	5	5	0	0	0	0	0	5	0	1	4	0	0	0	0	0	5	0	1	4	0	0	0	0	0	5	0	1	4	23.2	23.2	23.2	21.635	194	194	0	18.993	0	0	0	0	0
sp|P00738|HPT_HUMAN	sp|P00738|HPT_HUMAN	3	3	3	sp|P00738|HPT_HUMAN Haptoglobin OS=Homo sapiens GN=HP PE=1 SV=1	1	3	3	3	0	0	0	0	1	0	0	0	0	0	0	0	0	1	0	0	0	0	0	0	0	0	1	0	0	0	0	15.8	15.8	15.8	45.205	406	406	0	19.949	0	0	0	0	By MS/MS
sp|P00918|CAH2_HUMAN	sp|P00918|CAH2_HUMAN	6	6	6	sp|P00918|CAH2_HUMAN Carbonic anhydrase 2 OS=Homo sapiens GN=CA2 PE=1 SV=2	1	6	6	6	1	1	0	1	2	4	1	3	0	1	1	0	1	2	4	1	3	0	1	1	0	1	2	4	1	3	0	27.3	27.3	27.3	29.246	260	260	0	11.568	By matching	By matching	0	By matching	By MS/MS
sp|P01024|CO3_HUMAN	sp|P01024|CO3_HUMAN	12	1	1	sp|P01024|CO3_HUMAN Complement C3 OS=Homo sapiens GN=C3 PE=1 SV=2	1	12	1	1	2	2	0	2	2	9	2	2	8	1	1	0	1	1	0	1	1	0	1	1	0	1	1	0	1	1	0	5.7	0.7	0.7	187.15	1663	1663	0.0072886	2.9535	By matching	By MS/MS	0	By MS/MS	By MS/MS
sp|P09228|CYTT_HUMAN;sp|P01037|CYTN_HUMAN;sp|P01036|CYTS_HUMAN	sp|P09228|CYTT_HUMAN;sp|P01037|CYTN_HUMAN;sp|P01036|CYTS_HUMAN	1;1;1	1;1;1	1;1;1	sp|P09228|CYTT_HUMAN Cystatin-SA OS=Homo sapiens GN=CST2 PE=1 SV=1;sp|P01037|CYTN_HUMAN Cystatin-SN OS=Homo sapiens GN=CST1 PE=1 SV=3;sp|P01036|CYTS_HUMAN Cystatin-S OS=Homo sapiens GN=CST4 PE=1 SV=3	3	1	1	1	0	0	0	0	0	0	0	0	0	0	0	0	0	0	0	0	0	0	0	0	0	0	0	0	0	0	0	12.8	12.8	12.8	16.445	141	141;141;141	0.0094213	2.439	0	0	0	0	0
sp|P01591|IGJ_HUMAN	sp|P01591|IGJ_HUMAN	3	3	3	sp|P01591|IGJ_HUMAN Immunoglobulin J chain OS=Homo sapiens GN=JCHAIN PE=1 SV=4	1	3	3	3	0	0	0	0	0	0	0	0	0	0	0	0	0	0	0	0	0	0	0	0	0	0	0	0	0	0	0	18.2	18.2	18.2	18.098	159	159	0	16.25	0	0	0	0	0
sp|P01833|PIGR_HUMAN	sp|P01833|PIGR_HUMAN	4	4	4	sp|P01833|PIGR_HUMAN Polymeric immunoglobulin receptor OS=Homo sapiens GN=PIGR PE=1 SV=4	1	4	4	4	0	0	0	0	0	0	0	0	0	0	0	0	0	0	0	0	0	0	0	0	0	0	0	0	0	0	0	6.8	6.8	6.8	83.283	764	764	0	25.011	0	0	0	0	0
sp|P01834|IGKC_HUMAN	sp|P01834|IGKC_HUMAN	4	4	4	sp|P01834|IGKC_HUMAN Immunoglobulin kappa constant OS=Homo sapiens GN=IGKC PE=1 SV=2	1	4	4	4	0	0	1	1	0	3	0	0	2	0	0	1	1	0	3	0	0	2	0	0	1	1	0	3	0	0	2	64.5	64.5	64.5	11.765	107	107	0	323.31	0	0	By MS/MS	By MS/MS	0
sp|P01860|IGHG3_HUMAN	sp|P01860|IGHG3_HUMAN	8	1	0	sp|P01860|IGHG3_HUMAN Immunoglobulin heavy constant gamma 3 OS=Homo sapiens GN=IGHG3 PE=1 SV=2	1	8	1	0	5	2	3	5	3	3	5	4	5	0	0	0	0	0	0	0	0	1	0	0	0	0	0	0	0	0	0	19.4	3.2	0	41.287	377	377	0	3.9139	By matching	By matching	By matching	By matching	By matching
sp|P01871|IGHM_HUMAN	sp|P01871|IGHM_HUMAN	1	1	1	sp|P01871|IGHM_HUMAN Immunoglobulin heavy constant mu OS=Homo sapiens GN=IGHM PE=1 SV=4	1	1	1	1	0	0	0	0	0	0	0	0	0	0	0	0	0	0	0	0	0	0	0	0	0	0	0	0	0	0	0	4.9	4.9	4.9	49.439	453	453	0.0095628	2.5538	0	0	0	0	0
sp|P01876|IGHA1_HUMAN;sp|P01877|IGHA2_HUMAN	sp|P01876|IGHA1_HUMAN;sp|P01877|IGHA2_HUMAN	9;5	9;5	9;5	sp|P01876|IGHA1_HUMAN Immunoglobulin heavy constant alpha 1 OS=Homo sapiens GN=IGHA1 PE=1 SV=2;sp|P01877|IGHA2_HUMAN Immunoglobulin heavy constant alpha 2 OS=Homo sapiens GN=IGHA2 PE=1 SV=4	2	9	9	9	0	0	0	0	0	0	0	0	1	0	0	0	0	0	0	0	0	1	0	0	0	0	0	0	0	0	1	24.9	24.9	24.9	37.654	353	353;340	0	62.965	0	0	0	0	0
sp|P02545|LMNA_HUMAN	sp|P02545|LMNA_HUMAN	3	3	3	sp|P02545|LMNA_HUMAN Prelamin-A/C OS=Homo sapiens GN=LMNA PE=1 SV=1	1	3	3	3	0	0	0	0	0	0	0	0	0	0	0	0	0	0	0	0	0	0	0	0	0	0	0	0	0	0	0	4.5	4.5	4.5	74.139	664	664	0	4.3091	0	0	0	0	0
sp|P02647|APOA1_HUMAN	sp|P02647|APOA1_HUMAN	3	2	2	sp|P02647|APOA1_HUMAN Apolipoprotein A-I OS=Homo sapiens GN=APOA1 PE=1 SV=1	1	3	2	2	1	1	0	2	2	1	2	1	1	1	1	0	2	1	0	2	0	0	1	1	0	2	1	0	2	0	0	12.7	6.7	6.7	30.777	267	267	0	6.0775	By MS/MS	By matching	0	By MS/MS	By MS/MS
sp|P02751|FINC_HUMAN	sp|P02751|FINC_HUMAN	3	3	3	sp|P02751|FINC_HUMAN Fibronectin OS=Homo sapiens GN=FN1 PE=1 SV=4	1	3	3	3	0	1	0	0	0	0	0	0	0	0	1	0	0	0	0	0	0	0	0	1	0	0	0	0	0	0	0	2.4	2.4	2.4	262.62	2386	2386	0	4.6659	0	By matching	0	0	0
sp|P02753|RET4_HUMAN	sp|P02753|RET4_HUMAN	2	2	2	sp|P02753|RET4_HUMAN Retinol-binding protein 4 OS=Homo sapiens GN=RBP4 PE=1 SV=3	1	2	2	2	0	0	0	0	0	1	0	0	1	0	0	0	0	0	1	0	0	1	0	0	0	0	0	1	0	0	1	10	10	10	23.01	201	201	0	5.3718	0	0	0	0	0
sp|P02787|TRFE_HUMAN	sp|P02787|TRFE_HUMAN	5	3	3	sp|P02787|TRFE_HUMAN Serotransferrin OS=Homo sapiens GN=TF PE=1 SV=3	1	5	3	3	3	2	1	2	3	2	2	2	2	2	2	1	2	2	0	2	2	0	2	2	1	2	2	0	2	2	0	7.6	4.4	4.4	77.063	698	698	0	14.588	By MS/MS	By MS/MS	By matching	By MS/MS	By MS/MS
sp|P02788|TRFL_HUMAN	sp|P02788|TRFL_HUMAN	17	13	13	sp|P02788|TRFL_HUMAN Lactotransferrin OS=Homo sapiens GN=LTF PE=1 SV=6	1	17	13	13	2	2	0	2	2	2	1	3	2	0	0	0	0	0	0	0	1	0	0	0	0	0	0	0	0	1	0	26.9	22.7	22.7	78.181	710	710	0	132.65	By matching	By matching	0	By matching	By matching
sp|P02790|HEMO_HUMAN	sp|P02790|HEMO_HUMAN	1	1	1	sp|P02790|HEMO_HUMAN Hemopexin OS=Homo sapiens GN=HPX PE=1 SV=2	1	1	1	1	0	1	0	0	0	0	0	0	0	0	1	0	0	0	0	0	0	0	0	1	0	0	0	0	0	0	0	2.4	2.4	2.4	51.676	462	462	0	5.5239	0	By MS/MS	0	0	0
sp|P04075|ALDOA_HUMAN	sp|P04075|ALDOA_HUMAN	2	2	2	sp|P04075|ALDOA_HUMAN Fructose-bisphosphate aldolase A OS=Homo sapiens GN=ALDOA PE=1 SV=2	1	2	2	2	0	0	0	0	0	1	0	0	1	0	0	0	0	0	1	0	0	1	0	0	0	0	0	1	0	0	1	7.7	7.7	7.7	39.42	364	364	0	6.921	0	0	0	0	0
sp|P04080|CYTB_HUMAN	sp|P04080|CYTB_HUMAN	1	1	1	sp|P04080|CYTB_HUMAN Cystatin-B OS=Homo sapiens GN=CSTB PE=1 SV=2	1	1	1	1	0	0	0	0	0	0	0	0	0	0	0	0	0	0	0	0	0	0	0	0	0	0	0	0	0	0	0	12.2	12.2	12.2	11.139	98	98	0.0030722	3.4165	0	0	0	0	0
sp|P04083|ANXA1_HUMAN	sp|P04083|ANXA1_HUMAN	3	3	3	sp|P04083|ANXA1_HUMAN Annexin A1 OS=Homo sapiens GN=ANXA1 PE=1 SV=2	1	3	3	3	0	0	1	0	0	0	0	0	0	0	0	1	0	0	0	0	0	0	0	0	1	0	0	0	0	0	0	11	11	11	38.714	346	346	0	6.123	0	0	By matching	0	0
sp|P04114|APOB_HUMAN	sp|P04114|APOB_HUMAN	6	6	5	sp|P04114|APOB_HUMAN Apolipoprotein B-100 OS=Homo sapiens GN=APOB PE=1 SV=2	1	6	6	5	0	0	0	0	0	0	0	0	0	0	0	0	0	0	0	0	0	0	0	0	0	0	0	0	0	0	0	1.3	1.3	1.1	515.6	4563	4563	0	19.374	0	0	0	0	0
sp|P04179|SODM_HUMAN	sp|P04179|SODM_HUMAN	1	1	1	sp|P04179|SODM_HUMAN Superoxide dismutase [Mn], mitochondrial OS=Homo sapiens GN=SOD2 PE=1 SV=2	1	1	1	1	0	0	0	0	0	0	0	0	0	0	0	0	0	0	0	0	0	0	0	0	0	0	0	0	0	0	0	6.3	6.3	6.3	24.722	222	222	0	4.7966	0	0	0	0	0
sp|P04196|HRG_HUMAN	sp|P04196|HRG_HUMAN	3	3	3	sp|P04196|HRG_HUMAN Histidine-rich glycoprotein OS=Homo sapiens GN=HRG PE=1 SV=1	1	3	3	3	2	2	1	2	2	0	3	2	0	2	2	1	2	2	0	3	2	0	2	2	1	2	2	0	3	2	0	3.2	3.2	3.2	59.578	525	525	0	6.4588	By MS/MS	By MS/MS	By matching	By MS/MS	By MS/MS
sp|P04259|K2C6B_HUMAN	sp|P04259|K2C6B_HUMAN	68	2	2	sp|P04259|K2C6B_HUMAN Keratin, type II cytoskeletal 6B OS=Homo sapiens GN=KRT6B PE=1 SV=5	1	68	2	2	39	32	50	38	23	53	44	39	50	0	0	0	0	0	0	0	0	0	0	0	0	0	0	0	0	0	0	71.6	1.8	1.8	60.066	564	564	0	7.348	By matching	By matching	By matching	By matching	By matching
sp|P04632|CPNS1_HUMAN	sp|P04632|CPNS1_HUMAN	4	4	4	sp|P04632|CPNS1_HUMAN Calpain small subunit 1 OS=Homo sapiens GN=CAPNS1 PE=1 SV=1	1	4	4	4	0	0	0	0	0	2	0	0	0	0	0	0	0	0	2	0	0	0	0	0	0	0	0	2	0	0	0	23.1	23.1	23.1	28.315	268	268	0	35.505	0	0	0	0	0
sp|P19961|AMY2B_HUMAN;sp|P04746|AMYP_HUMAN;sp|P04745|AMY1_HUMAN	sp|P19961|AMY2B_HUMAN;sp|P04746|AMYP_HUMAN;sp|P04745|AMY1_HUMAN	1;1;1	1;1;1	1;1;1	sp|P19961|AMY2B_HUMAN Alpha-amylase 2B OS=Homo sapiens GN=AMY2B PE=1 SV=1;sp|P04746|AMYP_HUMAN Pancreatic alpha-amylase OS=Homo sapiens GN=AMY2A PE=1 SV=2;sp|P04745|AMY1_HUMAN Alpha-amylase 1 OS=Homo sapiens GN=AMY1A PE=1 SV=2	3	1	1	1	0	0	0	0	0	0	0	0	0	0	0	0	0	0	0	0	0	0	0	0	0	0	0	0	0	0	0	3.1	3.1	3.1	57.709	511	511;511;511	0	28.177	0	0	0	0	0
sp|P04792|HSPB1_HUMAN	sp|P04792|HSPB1_HUMAN	2	2	2	sp|P04792|HSPB1_HUMAN Heat shock protein beta-1 OS=Homo sapiens GN=HSPB1 PE=1 SV=2	1	2	2	2	0	0	1	0	0	2	0	0	0	0	0	1	0	0	2	0	0	0	0	0	1	0	0	2	0	0	0	12.7	12.7	12.7	22.782	205	205	0	7.0348	0	0	By MS/MS	0	0
sp|P04921|GLPC_HUMAN;sp|Q9UHC6|CNTP2_HUMAN	sp|P04921|GLPC_HUMAN;sp|Q9UHC6|CNTP2_HUMAN	2;1	2;1	2;1	sp|P04921|GLPC_HUMAN Glycophorin-C OS=Homo sapiens GN=GYPC PE=1 SV=1;sp|Q9UHC6|CNTP2_HUMAN Contactin-associated protein-like 2 OS=Homo sapiens GN=CNTNAP2 PE=1 SV=1	2	2	2	2	0	0	0	0	0	0	0	0	0	0	0	0	0	0	0	0	0	0	0	0	0	0	0	0	0	0	0	27.3	27.3	27.3	13.81	128	128;1331	0	284.88	0	0	0	0	0
sp|P05023|AT1A1_HUMAN	sp|P05023|AT1A1_HUMAN	1	1	1	sp|P05023|AT1A1_HUMAN Sodium/potassium-transporting ATPase subunit alpha-1 OS=Homo sapiens GN=ATP1A1 PE=1 SV=1	1	1	1	1	0	0	0	0	0	0	0	0	0	0	0	0	0	0	0	0	0	0	0	0	0	0	0	0	0	0	0	1.3	1.3	1.3	112.89	1023	1023	0	11.789	0	0	0	0	0
sp|P05120|PAI2_HUMAN	sp|P05120|PAI2_HUMAN	2	2	2	sp|P05120|PAI2_HUMAN Plasminogen activator inhibitor 2 OS=Homo sapiens GN=SERPINB2 PE=1 SV=2	1	2	2	2	0	0	0	0	0	0	0	0	0	0	0	0	0	0	0	0	0	0	0	0	0	0	0	0	0	0	0	4.3	4.3	4.3	46.596	415	415	0.0085349	2.7683	0	0	0	0	0
sp|P05141|ADT2_HUMAN;sp|P12236|ADT3_HUMAN;sp|P12235|ADT1_HUMAN	sp|P05141|ADT2_HUMAN;sp|P12236|ADT3_HUMAN;sp|P12235|ADT1_HUMAN	2;1;1	2;1;1	2;1;1	sp|P05141|ADT2_HUMAN ADP/ATP translocase 2 OS=Homo sapiens GN=SLC25A5 PE=1 SV=7;sp|P12236|ADT3_HUMAN ADP/ATP translocase 3 OS=Homo sapiens GN=SLC25A6 PE=1 SV=4;sp|P12235|ADT1_HUMAN ADP/ATP translocase 1 OS=Homo sapiens GN=SLC25A4 PE=1 SV=4	3	2	2	2	0	0	0	0	0	0	0	0	0	0	0	0	0	0	0	0	0	0	0	0	0	0	0	0	0	0	0	6.4	6.4	6.4	32.852	298	298;298;298	0.009434	2.485	0	0	0	0	0
sp|P05413|FABPH_HUMAN	sp|P05413|FABPH_HUMAN	2	2	2	sp|P05413|FABPH_HUMAN Fatty acid-binding protein, heart OS=Homo sapiens GN=FABP3 PE=1 SV=4	1	2	2	2	0	0	0	0	0	0	0	0	0	0	0	0	0	0	0	0	0	0	0	0	0	0	0	0	0	0	0	17.3	17.3	17.3	14.858	133	133	0.007278	2.9411	0	0	0	0	0
sp|P05783|K1C18_HUMAN;CON__H-INV:HIT000015463	sp|P05783|K1C18_HUMAN	13;1	10;1	6;1	sp|P05783|K1C18_HUMAN Keratin, type I cytoskeletal 18 OS=Homo sapiens GN=KRT18 PE=1 SV=2	2	13	10	6	1	1	1	2	1	2	1	2	2	0	0	0	1	0	0	0	1	0	0	0	0	0	0	0	0	1	0	27.7	21.9	13.5	48.057	430	430;295	0	27.664	By matching	By matching	By matching	By matching	By matching
sp|P06312|KV401_HUMAN	sp|P06312|KV401_HUMAN	3	3	3	sp|P06312|KV401_HUMAN Immunoglobulin kappa variable 4-1 OS=Homo sapiens GN=IGKV4-1 PE=1 SV=1	1	3	3	3	1	1	0	2	1	1	2	2	1	1	1	0	2	1	1	2	2	1	1	1	0	2	1	1	2	2	1	19.8	19.8	19.8	13.38	121	121	0	7.5284	By MS/MS	By matching	0	By MS/MS	By MS/MS
sp|P06454|PTMA_HUMAN	sp|P06454|PTMA_HUMAN	1	1	1	sp|P06454|PTMA_HUMAN Prothymosin alpha OS=Homo sapiens GN=PTMA PE=1 SV=2	1	1	1	1	0	0	0	0	0	0	0	0	0	0	0	0	0	0	0	0	0	0	0	0	0	0	0	0	0	0	0	12.6	12.6	12.6	12.203	111	111	0	28.009	0	0	0	0	0
sp|P06748|NPM_HUMAN	sp|P06748|NPM_HUMAN	1	1	1	sp|P06748|NPM_HUMAN Nucleophosmin OS=Homo sapiens GN=NPM1 PE=1 SV=2	1	1	1	1	0	0	0	0	0	0	0	0	0	0	0	0	0	0	0	0	0	0	0	0	0	0	0	0	0	0	0	11.9	11.9	11.9	32.575	294	294	0	25.412	0	0	0	0	0
sp|P06858|LIPL_HUMAN	sp|P06858|LIPL_HUMAN	2	2	2	sp|P06858|LIPL_HUMAN Lipoprotein lipase OS=Homo sapiens GN=LPL PE=1 SV=1	1	2	2	2	0	0	0	0	0	0	0	0	0	0	0	0	0	0	0	0	0	0	0	0	0	0	0	0	0	0	0	5.7	5.7	5.7	53.162	475	475	0.0015625	3.5723	0	0	0	0	0
sp|P07195|LDHB_HUMAN;sp|Q6ZMR3|LDH6A_HUMAN;sp|P07864|LDHC_HUMAN	sp|P07195|LDHB_HUMAN;sp|Q6ZMR3|LDH6A_HUMAN;sp|P07864|LDHC_HUMAN	2;1;1	2;1;1	1;0;0	sp|P07195|LDHB_HUMAN L-lactate dehydrogenase B chain OS=Homo sapiens GN=LDHB PE=1 SV=2;sp|Q6ZMR3|LDH6A_HUMAN L-lactate dehydrogenase A-like 6A OS=Homo sapiens GN=LDHAL6A PE=2 SV=1;sp|P07864|LDHC_HUMAN L-lactate dehydrogenase C chain OS=Homo sapiens GN=LDHC	3	2	2	1	0	0	0	0	0	1	0	0	1	0	0	0	0	0	1	0	0	1	0	0	0	0	0	1	0	0	1	6.3	6.3	2.7	36.638	334	334;332;332	0	5.5717	0	0	0	0	0
sp|P07203|GPX1_HUMAN	sp|P07203|GPX1_HUMAN	4	4	4	sp|P07203|GPX1_HUMAN Glutathione peroxidase 1 OS=Homo sapiens GN=GPX1 PE=1 SV=4	1	4	4	4	0	0	0	0	0	2	0	0	1	0	0	0	0	0	2	0	0	1	0	0	0	0	0	2	0	0	1	26.6	26.6	26.6	22.088	203	203	0	17.408	0	0	0	0	0
sp|P07476|INVO_HUMAN	sp|P07476|INVO_HUMAN	8	8	8	sp|P07476|INVO_HUMAN Involucrin OS=Homo sapiens GN=IVL PE=1 SV=2	1	8	8	8	1	0	0	0	0	0	0	0	1	1	0	0	0	0	0	0	0	1	1	0	0	0	0	0	0	0	1	16.6	16.6	16.6	68.478	585	585	0	43.231	By matching	0	0	0	0
sp|P07738|PMGE_HUMAN	sp|P07738|PMGE_HUMAN	6	6	6	sp|P07738|PMGE_HUMAN Bisphosphoglycerate mutase OS=Homo sapiens GN=BPGM PE=1 SV=2	1	6	6	6	0	0	0	0	0	2	0	0	2	0	0	0	0	0	2	0	0	2	0	0	0	0	0	2	0	0	2	32	32	32	30.005	259	259	0	17.13	0	0	0	0	0
sp|P07741|APT_HUMAN	sp|P07741|APT_HUMAN	2	2	2	sp|P07741|APT_HUMAN Adenine phosphoribosyltransferase OS=Homo sapiens GN=APRT PE=1 SV=2	1	2	2	2	0	0	0	0	0	0	0	0	0	0	0	0	0	0	0	0	0	0	0	0	0	0	0	0	0	0	0	13.3	13.3	13.3	19.608	180	180	0	5.2772	0	0	0	0	0
sp|P07858|CATB_HUMAN	sp|P07858|CATB_HUMAN	2	2	2	sp|P07858|CATB_HUMAN Cathepsin B OS=Homo sapiens GN=CTSB PE=1 SV=3	1	2	2	2	0	0	0	0	0	0	0	0	0	0	0	0	0	0	0	0	0	0	0	0	0	0	0	0	0	0	0	7.7	7.7	7.7	37.821	339	339	0	4.2001	0	0	0	0	0
sp|P08237|PFKAM_HUMAN	sp|P08237|PFKAM_HUMAN	5	4	4	sp|P08237|PFKAM_HUMAN ATP-dependent 6-phosphofructokinase, muscle type OS=Homo sapiens GN=PFKM PE=1 SV=2	1	5	4	4	0	1	0	0	0	0	0	0	0	0	1	0	0	0	0	0	0	0	0	1	0	0	0	0	0	0	0	7.1	5.9	5.9	85.182	780	780	0	9.5776	0	By matching	0	0	0
sp|P08238|HS90B_HUMAN;sp|Q58FF7|H90B3_HUMAN;sp|Q58FF8|H90B2_HUMAN;sp|Q58FF6|H90B4_HUMAN	sp|P08238|HS90B_HUMAN	11;3;2;2	7;3;2;2	2;0;0;0	sp|P08238|HS90B_HUMAN Heat shock protein HSP 90-beta OS=Homo sapiens GN=HSP90AB1 PE=1 SV=4	4	11	7	2	1	3	0	0	3	5	0	3	4	0	0	0	0	0	2	0	0	1	0	0	0	0	0	1	0	0	0	15.9	10.2	4.7	83.263	724	724;597;381;505	0	83.572	By matching	By matching	0	0	By matching
sp|P08670|VIME_HUMAN	sp|P08670|VIME_HUMAN	5	2	2	sp|P08670|VIME_HUMAN Vimentin OS=Homo sapiens GN=VIM PE=1 SV=4	1	5	2	2	2	1	2	2	1	2	1	1	3	0	0	0	0	0	0	0	0	1	0	0	0	0	0	0	0	0	1	8.2	4.7	4.7	53.651	466	466	0	125.41	By matching	By matching	By matching	By matching	By matching
sp|P09543|CN37_HUMAN	sp|P09543|CN37_HUMAN	1	1	1	sp|P09543|CN37_HUMAN 2,3-cyclic-nucleotide 3-phosphodiesterase OS=Homo sapiens GN=CNP PE=1 SV=2	1	1	1	1	0	0	0	0	0	0	0	0	0	0	0	0	0	0	0	0	0	0	0	0	0	0	0	0	0	0	0	3.3	3.3	3.3	47.578	421	421	0.0072993	2.965	0	0	0	0	0
sp|P09668|CATH_HUMAN	sp|P09668|CATH_HUMAN	2	2	2	sp|P09668|CATH_HUMAN Pro-cathepsin H OS=Homo sapiens GN=CTSH PE=1 SV=4	1	2	2	2	0	0	0	0	0	0	0	0	0	0	0	0	0	0	0	0	0	0	0	0	0	0	0	0	0	0	0	7.8	7.8	7.8	37.393	335	335	0	5.5573	0	0	0	0	0
sp|Q71UI9|H2AV_HUMAN;sp|P0C0S5|H2AZ_HUMAN	sp|Q71UI9|H2AV_HUMAN;sp|P0C0S5|H2AZ_HUMAN	4;4	2;2	2;2	sp|Q71UI9|H2AV_HUMAN Histone H2A.V OS=Homo sapiens GN=H2AFV PE=1 SV=3;sp|P0C0S5|H2AZ_HUMAN Histone H2A.Z OS=Homo sapiens GN=H2AFZ PE=1 SV=2	2	4	2	2	2	2	2	2	2	2	2	1	2	0	0	0	0	0	0	0	0	0	0	0	0	0	0	0	0	0	0	31.2	24.2	24.2	13.509	128	128;128	0	160.09	By matching	By matching	By matching	By matching	By matching
sp|P0DMV9|HS71B_HUMAN;sp|P0DMV8|HS71A_HUMAN	sp|P0DMV9|HS71B_HUMAN;sp|P0DMV8|HS71A_HUMAN	4;4	1;1	1;1	sp|P0DMV9|HS71B_HUMAN Heat shock 70 kDa protein 1B OS=Homo sapiens GN=HSPA1B PE=1 SV=1;sp|P0DMV8|HS71A_HUMAN Heat shock 70 kDa protein 1A OS=Homo sapiens GN=HSPA1A PE=1 SV=1	2	4	1	1	0	2	1	0	2	3	0	3	3	0	0	0	0	0	0	0	0	0	0	0	0	0	0	0	0	0	0	8	2.3	2.3	70.051	641	641;641	0.0086083	2.7948	0	By matching	By matching	0	By matching
sp|P10619|PPGB_HUMAN	sp|P10619|PPGB_HUMAN	1	1	1	sp|P10619|PPGB_HUMAN Lysosomal protective protein OS=Homo sapiens GN=CTSA PE=1 SV=2	1	1	1	1	0	0	0	0	0	0	0	0	0	0	0	0	0	0	0	0	0	0	0	0	0	0	0	0	0	0	0	2.7	2.7	2.7	54.465	480	480	0	4.2382	0	0	0	0	0
sp|P10768|ESTD_HUMAN	sp|P10768|ESTD_HUMAN	4	4	4	sp|P10768|ESTD_HUMAN S-formylglutathione hydrolase OS=Homo sapiens GN=ESD PE=1 SV=2	1	4	4	4	0	0	0	0	0	0	0	0	0	0	0	0	0	0	0	0	0	0	0	0	0	0	0	0	0	0	0	24.5	24.5	24.5	31.462	282	282	0	9.7262	0	0	0	0	0
sp|P11021|GRP78_HUMAN	sp|P11021|GRP78_HUMAN	3	2	2	sp|P11021|GRP78_HUMAN 78 kDa glucose-regulated protein OS=Homo sapiens GN=HSPA5 PE=1 SV=2	1	3	2	2	0	1	0	0	1	1	0	1	1	0	0	0	0	0	1	0	0	1	0	0	0	0	0	1	0	0	1	6	4.1	4.1	72.332	654	654	0	46.579	0	By matching	0	0	By matching
sp|P13489|RINI_HUMAN	sp|P13489|RINI_HUMAN	6	6	6	sp|P13489|RINI_HUMAN Ribonuclease inhibitor OS=Homo sapiens GN=RNH1 PE=1 SV=2	1	6	6	6	0	2	0	0	4	3	0	2	1	0	2	0	0	4	3	0	2	1	0	2	0	0	4	3	0	2	1	16.7	16.7	16.7	49.973	461	461	0	116.84	0	By MS/MS	0	0	By MS/MS
sp|P13639|EF2_HUMAN	sp|P13639|EF2_HUMAN	3	2	2	sp|P13639|EF2_HUMAN Elongation factor 2 OS=Homo sapiens GN=EEF2 PE=1 SV=4	1	3	2	2	0	0	0	0	0	1	0	0	1	0	0	0	0	0	0	0	0	0	0	0	0	0	0	0	0	0	0	4.7	3.3	3.3	95.337	858	858	0	17.503	0	0	0	0	0
sp|P14866|HNRPL_HUMAN	sp|P14866|HNRPL_HUMAN	1	1	1	sp|P14866|HNRPL_HUMAN Heterogeneous nuclear ribonucleoprotein L OS=Homo sapiens GN=HNRNPL PE=1 SV=2	1	1	1	1	0	0	0	0	0	0	0	0	0	0	0	0	0	0	0	0	0	0	0	0	0	0	0	0	0	0	0	2.9	2.9	2.9	64.132	589	589	0	51.617	0	0	0	0	0
sp|P17066|HSP76_HUMAN;sp|P48741|HSP77_HUMAN;sp|P34931|HS71L_HUMAN	sp|P17066|HSP76_HUMAN;sp|P48741|HSP77_HUMAN;sp|P34931|HS71L_HUMAN	5;3;3	1;1;0	1;1;0	sp|P17066|HSP76_HUMAN Heat shock 70 kDa protein 6 OS=Homo sapiens GN=HSPA6 PE=1 SV=2;sp|P48741|HSP77_HUMAN Putative heat shock 70 kDa protein 7 OS=Homo sapiens GN=HSPA7 PE=5 SV=2;sp|P34931|HS71L_HUMAN Heat shock 70 kDa protein 1-like OS=Homo sapiens GN=HSP	3	5	1	1	1	3	1	1	3	4	1	3	4	1	1	0	1	1	1	1	0	1	1	1	0	1	1	1	1	0	1	9.2	1.7	1.7	71.027	643	643;367;641	0	8.8554	By matching	By MS/MS	By matching	By matching	By MS/MS
sp|P17858|PFKAL_HUMAN;sp|Q01813|PFKAP_HUMAN	sp|P17858|PFKAL_HUMAN	11;2	11;2	10;1	sp|P17858|PFKAL_HUMAN ATP-dependent 6-phosphofructokinase, liver type OS=Homo sapiens GN=PFKL PE=1 SV=6	2	11	11	10	0	0	0	0	0	3	0	0	1	0	0	0	0	0	3	0	0	1	0	0	0	0	0	3	0	0	1	16.7	16.7	15.5	85.018	780	780;784	0	118.49	0	0	0	0	0
sp|P17900|SAP3_HUMAN	sp|P17900|SAP3_HUMAN	2	2	2	sp|P17900|SAP3_HUMAN Ganglioside GM2 activator OS=Homo sapiens GN=GM2A PE=1 SV=4	1	2	2	2	0	0	0	0	0	0	0	0	0	0	0	0	0	0	0	0	0	0	0	0	0	0	0	0	0	0	0	5.7	5.7	5.7	20.838	193	193	0.0097629	2.6458	0	0	0	0	0
sp|P17980|PRS6A_HUMAN	sp|P17980|PRS6A_HUMAN	5	5	5	sp|P17980|PRS6A_HUMAN 26S proteasome regulatory subunit 6A OS=Homo sapiens GN=PSMC3 PE=1 SV=3	1	5	5	5	0	1	0	0	1	0	0	0	0	0	1	0	0	1	0	0	0	0	0	1	0	0	1	0	0	0	0	16.9	16.9	16.9	49.203	439	439	0	24.005	0	By matching	0	0	By matching
sp|P17987|TCPA_HUMAN	sp|P17987|TCPA_HUMAN	9	9	9	sp|P17987|TCPA_HUMAN T-complex protein 1 subunit alpha OS=Homo sapiens GN=TCP1 PE=1 SV=1	1	9	9	9	0	0	0	0	0	5	0	0	1	0	0	0	0	0	5	0	0	1	0	0	0	0	0	5	0	0	1	17.3	17.3	17.3	60.343	556	556	0	17.117	0	0	0	0	0
sp|P19474|RO52_HUMAN	sp|P19474|RO52_HUMAN	1	1	1	sp|P19474|RO52_HUMAN E3 ubiquitin-protein ligase TRIM21 OS=Homo sapiens GN=TRIM21 PE=1 SV=1	1	1	1	1	0	0	0	0	0	0	0	0	0	0	0	0	0	0	0	0	0	0	0	0	0	0	0	0	0	0	0	2.9	2.9	2.9	54.169	475	475	0	11.294	0	0	0	0	0
sp|P20340|RAB6A_HUMAN;sp|Q9NRW1|RAB6B_HUMAN;sp|Q14964|RB39A_HUMAN	sp|P20340|RAB6A_HUMAN;sp|Q9NRW1|RAB6B_HUMAN	4;3;1	4;3;1	3;2;0	sp|P20340|RAB6A_HUMAN Ras-related protein Rab-6A OS=Homo sapiens GN=RAB6A PE=1 SV=3;sp|Q9NRW1|RAB6B_HUMAN Ras-related protein Rab-6B OS=Homo sapiens GN=RAB6B PE=1 SV=1	3	4	4	3	0	1	0	0	1	2	0	1	1	0	1	0	0	1	2	0	1	1	0	0	0	0	0	1	0	0	0	23.1	23.1	17.8	23.593	208	208;208;217	0	28.989	0	By matching	0	0	By MS/MS
sp|P20700|LMNB1_HUMAN	sp|P20700|LMNB1_HUMAN	1	1	1	sp|P20700|LMNB1_HUMAN Lamin-B1 OS=Homo sapiens GN=LMNB1 PE=1 SV=2	1	1	1	1	0	0	0	0	0	0	0	0	0	0	0	0	0	0	0	0	0	0	0	0	0	0	0	0	0	0	0	3.4	3.4	3.4	66.408	586	586	0	5.4148	0	0	0	0	0
sp|P21333|FLNA_HUMAN	sp|P21333|FLNA_HUMAN	1	1	1	sp|P21333|FLNA_HUMAN Filamin-A OS=Homo sapiens GN=FLNA PE=1 SV=4	1	1	1	1	0	0	0	0	0	0	0	0	0	0	0	0	0	0	0	0	0	0	0	0	0	0	0	0	0	0	0	0.7	0.7	0.7	280.74	2647	2647	0	32.699	0	0	0	0	0
sp|P22061|PIMT_HUMAN	sp|P22061|PIMT_HUMAN	3	3	3	sp|P22061|PIMT_HUMAN Protein-L-isoaspartate(D-aspartate) O-methyltransferase OS=Homo sapiens GN=PCMT1 PE=1 SV=4	1	3	3	3	0	1	0	0	1	3	0	0	1	0	1	0	0	1	3	0	0	1	0	1	0	0	1	3	0	0	1	15	15	15	24.636	227	227	0	33.63	0	By matching	0	0	By matching
sp|P22314|UBA1_HUMAN	sp|P22314|UBA1_HUMAN	12	12	12	sp|P22314|UBA1_HUMAN Ubiquitin-like modifier-activating enzyme 1 OS=Homo sapiens GN=UBA1 PE=1 SV=3	1	12	12	12	0	0	0	0	0	4	0	0	2	0	0	0	0	0	4	0	0	2	0	0	0	0	0	4	0	0	2	16.2	16.2	16.2	117.85	1058	1058	0	134.32	0	0	0	0	0
sp|P22352|GPX3_HUMAN	sp|P22352|GPX3_HUMAN	1	1	1	sp|P22352|GPX3_HUMAN Glutathione peroxidase 3 OS=Homo sapiens GN=GPX3 PE=1 SV=2	1	1	1	1	0	0	0	0	0	1	0	0	0	0	0	0	0	0	1	0	0	0	0	0	0	0	0	1	0	0	0	5.3	5.3	5.3	25.552	226	226	0.0059172	3.0874	0	0	0	0	0
sp|P22531|SPR2E_HUMAN;sp|Q96RM1|SPR2F_HUMAN	sp|P22531|SPR2E_HUMAN;sp|Q96RM1|SPR2F_HUMAN	4;2	1;1	1;1	sp|P22531|SPR2E_HUMAN Small proline-rich protein 2E OS=Homo sapiens GN=SPRR2E PE=2 SV=2;sp|Q96RM1|SPR2F_HUMAN Small proline-rich protein 2F OS=Homo sapiens GN=SPRR2F PE=3 SV=1	2	4	1	1	1	1	1	0	1	1	1	1	1	0	0	0	0	0	0	0	0	0	0	0	0	0	0	0	0	0	0	79.2	18.1	18.1	7.8553	72	72;72	0	15.55	By matching	By matching	By matching	0	By matching
sp|P23276|KELL_HUMAN	sp|P23276|KELL_HUMAN	4	4	4	sp|P23276|KELL_HUMAN Kell blood group glycoprotein OS=Homo sapiens GN=KEL PE=1 SV=2	1	4	4	4	1	1	0	1	0	1	1	0	0	1	1	0	1	0	1	1	0	0	1	1	0	1	0	1	1	0	0	6.4	6.4	6.4	82.823	732	732	0	5.3409	By matching	By matching	0	By matching	0
sp|P23634|AT2B4_HUMAN;sp|P20020|AT2B1_HUMAN;sp|Q16720|AT2B3_HUMAN;sp|Q01814|AT2B2_HUMAN	sp|P23634|AT2B4_HUMAN;sp|P20020|AT2B1_HUMAN;sp|Q16720|AT2B3_HUMAN;sp|Q01814|AT2B2_HUMAN	4;3;2;2	4;3;2;2	4;3;2;2	sp|P23634|AT2B4_HUMAN Plasma membrane calcium-transporting ATPase 4 OS=Homo sapiens GN=ATP2B4 PE=1 SV=2;sp|P20020|AT2B1_HUMAN Plasma membrane calcium-transporting ATPase 1 OS=Homo sapiens GN=ATP2B1 PE=1 SV=3;sp|Q16720|AT2B3_HUMAN Plasma membrane calcium-tr	4	4	4	4	0	0	0	0	0	2	0	0	0	0	0	0	0	0	2	0	0	0	0	0	0	0	0	2	0	0	0	4.7	4.7	4.7	137.92	1241	1241;1258;1220;1243	0	22.963	0	0	0	0	0
sp|P24666|PPAC_HUMAN	sp|P24666|PPAC_HUMAN	2	2	2	sp|P24666|PPAC_HUMAN Low molecular weight phosphotyrosine protein phosphatase OS=Homo sapiens GN=ACP1 PE=1 SV=3	1	2	2	2	0	1	0	0	1	1	0	0	0	0	1	0	0	1	1	0	0	0	0	1	0	0	1	1	0	0	0	13.3	13.3	13.3	18.042	158	158	0	10.003	0	By MS/MS	0	0	By MS/MS
sp|P25705|ATPA_HUMAN	sp|P25705|ATPA_HUMAN	7	7	7	sp|P25705|ATPA_HUMAN ATP synthase subunit alpha, mitochondrial OS=Homo sapiens GN=ATP5A1 PE=1 SV=1	1	7	7	7	0	0	0	0	0	0	0	0	0	0	0	0	0	0	0	0	0	0	0	0	0	0	0	0	0	0	0	17	17	17	59.75	553	553	0	122.32	0	0	0	0	0
sp|P25786|PSA1_HUMAN	sp|P25786|PSA1_HUMAN	2	2	2	sp|P25786|PSA1_HUMAN Proteasome subunit alpha type-1 OS=Homo sapiens GN=PSMA1 PE=1 SV=1	1	2	2	2	0	0	0	0	0	2	0	0	2	0	0	0	0	0	2	0	0	2	0	0	0	0	0	2	0	0	2	8	8	8	29.555	263	263	0.0045942	3.4003	0	0	0	0	0
sp|P25815|S100P_HUMAN	sp|P25815|S100P_HUMAN	1	1	1	sp|P25815|S100P_HUMAN Protein S100-P OS=Homo sapiens GN=S100P PE=1 SV=2	1	1	1	1	0	0	0	0	0	0	0	0	0	0	0	0	0	0	0	0	0	0	0	0	0	0	0	0	0	0	0	13.7	13.7	13.7	10.4	95	95	0.0084986	2.744	0	0	0	0	0
sp|P26447|S10A4_HUMAN	sp|P26447|S10A4_HUMAN	2	2	2	sp|P26447|S10A4_HUMAN Protein S100-A4 OS=Homo sapiens GN=S100A4 PE=1 SV=1	1	2	2	2	0	0	0	0	0	2	0	0	0	0	0	0	0	0	2	0	0	0	0	0	0	0	0	2	0	0	0	19.8	19.8	19.8	11.728	101	101	0.0060423	3.1884	0	0	0	0	0
sp|P27169|PON1_HUMAN	sp|P27169|PON1_HUMAN	2	2	2	sp|P27169|PON1_HUMAN Serum paraoxonase/arylesterase 1 OS=Homo sapiens GN=PON1 PE=1 SV=3	1	2	2	2	0	0	0	0	0	1	0	0	1	0	0	0	0	0	1	0	0	1	0	0	0	0	0	1	0	0	1	6.5	6.5	6.5	39.731	355	355	0	5.4835	0	0	0	0	0
sp|P27797|CALR_HUMAN	sp|P27797|CALR_HUMAN	8	8	8	sp|P27797|CALR_HUMAN Calreticulin OS=Homo sapiens GN=CALR PE=1 SV=1	1	8	8	8	0	1	0	0	1	2	0	1	0	0	1	0	0	1	2	0	1	0	0	1	0	0	1	2	0	1	0	23	23	23	48.141	417	417	0	88.406	0	By matching	0	0	By matching
sp|P27824|CALX_HUMAN	sp|P27824|CALX_HUMAN	7	7	7	sp|P27824|CALX_HUMAN Calnexin OS=Homo sapiens GN=CANX PE=1 SV=2	1	7	7	7	0	0	0	0	0	1	0	0	0	0	0	0	0	0	1	0	0	0	0	0	0	0	0	1	0	0	0	13.7	13.7	13.7	67.567	592	592	0	26.99	0	0	0	0	0
sp|P28074|PSB5_HUMAN	sp|P28074|PSB5_HUMAN	2	2	2	sp|P28074|PSB5_HUMAN Proteasome subunit beta type-5 OS=Homo sapiens GN=PSMB5 PE=1 SV=3	1	2	2	2	0	0	0	0	0	1	0	0	0	0	0	0	0	0	1	0	0	0	0	0	0	0	0	1	0	0	0	8.4	8.4	8.4	28.48	263	263	0.0015504	3.5388	0	0	0	0	0
sp|P28289|TMOD1_HUMAN;sp|Q9NZQ9|TMOD4_HUMAN	sp|P28289|TMOD1_HUMAN	11;1	11;1	11;1	sp|P28289|TMOD1_HUMAN Tropomodulin-1 OS=Homo sapiens GN=TMOD1 PE=1 SV=1	2	11	11	11	0	0	0	0	0	0	0	0	0	0	0	0	0	0	0	0	0	0	0	0	0	0	0	0	0	0	0	40.4	40.4	40.4	40.569	359	359;345	0	277.46	0	0	0	0	0
sp|P29972|AQP1_HUMAN	sp|P29972|AQP1_HUMAN	4	4	4	sp|P29972|AQP1_HUMAN Aquaporin-1 OS=Homo sapiens GN=AQP1 PE=1 SV=3	1	4	4	4	1	1	0	3	0	3	0	1	1	1	1	0	3	0	3	0	1	1	1	1	0	3	0	3	0	1	1	16.4	16.4	16.4	28.526	269	269	0	323.31	By matching	By matching	0	By MS/MS	0
sp|P30153|2AAA_HUMAN;sp|P30154|2AAB_HUMAN	sp|P30153|2AAA_HUMAN	14;1	14;1	14;1	sp|P30153|2AAA_HUMAN Serine/threonine-protein phosphatase 2A 65 kDa regulatory subunit A alpha isoform OS=Homo sapiens GN=PPP2R1A PE=1 SV=4	2	14	14	14	0	2	0	0	1	7	0	2	4	0	2	0	0	1	7	0	2	4	0	2	0	0	1	7	0	2	4	29	29	29	65.308	589	589;601	0	169.68	0	By MS/MS	0	0	By matching
sp|P30566|PUR8_HUMAN	sp|P30566|PUR8_HUMAN	2	2	2	sp|P30566|PUR8_HUMAN Adenylosuccinate lyase OS=Homo sapiens GN=ADSL PE=1 SV=2	1	2	2	2	0	0	0	0	0	0	0	0	0	0	0	0	0	0	0	0	0	0	0	0	0	0	0	0	0	0	0	5	5	5	54.889	484	484	0	8.1189	0	0	0	0	0
sp|P31939|PUR9_HUMAN	sp|P31939|PUR9_HUMAN	3	3	3	sp|P31939|PUR9_HUMAN Bifunctional purine biosynthesis protein PURH OS=Homo sapiens GN=ATIC PE=1 SV=3	1	3	3	3	0	0	0	0	0	0	0	0	0	0	0	0	0	0	0	0	0	0	0	0	0	0	0	0	0	0	0	9.3	9.3	9.3	64.615	592	592	0	7.1121	0	0	0	0	0
sp|P31943|HNRH1_HUMAN	sp|P31943|HNRH1_HUMAN	1	1	1	sp|P31943|HNRH1_HUMAN Heterogeneous nuclear ribonucleoprotein H OS=Homo sapiens GN=HNRNPH1 PE=1 SV=4	1	1	1	1	0	0	0	0	0	0	0	0	0	0	0	0	0	0	0	0	0	0	0	0	0	0	0	0	0	0	0	4.5	4.5	4.5	49.229	449	449	0	4.7829	0	0	0	0	0
sp|P31946|1433B_HUMAN	sp|P31946|1433B_HUMAN	3	1	1	sp|P31946|1433B_HUMAN 14-3-3 protein beta/alpha OS=Homo sapiens GN=YWHAB PE=1 SV=3	1	3	1	1	0	1	1	1	1	2	0	1	2	0	0	0	0	0	0	0	0	0	0	0	0	0	0	0	0	0	0	12.6	5.7	5.7	28.082	246	246	0.0096953	2.6312	0	By matching	By matching	By matching	By matching
sp|P31947|1433S_HUMAN	sp|P31947|1433S_HUMAN	4	2	2	sp|P31947|1433S_HUMAN 14-3-3 protein sigma OS=Homo sapiens GN=SFN PE=1 SV=1	1	4	2	2	0	1	1	1	1	3	0	1	4	0	0	0	0	0	1	0	0	2	0	0	0	0	0	1	0	0	2	16.9	10.1	10.1	27.774	248	248	0	3.7209	0	By matching	By matching	By matching	By matching
sp|P32969|RL9_HUMAN	sp|P32969|RL9_HUMAN	1	1	1	sp|P32969|RL9_HUMAN 60S ribosomal protein L9 OS=Homo sapiens GN=RPL9 PE=1 SV=1	1	1	1	1	0	0	0	0	0	0	0	0	0	0	0	0	0	0	0	0	0	0	0	0	0	0	0	0	0	0	0	9.9	9.9	9.9	21.863	192	192	0.0086705	2.8518	0	0	0	0	0
sp|P35326|SPR2A_HUMAN	sp|P35326|SPR2A_HUMAN	4	1	1	sp|P35326|SPR2A_HUMAN Small proline-rich protein 2A OS=Homo sapiens GN=SPRR2A PE=1 SV=1	1	4	1	1	1	1	1	0	1	1	1	1	1	0	0	0	0	0	0	0	0	0	0	0	0	0	0	0	0	0	0	79.2	18.1	18.1	7.9653	72	72	0.0095759	2.556	By matching	By matching	By matching	0	By matching
sp|P35579|MYH9_HUMAN;sp|P35749|MYH11_HUMAN;sp|Q7Z406|MYH14_HUMAN	sp|P35579|MYH9_HUMAN;sp|P35749|MYH11_HUMAN;sp|Q7Z406|MYH14_HUMAN	1;1;1	1;1;1	1;1;1	sp|P35579|MYH9_HUMAN Myosin-9 OS=Homo sapiens GN=MYH9 PE=1 SV=4;sp|P35749|MYH11_HUMAN Myosin-11 OS=Homo sapiens GN=MYH11 PE=1 SV=3;sp|Q7Z406|MYH14_HUMAN Myosin-14 OS=Homo sapiens GN=MYH14 PE=1 SV=2	3	1	1	1	0	0	0	0	0	0	0	0	0	0	0	0	0	0	0	0	0	0	0	0	0	0	0	0	0	0	0	0.6	0.6	0.6	226.53	1960	1960;1972;1995	0	8.6937	0	0	0	0	0
sp|P35998|PRS7_HUMAN	sp|P35998|PRS7_HUMAN	5	5	5	sp|P35998|PRS7_HUMAN 26S proteasome regulatory subunit 7 OS=Homo sapiens GN=PSMC2 PE=1 SV=3	1	5	5	5	0	0	0	0	0	3	0	0	0	0	0	0	0	0	3	0	0	0	0	0	0	0	0	3	0	0	0	15	15	15	48.633	433	433	0	33.153	0	0	0	0	0
sp|P37840|SYUA_HUMAN	sp|P37840|SYUA_HUMAN	1	1	1	sp|P37840|SYUA_HUMAN Alpha-synuclein OS=Homo sapiens GN=SNCA PE=1 SV=1	1	1	1	1	0	0	0	0	0	0	0	0	0	0	0	0	0	0	0	0	0	0	0	0	0	0	0	0	0	0	0	11.4	11.4	11.4	14.46	140	140	0	3.9865	0	0	0	0	0
sp|P40227|TCPZ_HUMAN	sp|P40227|TCPZ_HUMAN	4	4	4	sp|P40227|TCPZ_HUMAN T-complex protein 1 subunit zeta OS=Homo sapiens GN=CCT6A PE=1 SV=3	1	4	4	4	0	0	0	0	0	0	0	0	0	0	0	0	0	0	0	0	0	0	0	0	0	0	0	0	0	0	0	10.4	10.4	10.4	58.024	531	531	0	22.167	0	0	0	0	0
sp|P42357|HUTH_HUMAN	sp|P42357|HUTH_HUMAN	6	6	6	sp|P42357|HUTH_HUMAN Histidine ammonia-lyase OS=Homo sapiens GN=HAL PE=1 SV=1	1	6	6	6	0	0	2	0	0	1	0	0	2	0	0	2	0	0	1	0	0	2	0	0	2	0	0	1	0	0	2	10.7	10.7	10.7	72.697	657	657	0	15.547	0	0	By MS/MS	0	0
sp|P45974|UBP5_HUMAN	sp|P45974|UBP5_HUMAN	7	7	7	sp|P45974|UBP5_HUMAN Ubiquitin carboxyl-terminal hydrolase 5 OS=Homo sapiens GN=USP5 PE=1 SV=2	1	7	7	7	0	0	0	0	0	2	0	0	1	0	0	0	0	0	2	0	0	1	0	0	0	0	0	2	0	0	1	10.7	10.7	10.7	95.785	858	858	0	33.445	0	0	0	0	0
sp|P46782|RS5_HUMAN	sp|P46782|RS5_HUMAN	2	1	1	sp|P46782|RS5_HUMAN 40S ribosomal protein S5 OS=Homo sapiens GN=RPS5 PE=1 SV=4	1	2	1	1	0	0	0	0	0	0	0	0	0	0	0	0	0	0	0	0	0	0	0	0	0	0	0	0	0	0	0	15.2	10.8	10.8	22.876	204	204	0.001548	3.5268	0	0	0	0	0
sp|P47755|CAZA2_HUMAN	sp|P47755|CAZA2_HUMAN	2	2	2	sp|P47755|CAZA2_HUMAN F-actin-capping protein subunit alpha-2 OS=Homo sapiens GN=CAPZA2 PE=1 SV=3	1	2	2	2	0	0	0	0	0	0	0	0	0	0	0	0	0	0	0	0	0	0	0	0	0	0	0	0	0	0	0	6.6	6.6	6.6	32.949	286	286	0	3.9864	0	0	0	0	0
sp|P48594|SPB4_HUMAN	sp|P48594|SPB4_HUMAN	15	4	4	sp|P48594|SPB4_HUMAN Serpin B4 OS=Homo sapiens GN=SERPINB4 PE=1 SV=2	1	15	4	4	1	1	3	1	2	7	2	0	5	0	0	0	0	0	1	0	0	0	0	0	0	0	0	1	0	0	0	37.4	10.8	10.8	44.853	390	390	0	111.08	By matching	By matching	By matching	By matching	By matching
sp|P48643|TCPE_HUMAN	sp|P48643|TCPE_HUMAN	8	8	7	sp|P48643|TCPE_HUMAN T-complex protein 1 subunit epsilon OS=Homo sapiens GN=CCT5 PE=1 SV=1	1	8	8	7	0	0	0	0	0	3	0	0	0	0	0	0	0	0	3	0	0	0	0	0	0	0	0	2	0	0	0	16.5	16.5	13.9	59.67	541	541	0	23.19	0	0	0	0	0
sp|P49755|TMEDA_HUMAN	sp|P49755|TMEDA_HUMAN	2	2	2	sp|P49755|TMEDA_HUMAN Transmembrane emp24 domain-containing protein 10 OS=Homo sapiens GN=TMED10 PE=1 SV=2	1	2	2	2	0	0	0	0	0	1	0	0	0	0	0	0	0	0	1	0	0	0	0	0	0	0	0	1	0	0	0	9.1	9.1	9.1	24.976	219	219	0	5.5397	0	0	0	0	0
sp|P49862|KLK7_HUMAN	sp|P49862|KLK7_HUMAN	2	2	2	sp|P49862|KLK7_HUMAN Kallikrein-7 OS=Homo sapiens GN=KLK7 PE=1 SV=1	1	2	2	2	0	0	0	0	0	0	0	0	0	0	0	0	0	0	0	0	0	0	0	0	0	0	0	0	0	0	0	13	13	13	27.524	253	253	0	9.208	0	0	0	0	0
sp|P50454|SERPH_HUMAN	sp|P50454|SERPH_HUMAN	2	2	2	sp|P50454|SERPH_HUMAN Serpin H1 OS=Homo sapiens GN=SERPINH1 PE=1 SV=2	1	2	2	2	0	0	0	0	0	0	0	0	0	0	0	0	0	0	0	0	0	0	0	0	0	0	0	0	0	0	0	8.4	8.4	8.4	46.44	418	418	0.0097765	2.6586	0	0	0	0	0
sp|P50990|TCPQ_HUMAN	sp|P50990|TCPQ_HUMAN	8	8	8	sp|P50990|TCPQ_HUMAN T-complex protein 1 subunit theta OS=Homo sapiens GN=CCT8 PE=1 SV=4	1	8	8	8	0	0	0	0	0	2	0	0	0	0	0	0	0	0	2	0	0	0	0	0	0	0	0	2	0	0	0	16.6	16.6	16.6	59.62	548	548	0	24.405	0	0	0	0	0
sp|P50991|TCPD_HUMAN	sp|P50991|TCPD_HUMAN	5	5	5	sp|P50991|TCPD_HUMAN T-complex protein 1 subunit delta OS=Homo sapiens GN=CCT4 PE=1 SV=4	1	5	5	5	0	0	0	0	0	1	0	0	1	0	0	0	0	0	1	0	0	1	0	0	0	0	0	1	0	0	1	11.9	11.9	11.9	57.924	539	539	0	28.562	0	0	0	0	0
sp|P51148|RAB5C_HUMAN;sp|P20339|RAB5A_HUMAN	sp|P51148|RAB5C_HUMAN;sp|P20339|RAB5A_HUMAN	5;3	5;3	2;0	sp|P51148|RAB5C_HUMAN Ras-related protein Rab-5C OS=Homo sapiens GN=RAB5C PE=1 SV=2;sp|P20339|RAB5A_HUMAN Ras-related protein Rab-5A OS=Homo sapiens GN=RAB5A PE=1 SV=2	2	5	5	2	0	1	0	0	0	3	0	0	0	0	1	0	0	0	3	0	0	0	0	0	0	0	0	0	0	0	0	26.9	26.9	12	23.482	216	216;215	0	13.973	0	By MS/MS	0	0	0
sp|P51149|RAB7A_HUMAN	sp|P51149|RAB7A_HUMAN	4	1	1	sp|P51149|RAB7A_HUMAN Ras-related protein Rab-7a OS=Homo sapiens GN=RAB7A PE=1 SV=1	1	4	1	1	0	1	0	0	1	1	0	0	1	0	0	0	0	0	0	0	0	0	0	0	0	0	0	0	0	0	0	21.7	6.8	6.8	23.489	207	207	0	7.3072	0	By matching	0	0	By matching
sp|P52209|6PGD_HUMAN	sp|P52209|6PGD_HUMAN	3	3	3	sp|P52209|6PGD_HUMAN 6-phosphogluconate dehydrogenase, decarboxylating OS=Homo sapiens GN=PGD PE=1 SV=3	1	3	3	3	0	0	0	0	0	0	0	0	0	0	0	0	0	0	0	0	0	0	0	0	0	0	0	0	0	0	0	9.9	9.9	9.9	53.139	483	483	0	10.284	0	0	0	0	0
sp|P53004|BIEA_HUMAN	sp|P53004|BIEA_HUMAN	4	4	4	sp|P53004|BIEA_HUMAN Biliverdin reductase A OS=Homo sapiens GN=BLVRA PE=1 SV=2	1	4	4	4	0	0	0	0	0	0	0	0	0	0	0	0	0	0	0	0	0	0	0	0	0	0	0	0	0	0	0	15.2	15.2	15.2	33.428	296	296	0	5.7972	0	0	0	0	0
sp|P53396|ACLY_HUMAN	sp|P53396|ACLY_HUMAN	3	3	3	sp|P53396|ACLY_HUMAN ATP-citrate synthase OS=Homo sapiens GN=ACLY PE=1 SV=3	1	3	3	3	0	0	0	0	0	0	1	0	0	0	0	0	0	0	0	1	0	0	0	0	0	0	0	0	1	0	0	4.8	4.8	4.8	120.84	1101	1101	0	8.4316	0	0	0	0	0
sp|P54578|UBP14_HUMAN	sp|P54578|UBP14_HUMAN	3	3	3	sp|P54578|UBP14_HUMAN Ubiquitin carboxyl-terminal hydrolase 14 OS=Homo sapiens GN=USP14 PE=1 SV=3	1	3	3	3	0	0	0	0	0	0	0	0	0	0	0	0	0	0	0	0	0	0	0	0	0	0	0	0	0	0	0	8.1	8.1	8.1	56.068	494	494	0	8.1509	0	0	0	0	0
sp|P54920|SNAA_HUMAN;sp|Q9H115|SNAB_HUMAN	sp|P54920|SNAA_HUMAN	4;1	4;1	4;1	sp|P54920|SNAA_HUMAN Alpha-soluble NSF attachment protein OS=Homo sapiens GN=NAPA PE=1 SV=3	2	4	4	4	0	0	0	0	0	0	0	0	1	0	0	0	0	0	0	0	0	1	0	0	0	0	0	0	0	0	1	17.6	17.6	17.6	33.232	295	295;298	0	14.54	0	0	0	0	0
sp|P55058|PLTP_HUMAN	sp|P55058|PLTP_HUMAN	1	1	1	sp|P55058|PLTP_HUMAN Phospholipid transfer protein OS=Homo sapiens GN=PLTP PE=1 SV=1	1	1	1	1	0	0	0	0	0	1	0	0	0	0	0	0	0	0	1	0	0	0	0	0	0	0	0	1	0	0	0	2.2	2.2	2.2	54.739	493	493	0.008658	2.8293	0	0	0	0	0
sp|P55084|ECHB_HUMAN	sp|P55084|ECHB_HUMAN	2	2	2	sp|P55084|ECHB_HUMAN Trifunctional enzyme subunit beta, mitochondrial OS=Homo sapiens GN=HADHB PE=1 SV=3	1	2	2	2	0	0	0	0	0	0	0	0	0	0	0	0	0	0	0	0	0	0	0	0	0	0	0	0	0	0	0	7.4	7.4	7.4	51.294	474	474	0.0072674	2.9048	0	0	0	0	0
sp|P55809|SCOT1_HUMAN	sp|P55809|SCOT1_HUMAN	1	1	1	sp|P55809|SCOT1_HUMAN Succinyl-CoA:3-ketoacid coenzyme A transferase 1, mitochondrial OS=Homo sapiens GN=OXCT1 PE=1 SV=1	1	1	1	1	0	0	0	0	0	0	0	0	0	0	0	0	0	0	0	0	0	0	0	0	0	0	0	0	0	0	0	4	4	4	56.157	520	520	0	6.6322	0	0	0	0	0
sp|P56470|LEG4_HUMAN	sp|P56470|LEG4_HUMAN	1	1	1	sp|P56470|LEG4_HUMAN Galectin-4 OS=Homo sapiens GN=LGALS4 PE=1 SV=1	1	1	1	1	0	0	0	0	0	0	0	0	0	0	0	0	0	0	0	0	0	0	0	0	0	0	0	0	0	0	0	4.3	4.3	4.3	35.941	323	323	0.0073099	2.9842	0	0	0	0	0
sp|P59666|DEF3_HUMAN;sp|P59665|DEF1_HUMAN	sp|P59666|DEF3_HUMAN;sp|P59665|DEF1_HUMAN	2;2	2;2	2;2	sp|P59666|DEF3_HUMAN Neutrophil defensin 3 OS=Homo sapiens GN=DEFA3 PE=1 SV=1;sp|P59665|DEF1_HUMAN Neutrophil defensin 1 OS=Homo sapiens GN=DEFA1 PE=1 SV=1	2	2	2	2	0	0	0	0	0	0	0	0	0	0	0	0	0	0	0	0	0	0	0	0	0	0	0	0	0	0	0	19.1	19.1	19.1	10.245	94	94;94	0	3.7209	0	0	0	0	0
sp|P60174|TPIS_HUMAN	sp|P60174|TPIS_HUMAN	4	4	4	sp|P60174|TPIS_HUMAN Triosephosphate isomerase OS=Homo sapiens GN=TPI1 PE=1 SV=3	1	4	4	4	0	0	0	0	0	1	0	0	1	0	0	0	0	0	1	0	0	1	0	0	0	0	0	1	0	0	1	18.5	18.5	18.5	30.791	286	286	0	25.831	0	0	0	0	0
sp|P60891|PRPS1_HUMAN;sp|P21108|PRPS3_HUMAN;sp|P11908|PRPS2_HUMAN	sp|P60891|PRPS1_HUMAN	10;4;3	10;4;3	10;4;3	sp|P60891|PRPS1_HUMAN Ribose-phosphate pyrophosphokinase 1 OS=Homo sapiens GN=PRPS1 PE=1 SV=2	3	10	10	10	0	1	0	0	0	8	0	0	4	0	1	0	0	0	8	0	0	4	0	1	0	0	0	8	0	0	4	36.5	36.5	36.5	34.834	318	318;318;318	0	132.92	0	By matching	0	0	0
sp|P60900|PSA6_HUMAN	sp|P60900|PSA6_HUMAN	4	4	4	sp|P60900|PSA6_HUMAN Proteasome subunit alpha type-6 OS=Homo sapiens GN=PSMA6 PE=1 SV=1	1	4	4	4	0	0	0	0	0	0	0	0	0	0	0	0	0	0	0	0	0	0	0	0	0	0	0	0	0	0	0	16.3	16.3	16.3	27.399	246	246	0	77.08	0	0	0	0	0
sp|P60953|CDC42_HUMAN	sp|P60953|CDC42_HUMAN	3	3	3	sp|P60953|CDC42_HUMAN Cell division control protein 42 homolog OS=Homo sapiens GN=CDC42 PE=1 SV=2	1	3	3	3	0	1	0	0	2	2	0	1	0	0	1	0	0	2	2	0	1	0	0	1	0	0	2	2	0	1	0	16.8	16.8	16.8	21.258	191	191	0	4.1856	0	By matching	0	0	By MS/MS
sp|P61006|RAB8A_HUMAN	sp|P61006|RAB8A_HUMAN	2	1	1	sp|P61006|RAB8A_HUMAN Ras-related protein Rab-8A OS=Homo sapiens GN=RAB8A PE=1 SV=1	1	2	1	1	0	1	0	0	1	1	0	1	1	0	0	0	0	0	0	0	0	0	0	0	0	0	0	0	0	0	0	11.1	5.8	5.8	23.668	207	207	0	5.5282	0	By matching	0	0	By matching
sp|P61020|RAB5B_HUMAN	sp|P61020|RAB5B_HUMAN	4	1	1	sp|P61020|RAB5B_HUMAN Ras-related protein Rab-5B OS=Homo sapiens GN=RAB5B PE=1 SV=1	1	4	1	1	0	1	0	0	0	3	0	0	0	0	0	0	0	0	0	0	0	0	0	0	0	0	0	0	0	0	0	21.4	6.5	6.5	23.707	215	215	0	7.3958	0	By matching	0	0	0
sp|P62834|RAP1A_HUMAN;sp|P61224|RAP1B_HUMAN	sp|P62834|RAP1A_HUMAN;sp|P61224|RAP1B_HUMAN	1;1	1;1	1;1	sp|P62834|RAP1A_HUMAN Ras-related protein Rap-1A OS=Homo sapiens GN=RAP1A PE=1 SV=1;sp|P61224|RAP1B_HUMAN Ras-related protein Rap-1b OS=Homo sapiens GN=RAP1B PE=1 SV=1	2	1	1	1	0	0	0	0	0	1	0	0	1	0	0	0	0	0	1	0	0	1	0	0	0	0	0	1	0	0	1	6	6	6	20.987	184	184;184	0.0094086	2.4269	0	0	0	0	0
sp|P61225|RAP2B_HUMAN;sp|Q9Y3L5|RAP2C_HUMAN;sp|P10114|RAP2A_HUMAN	sp|P61225|RAP2B_HUMAN;sp|Q9Y3L5|RAP2C_HUMAN;sp|P10114|RAP2A_HUMAN	2;1;1	2;1;1	2;1;1	sp|P61225|RAP2B_HUMAN Ras-related protein Rap-2b OS=Homo sapiens GN=RAP2B PE=1 SV=1;sp|Q9Y3L5|RAP2C_HUMAN Ras-related protein Rap-2c OS=Homo sapiens GN=RAP2C PE=1 SV=1;sp|P10114|RAP2A_HUMAN Ras-related protein Rap-2a OS=Homo sapiens GN=RAP2A PE=1 SV=1	3	2	2	2	0	0	0	0	0	1	0	0	0	0	0	0	0	0	1	0	0	0	0	0	0	0	0	1	0	0	0	12	12	12	20.504	183	183;183;183	0	6.8548	0	0	0	0	0
sp|P61513|RL37A_HUMAN	sp|P61513|RL37A_HUMAN	1	1	1	sp|P61513|RL37A_HUMAN 60S ribosomal protein L37a OS=Homo sapiens GN=RPL37A PE=1 SV=2	1	1	1	1	0	0	0	0	0	0	0	0	0	0	0	0	0	0	0	0	0	0	0	0	0	0	0	0	0	0	0	19.6	19.6	19.6	10.275	92	92	0	101.69	0	0	0	0	0
sp|P62244|RS15A_HUMAN	sp|P62244|RS15A_HUMAN	1	1	1	sp|P62244|RS15A_HUMAN 40S ribosomal protein S15a OS=Homo sapiens GN=RPS15A PE=1 SV=2	1	1	1	1	0	0	0	0	0	0	0	0	0	0	0	0	0	0	0	0	0	0	0	0	0	0	0	0	0	0	0	15.4	15.4	15.4	14.839	130	130	0	24.643	0	0	0	0	0
sp|P62258|1433E_HUMAN	sp|P62258|1433E_HUMAN	5	3	3	sp|P62258|1433E_HUMAN 14-3-3 protein epsilon OS=Homo sapiens GN=YWHAE PE=1 SV=1	1	5	3	3	0	1	1	1	1	2	0	1	2	0	0	0	0	0	0	0	0	0	0	0	0	0	0	0	0	0	0	29.4	22.7	22.7	29.174	255	255	0	48.395	0	By matching	By matching	By matching	By matching
sp|P62333|PRS10_HUMAN	sp|P62333|PRS10_HUMAN	2	2	2	sp|P62333|PRS10_HUMAN 26S proteasome regulatory subunit 10B OS=Homo sapiens GN=PSMC6 PE=1 SV=1	1	2	2	2	0	0	0	0	0	1	0	0	0	0	0	0	0	0	1	0	0	0	0	0	0	0	0	1	0	0	0	8.2	8.2	8.2	44.172	389	389	0	12.581	0	0	0	0	0
sp|P67775|PP2AA_HUMAN;sp|P62714|PP2AB_HUMAN	sp|P67775|PP2AA_HUMAN;sp|P62714|PP2AB_HUMAN	2;2	2;2	2;2	sp|P67775|PP2AA_HUMAN Serine/threonine-protein phosphatase 2A catalytic subunit alpha isoform OS=Homo sapiens GN=PPP2CA PE=1 SV=1;sp|P62714|PP2AB_HUMAN Serine/threonine-protein phosphatase 2A catalytic subunit beta isoform OS=Homo sapiens GN=PPP2CB PE=1 SV	2	2	2	2	0	0	0	0	0	1	0	0	0	0	0	0	0	0	1	0	0	0	0	0	0	0	0	1	0	0	0	6.1	6.1	6.1	35.594	309	309;309	0	3.776	0	0	0	0	0
sp|P62820|RAB1A_HUMAN;sp|Q92928|RAB1C_HUMAN;sp|P51153|RAB13_HUMAN;sp|Q92930|RAB8B_HUMAN;sp|P59190|RAB15_HUMAN	sp|P62820|RAB1A_HUMAN	5;2;1;1;1	1;0;0;0;0	1;0;0;0;0	sp|P62820|RAB1A_HUMAN Ras-related protein Rab-1A OS=Homo sapiens GN=RAB1A PE=1 SV=3	5	5	1	1	0	3	0	0	1	5	0	1	1	0	0	0	0	0	1	0	0	0	0	0	0	0	0	1	0	0	0	29.3	8.3	8.3	22.677	205	205;201;203;207;212	0	43.865	0	By matching	0	0	By matching
sp|P62913|RL11_HUMAN	sp|P62913|RL11_HUMAN	1	1	1	sp|P62913|RL11_HUMAN 60S ribosomal protein L11 OS=Homo sapiens GN=RPL11 PE=1 SV=2	1	1	1	1	0	0	0	0	0	0	0	0	0	0	0	0	0	0	0	0	0	0	0	0	0	0	0	0	0	0	0	12.9	12.9	12.9	20.252	178	178	0	55.033	0	0	0	0	0
sp|P63000|RAC1_HUMAN;sp|P15153|RAC2_HUMAN;sp|P60763|RAC3_HUMAN	sp|P63000|RAC1_HUMAN;sp|P15153|RAC2_HUMAN	6;4;2	6;4;2	6;4;2	sp|P63000|RAC1_HUMAN Ras-related C3 botulinum toxin substrate 1 OS=Homo sapiens GN=RAC1 PE=1 SV=1;sp|P15153|RAC2_HUMAN Ras-related C3 botulinum toxin substrate 2 OS=Homo sapiens GN=RAC2 PE=1 SV=1	3	6	6	6	0	0	0	0	0	4	0	0	0	0	0	0	0	0	4	0	0	0	0	0	0	0	0	4	0	0	0	30.2	30.2	30.2	21.45	192	192;192;192	0	11.688	0	0	0	0	0
sp|Q9GZV4|IF5A2_HUMAN;sp|Q6IS14|IF5AL_HUMAN;sp|P63241|IF5A1_HUMAN	sp|Q9GZV4|IF5A2_HUMAN;sp|Q6IS14|IF5AL_HUMAN;sp|P63241|IF5A1_HUMAN	1;1;1	1;1;1	1;1;1	sp|Q9GZV4|IF5A2_HUMAN Eukaryotic translation initiation factor 5A-2 OS=Homo sapiens GN=EIF5A2 PE=1 SV=3;sp|Q6IS14|IF5AL_HUMAN Eukaryotic translation initiation factor 5A-1-like OS=Homo sapiens GN=EIF5AL1 PE=2 SV=2;sp|P63241|IF5A1_HUMAN Eukaryotic translati	3	1	1	1	0	0	0	0	0	0	0	0	0	0	0	0	0	0	0	0	0	0	0	0	0	0	0	0	0	0	0	11.8	11.8	11.8	16.793	153	153;154;154	0	6.1823	0	0	0	0	0
sp|P67809|YBOX1_HUMAN	sp|P67809|YBOX1_HUMAN	1	1	1	sp|P67809|YBOX1_HUMAN Nuclease-sensitive element-binding protein 1 OS=Homo sapiens GN=YBX1 PE=1 SV=3	1	1	1	1	0	0	0	0	0	0	0	0	0	0	0	0	0	0	0	0	0	0	0	0	0	0	0	0	0	0	0	11.1	11.1	11.1	35.924	324	324	0	103.5	0	0	0	0	0
sp|P68371|TBB4B_HUMAN;sp|P04350|TBB4A_HUMAN	sp|P68371|TBB4B_HUMAN;sp|P04350|TBB4A_HUMAN	6;4	3;3	2;2	sp|P68371|TBB4B_HUMAN Tubulin beta-4B chain OS=Homo sapiens GN=TUBB4B PE=1 SV=1;sp|P04350|TBB4A_HUMAN Tubulin beta-4A chain OS=Homo sapiens GN=TUBB4A PE=1 SV=2	2	6	3	2	0	4	0	0	4	3	2	4	4	0	1	0	0	1	0	0	1	1	0	1	0	0	1	0	0	1	1	20.9	13	4.3	49.83	445	445;444	0	95.807	0	By MS/MS	0	0	By MS/MS
sp|P69892|HBG2_HUMAN;sp|P69891|HBG1_HUMAN	sp|P69892|HBG2_HUMAN;sp|P69891|HBG1_HUMAN	4;4	2;2	2;2	sp|P69892|HBG2_HUMAN Hemoglobin subunit gamma-2 OS=Homo sapiens GN=HBG2 PE=1 SV=2;sp|P69891|HBG1_HUMAN Hemoglobin subunit gamma-1 OS=Homo sapiens GN=HBG1 PE=1 SV=2	2	4	2	2	2	2	0	2	1	3	2	1	2	0	0	0	0	0	1	0	0	0	0	0	0	0	0	1	0	0	0	29.9	17	17	16.126	147	147;147	0	5.4318	By matching	By matching	0	By matching	By matching
sp|P78371|TCPB_HUMAN	sp|P78371|TCPB_HUMAN	14	14	14	sp|P78371|TCPB_HUMAN T-complex protein 1 subunit beta OS=Homo sapiens GN=CCT2 PE=1 SV=4	1	14	14	14	0	0	0	0	0	3	0	0	1	0	0	0	0	0	3	0	0	1	0	0	0	0	0	3	0	0	1	30.7	30.7	30.7	57.488	535	535	0	75.732	0	0	0	0	0
sp|P78417|GSTO1_HUMAN	sp|P78417|GSTO1_HUMAN	4	4	4	sp|P78417|GSTO1_HUMAN Glutathione S-transferase omega-1 OS=Homo sapiens GN=GSTO1 PE=1 SV=2	1	4	4	4	0	0	0	0	1	3	0	0	1	0	0	0	0	1	3	0	0	1	0	0	0	0	1	3	0	0	1	17	17	17	27.566	241	241	0	7.7049	0	0	0	0	By matching
sp|P80188|NGAL_HUMAN	sp|P80188|NGAL_HUMAN	1	1	1	sp|P80188|NGAL_HUMAN Neutrophil gelatinase-associated lipocalin OS=Homo sapiens GN=LCN2 PE=1 SV=2	1	1	1	1	0	0	0	0	0	0	0	0	0	0	0	0	0	0	0	0	0	0	0	0	0	0	0	0	0	0	0	7.6	7.6	7.6	22.588	198	198	0	45.524	0	0	0	0	0
sp|Q13185|CBX3_HUMAN;sp|P83916|CBX1_HUMAN	sp|Q13185|CBX3_HUMAN;sp|P83916|CBX1_HUMAN	1;1	1;1	1;1	sp|Q13185|CBX3_HUMAN Chromobox protein homolog 3 OS=Homo sapiens GN=CBX3 PE=1 SV=4;sp|P83916|CBX1_HUMAN Chromobox protein homolog 1 OS=Homo sapiens GN=CBX1 PE=1 SV=1	2	1	1	1	0	0	0	0	0	0	0	0	0	0	0	0	0	0	0	0	0	0	0	0	0	0	0	0	0	0	0	8.7	8.7	8.7	20.811	183	183;185	0	17.336	0	0	0	0	0
sp|Q00610|CLH1_HUMAN;sp|P53675|CLH2_HUMAN	sp|Q00610|CLH1_HUMAN	5;2	5;2	4;1	sp|Q00610|CLH1_HUMAN Clathrin heavy chain 1 OS=Homo sapiens GN=CLTC PE=1 SV=5	2	5	5	4	0	0	0	0	0	0	0	0	0	0	0	0	0	0	0	0	0	0	0	0	0	0	0	0	0	0	0	3.6	3.6	2.9	191.61	1675	1675;1640	0	8.7418	0	0	0	0	0
sp|Q04118|PRB3_HUMAN;sp|P10163|PRB4_HUMAN	sp|Q04118|PRB3_HUMAN	5;2	5;2	5;2	sp|Q04118|PRB3_HUMAN Basic salivary proline-rich protein 3 OS=Homo sapiens GN=PRB3 PE=1 SV=2	2	5	5	5	0	0	0	0	0	0	0	0	0	0	0	0	0	0	0	0	0	0	0	0	0	0	0	0	0	0	0	23.9	23.9	23.9	30.98	309	309;310	0	68.883	0	0	0	0	0
sp|Q06033|ITIH3_HUMAN	sp|Q06033|ITIH3_HUMAN	1	1	1	sp|Q06033|ITIH3_HUMAN Inter-alpha-trypsin inhibitor heavy chain H3 OS=Homo sapiens GN=ITIH3 PE=1 SV=2	1	1	1	1	1	1	0	1	1	0	1	1	0	1	1	0	1	1	0	1	1	0	1	1	0	1	1	0	1	1	0	1.7	1.7	1.7	99.848	890	890	0	115.2	By MS/MS	By MS/MS	0	By MS/MS	By MS/MS
sp|Q08722|CD47_HUMAN	sp|Q08722|CD47_HUMAN	2	2	2	sp|Q08722|CD47_HUMAN Leukocyte surface antigen CD47 OS=Homo sapiens GN=CD47 PE=1 SV=1	1	2	2	2	1	0	0	1	0	1	0	0	0	1	0	0	1	0	1	0	0	0	1	0	0	1	0	1	0	0	0	5.3	5.3	5.3	35.213	323	323	0.008547	2.7697	By MS/MS	0	0	By matching	0
sp|Q13057|COASY_HUMAN	sp|Q13057|COASY_HUMAN	1	1	1	sp|Q13057|COASY_HUMAN Bifunctional coenzyme A synthase OS=Homo sapiens GN=COASY PE=1 SV=4	1	1	1	1	0	0	0	0	0	0	0	0	0	0	0	0	0	0	0	0	0	0	0	0	0	0	0	0	0	0	0	2.1	2.1	2.1	62.328	564	564	0.0059084	3.0874	0	0	0	0	0
sp|Q13200|PSMD2_HUMAN	sp|Q13200|PSMD2_HUMAN	3	3	3	sp|Q13200|PSMD2_HUMAN 26S proteasome non-ATPase regulatory subunit 2 OS=Homo sapiens GN=PSMD2 PE=1 SV=3	1	3	3	3	0	0	0	0	0	0	0	0	0	0	0	0	0	0	0	0	0	0	0	0	0	0	0	0	0	0	0	4.5	4.5	4.5	100.2	908	908	0	12.169	0	0	0	0	0
sp|Q13228|SBP1_HUMAN	sp|Q13228|SBP1_HUMAN	5	5	5	sp|Q13228|SBP1_HUMAN Selenium-binding protein 1 OS=Homo sapiens GN=SELENBP1 PE=1 SV=2	1	5	5	5	0	0	0	0	0	0	0	0	0	0	0	0	0	0	0	0	0	0	0	0	0	0	0	0	0	0	0	12.5	12.5	12.5	52.39	472	472	0	15.706	0	0	0	0	0
sp|Q13263|TIF1B_HUMAN	sp|Q13263|TIF1B_HUMAN	1	1	1	sp|Q13263|TIF1B_HUMAN Transcription intermediary factor 1-beta OS=Homo sapiens GN=TRIM28 PE=1 SV=5	1	1	1	1	0	0	0	0	0	0	0	0	0	0	0	0	0	0	0	0	0	0	0	0	0	0	0	0	0	0	0	2.2	2.2	2.2	88.549	835	835	0	35.017	0	0	0	0	0
sp|Q13835|PKP1_HUMAN	sp|Q13835|PKP1_HUMAN	9	9	9	sp|Q13835|PKP1_HUMAN Plakophilin-1 OS=Homo sapiens GN=PKP1 PE=1 SV=2	1	9	9	9	0	0	2	0	0	3	1	0	2	0	0	2	0	0	3	1	0	2	0	0	2	0	0	3	1	0	2	13.8	13.8	13.8	82.86	747	747	0	115	0	0	By MS/MS	0	0
sp|Q14532|K1H2_HUMAN	sp|Q14532|K1H2_HUMAN	8	1	0	sp|Q14532|K1H2_HUMAN Keratin, type I cuticular Ha2 OS=Homo sapiens GN=KRT32 PE=2 SV=3	1	8	1	0	1	1	1	1	1	1	1	1	1	0	0	0	0	0	0	0	0	0	0	0	0	0	0	0	0	0	0	15.6	2	0	50.343	448	448	0.0093583	2.4077	By matching	By matching	By matching	By matching	By matching
sp|Q14574|DSC3_HUMAN	sp|Q14574|DSC3_HUMAN	5	5	5	sp|Q14574|DSC3_HUMAN Desmocollin-3 OS=Homo sapiens GN=DSC3 PE=1 SV=3	1	5	5	5	0	0	0	0	0	1	0	0	1	0	0	0	0	0	1	0	0	1	0	0	0	0	0	1	0	0	1	7.9	7.9	7.9	99.968	896	896	0	54.147	0	0	0	0	0
sp|Q14697|GANAB_HUMAN	sp|Q14697|GANAB_HUMAN	4	4	4	sp|Q14697|GANAB_HUMAN Neutral alpha-glucosidase AB OS=Homo sapiens GN=GANAB PE=1 SV=3	1	4	4	4	0	1	0	0	0	1	0	0	0	0	1	0	0	0	1	0	0	0	0	1	0	0	0	1	0	0	0	5	5	5	106.87	944	944	0	6.8652	0	By matching	0	0	0
sp|Q14974|IMB1_HUMAN	sp|Q14974|IMB1_HUMAN	7	7	7	sp|Q14974|IMB1_HUMAN Importin subunit beta-1 OS=Homo sapiens GN=KPNB1 PE=1 SV=2	1	7	7	7	0	0	0	0	0	3	0	0	0	0	0	0	0	0	3	0	0	0	0	0	0	0	0	3	0	0	0	11.4	11.4	11.4	97.169	876	876	0	29.414	0	0	0	0	0
sp|Q15365|PCBP1_HUMAN	sp|Q15365|PCBP1_HUMAN	2	2	2	sp|Q15365|PCBP1_HUMAN Poly(rC)-binding protein 1 OS=Homo sapiens GN=PCBP1 PE=1 SV=2	1	2	2	2	0	0	0	0	0	0	0	0	0	0	0	0	0	0	0	0	0	0	0	0	0	0	0	0	0	0	0	14	14	14	37.497	356	356	0	185.33	0	0	0	0	0
sp|Q15366|PCBP2_HUMAN	sp|Q15366|PCBP2_HUMAN	2	2	2	sp|Q15366|PCBP2_HUMAN Poly(rC)-binding protein 2 OS=Homo sapiens GN=PCBP2 PE=1 SV=1	1	2	2	2	0	0	0	0	0	0	0	0	0	0	0	0	0	0	0	0	0	0	0	0	0	0	0	0	0	0	0	10.4	10.4	10.4	38.58	365	365	0	16.066	0	0	0	0	0
sp|Q15517|CDSN_HUMAN	sp|Q15517|CDSN_HUMAN	5	5	5	sp|Q15517|CDSN_HUMAN Corneodesmosin OS=Homo sapiens GN=CDSN PE=1 SV=3	1	5	5	5	0	0	1	0	0	1	1	0	4	0	0	1	0	0	1	1	0	4	0	0	1	0	0	1	1	0	4	12.3	12.3	12.3	51.522	529	529	0	163.97	0	0	By MS/MS	0	0
sp|Q15828|CYTM_HUMAN	sp|Q15828|CYTM_HUMAN	2	2	2	sp|Q15828|CYTM_HUMAN Cystatin-M OS=Homo sapiens GN=CST6 PE=1 SV=1	1	2	2	2	0	0	0	0	0	0	0	0	0	0	0	0	0	0	0	0	0	0	0	0	0	0	0	0	0	0	0	14.1	14.1	14.1	16.511	149	149	0.0095109	2.5368	0	0	0	0	0
sp|Q16401|PSMD5_HUMAN	sp|Q16401|PSMD5_HUMAN	10	10	10	sp|Q16401|PSMD5_HUMAN 26S proteasome non-ATPase regulatory subunit 5 OS=Homo sapiens GN=PSMD5 PE=1 SV=3	1	10	10	10	1	0	0	1	0	6	1	0	2	1	0	0	1	0	6	1	0	2	1	0	0	1	0	6	1	0	2	22.4	22.4	22.4	56.195	504	504	0	104.53	By matching	0	0	By matching	0
sp|Q4U2R6|RM51_HUMAN	sp|Q4U2R6|RM51_HUMAN	1	1	1	sp|Q4U2R6|RM51_HUMAN 39S ribosomal protein L51, mitochondrial OS=Homo sapiens GN=MRPL51 PE=1 SV=1	1	1	1	1	0	0	0	0	0	0	0	0	0	0	0	0	0	0	0	0	0	0	0	0	0	0	0	0	0	0	0	16.4	16.4	16.4	15.095	128	128	0.0097357	2.6391	0	0	0	0	0
sp|Q53RT3|APRV1_HUMAN	sp|Q53RT3|APRV1_HUMAN	1	1	1	sp|Q53RT3|APRV1_HUMAN Retroviral-like aspartic protease 1 OS=Homo sapiens GN=ASPRV1 PE=1 SV=1	1	1	1	1	0	0	0	0	0	0	0	0	0	0	0	0	0	0	0	0	0	0	0	0	0	0	0	0	0	0	0	3.8	3.8	3.8	36.991	343	343	0.0015576	3.5595	0	0	0	0	0
sp|Q5XPI4|RN123_HUMAN	sp|Q5XPI4|RN123_HUMAN	4	4	4	sp|Q5XPI4|RN123_HUMAN E3 ubiquitin-protein ligase RNF123 OS=Homo sapiens GN=RNF123 PE=1 SV=1	1	4	4	4	0	0	0	0	0	1	0	0	0	0	0	0	0	0	1	0	0	0	0	0	0	0	0	1	0	0	0	4	4	4	148.51	1314	1314	0	8.7298	0	0	0	0	0
sp|Q6XQN6|PNCB_HUMAN	sp|Q6XQN6|PNCB_HUMAN	1	1	1	sp|Q6XQN6|PNCB_HUMAN Nicotinate phosphoribosyltransferase OS=Homo sapiens GN=NAPRT PE=1 SV=2	1	1	1	1	0	0	0	0	0	0	0	0	0	0	0	0	0	0	0	0	0	0	0	0	0	0	0	0	0	0	0	2.2	2.2	2.2	57.578	538	538	0	7.0979	0	0	0	0	0
sp|Q6ZV73|FGD6_HUMAN	sp|Q6ZV73|FGD6_HUMAN	1	1	1	sp|Q6ZV73|FGD6_HUMAN FYVE, RhoGEF and PH domain-containing protein 6 OS=Homo sapiens GN=FGD6 PE=1 SV=2	1	1	1	1	0	0	1	0	0	0	0	0	1	0	0	1	0	0	0	0	0	1	0	0	1	0	0	0	0	0	1	0.6	0.6	0.6	160.81	1430	1430	0	4.9918	0	0	By MS/MS	0	0
sp|Q71U36|TBA1A_HUMAN;sp|Q13748|TBA3C_HUMAN;sp|Q9BQE3|TBA1C_HUMAN;sp|Q9NY65|TBA8_HUMAN;sp|Q6PEY2|TBA3E_HUMAN	sp|Q71U36|TBA1A_HUMAN;sp|Q13748|TBA3C_HUMAN;sp|Q9BQE3|TBA1C_HUMAN;sp|Q9NY65|TBA8_HUMAN;sp|Q6PEY2|TBA3E_HUMAN	9;8;7;6;6	5;4;3;3;3	1;1;0;0;1	sp|Q71U36|TBA1A_HUMAN Tubulin alpha-1A chain OS=Homo sapiens GN=TUBA1A PE=1 SV=1;sp|Q13748|TBA3C_HUMAN Tubulin alpha-3C/D chain OS=Homo sapiens GN=TUBA3C PE=1 SV=3;sp|Q9BQE3|TBA1C_HUMAN Tubulin alpha-1C chain OS=Homo sapiens GN=TUBA1C PE=1 SV=1;sp|Q9NY65|T	5	9	5	1	0	3	0	0	2	2	1	3	3	0	1	0	0	0	0	0	1	1	0	0	0	0	0	0	0	0	0	28.2	16.2	3.1	50.135	451	451;450;449;449;450	0	82.631	0	By matching	0	0	By matching
sp|Q8IUC0|KR131_HUMAN	sp|Q8IUC0|KR131_HUMAN	1	1	1	sp|Q8IUC0|KR131_HUMAN Keratin-associated protein 13-1 OS=Homo sapiens GN=KRTAP13-1 PE=2 SV=2	1	1	1	1	0	0	0	0	0	0	0	0	0	0	0	0	0	0	0	0	0	0	0	0	0	0	0	0	0	0	0	7.6	7.6	7.6	18.32	172	172	0	6.064	0	0	0	0	0
sp|Q8IW75|SPA12_HUMAN	sp|Q8IW75|SPA12_HUMAN	2	2	2	sp|Q8IW75|SPA12_HUMAN Serpin A12 OS=Homo sapiens GN=SERPINA12 PE=1 SV=1	1	2	2	2	0	0	0	0	0	0	0	0	0	0	0	0	0	0	0	0	0	0	0	0	0	0	0	0	0	0	0	4.6	4.6	4.6	47.174	414	414	0.0096286	2.5932	0	0	0	0	0
sp|Q8TBC3|SHKB1_HUMAN	sp|Q8TBC3|SHKB1_HUMAN	1	1	1	sp|Q8TBC3|SHKB1_HUMAN SH3KBP1-binding protein 1 OS=Homo sapiens GN=SHKBP1 PE=1 SV=2	1	1	1	1	1	0	0	1	0	0	1	0	0	1	0	0	1	0	0	1	0	0	1	0	0	1	0	0	1	0	0	1.8	1.8	1.8	76.343	707	707	0.0092838	2.3644	By matching	0	0	By MS/MS	0
sp|Q8TDL5|BPIB1_HUMAN	sp|Q8TDL5|BPIB1_HUMAN	4	4	4	sp|Q8TDL5|BPIB1_HUMAN BPI fold-containing family B member 1 OS=Homo sapiens GN=BPIFB1 PE=1 SV=1	1	4	4	4	0	0	0	0	0	0	0	0	0	0	0	0	0	0	0	0	0	0	0	0	0	0	0	0	0	0	0	9.7	9.7	9.7	52.441	484	484	0	25.711	0	0	0	0	0
sp|Q8TF66|LRC15_HUMAN	sp|Q8TF66|LRC15_HUMAN	1	1	1	sp|Q8TF66|LRC15_HUMAN Leucine-rich repeat-containing protein 15 OS=Homo sapiens GN=LRRC15 PE=2 SV=2	1	1	1	1	0	0	0	0	0	0	0	0	0	0	0	0	0	0	0	0	0	0	0	0	0	0	0	0	0	0	0	2.1	2.1	2.1	64.365	581	581	0.0096154	2.581	0	0	0	0	0
sp|Q8WUM4|PDC6I_HUMAN	sp|Q8WUM4|PDC6I_HUMAN	2	2	2	sp|Q8WUM4|PDC6I_HUMAN Programmed cell death 6-interacting protein OS=Homo sapiens GN=PDCD6IP PE=1 SV=1	1	2	2	2	0	0	0	0	0	0	0	0	0	0	0	0	0	0	0	0	0	0	0	0	0	0	0	0	0	0	0	2.5	2.5	2.5	96.022	868	868	0.0046012	3.4018	0	0	0	0	0
sp|Q8WVV4|POF1B_HUMAN	sp|Q8WVV4|POF1B_HUMAN	9	9	9	sp|Q8WVV4|POF1B_HUMAN Protein POF1B OS=Homo sapiens GN=POF1B PE=1 SV=3	1	9	9	9	0	0	1	0	0	1	0	0	0	0	0	1	0	0	1	0	0	0	0	0	1	0	0	1	0	0	0	18.5	18.5	18.5	68.064	589	589	0	37.5	0	0	By MS/MS	0	0
sp|Q8WWZ7|ABCA5_HUMAN	sp|Q8WWZ7|ABCA5_HUMAN	1	1	1	sp|Q8WWZ7|ABCA5_HUMAN ATP-binding cassette sub-family A member 5 OS=Homo sapiens GN=ABCA5 PE=2 SV=2	1	1	1	1	0	0	0	0	0	1	0	0	1	0	0	0	0	0	1	0	0	1	0	0	0	0	0	1	0	0	1	0.4	0.4	0.4	186.51	1642	1642	0.0060514	3.1953	0	0	0	0	0
sp|Q96FQ6|S10AG_HUMAN	sp|Q96FQ6|S10AG_HUMAN	2	2	2	sp|Q96FQ6|S10AG_HUMAN Protein S100-A16 OS=Homo sapiens GN=S100A16 PE=1 SV=1	1	2	2	2	0	0	1	0	0	1	0	0	1	0	0	1	0	0	1	0	0	1	0	0	1	0	0	1	0	0	1	22.3	22.3	22.3	11.801	103	103	0	4.143	0	0	By MS/MS	0	0
sp|Q96FX8|PERP_HUMAN	sp|Q96FX8|PERP_HUMAN	1	1	1	sp|Q96FX8|PERP_HUMAN p53 apoptosis effector related to PMP-22 OS=Homo sapiens GN=PERP PE=2 SV=1	1	1	1	1	0	0	0	0	0	0	0	0	0	0	0	0	0	0	0	0	0	0	0	0	0	0	0	0	0	0	0	8.8	8.8	8.8	21.386	193	193	0	9.3872	0	0	0	0	0
sp|Q96PI1|SPRR4_HUMAN	sp|Q96PI1|SPRR4_HUMAN	2	2	2	sp|Q96PI1|SPRR4_HUMAN Small proline-rich protein 4 OS=Homo sapiens GN=SPRR4 PE=2 SV=1	1	2	2	2	0	0	0	0	0	0	0	0	0	0	0	0	0	0	0	0	0	0	0	0	0	0	0	0	0	0	0	22.8	22.8	22.8	8.7931	79	79	0.0060241	3.173	0	0	0	0	0
sp|Q96PL5|ERMAP_HUMAN	sp|Q96PL5|ERMAP_HUMAN	2	2	2	sp|Q96PL5|ERMAP_HUMAN Erythroid membrane-associated protein OS=Homo sapiens GN=ERMAP PE=1 SV=1	1	2	2	2	0	0	0	0	0	1	0	0	0	0	0	0	0	0	1	0	0	0	0	0	0	0	0	1	0	0	0	6.5	6.5	6.5	52.604	475	475	0	7.9742	0	0	0	0	0
sp|Q99808|S29A1_HUMAN	sp|Q99808|S29A1_HUMAN	3	3	3	sp|Q99808|S29A1_HUMAN Equilibrative nucleoside transporter 1 OS=Homo sapiens GN=SLC29A1 PE=1 SV=3	1	3	3	3	0	1	0	1	1	3	0	0	0	0	1	0	1	1	3	0	0	0	0	1	0	1	1	3	0	0	0	6.6	6.6	6.6	50.219	456	456	0	5.23	0	By matching	0	By MS/MS	By matching
sp|Q99832|TCPH_HUMAN	sp|Q99832|TCPH_HUMAN	5	5	5	sp|Q99832|TCPH_HUMAN T-complex protein 1 subunit eta OS=Homo sapiens GN=CCT7 PE=1 SV=2	1	5	5	5	0	0	0	0	0	1	0	0	0	0	0	0	0	0	1	0	0	0	0	0	0	0	0	1	0	0	0	10.7	10.7	10.7	59.366	543	543	0	7.9549	0	0	0	0	0
sp|Q9BSL1|UBAC1_HUMAN	sp|Q9BSL1|UBAC1_HUMAN	3	3	3	sp|Q9BSL1|UBAC1_HUMAN Ubiquitin-associated domain-containing protein 1 OS=Homo sapiens GN=UBAC1 PE=1 SV=1	1	3	3	3	0	0	0	0	0	1	0	0	1	0	0	0	0	0	1	0	0	1	0	0	0	0	0	1	0	0	1	8.9	8.9	8.9	45.338	405	405	0	5.6523	0	0	0	0	0
sp|Q9BVK6|TMED9_HUMAN	sp|Q9BVK6|TMED9_HUMAN	1	1	1	sp|Q9BVK6|TMED9_HUMAN Transmembrane emp24 domain-containing protein 9 OS=Homo sapiens GN=TMED9 PE=1 SV=2	1	1	1	1	0	0	0	0	0	1	0	0	1	0	0	0	0	0	1	0	0	1	0	0	0	0	0	1	0	0	1	4.7	4.7	4.7	27.277	235	235	0	8.9739	0	0	0	0	0
sp|Q9BVM4|GGACT_HUMAN	sp|Q9BVM4|GGACT_HUMAN	1	1	1	sp|Q9BVM4|GGACT_HUMAN Gamma-glutamylaminecyclotransferase OS=Homo sapiens GN=GGACT PE=1 SV=2	1	1	1	1	1	0	0	0	0	1	0	0	0	1	0	0	0	0	1	0	0	0	1	0	0	0	0	1	0	0	0	4.6	4.6	4.6	17.328	153	153	0.0059701	3.1263	By matching	0	0	0	0
sp|Q9BYE3|LCE3D_HUMAN	sp|Q9BYE3|LCE3D_HUMAN	1	1	1	sp|Q9BYE3|LCE3D_HUMAN Late cornified envelope protein 3D OS=Homo sapiens GN=LCE3D PE=1 SV=1	1	1	1	1	0	0	0	0	0	0	0	0	0	0	0	0	0	0	0	0	0	0	0	0	0	0	0	0	0	0	0	37	37	37	9.4435	92	92	0	52.955	0	0	0	0	0
sp|Q9BYE4|SPR2G_HUMAN	sp|Q9BYE4|SPR2G_HUMAN	3	1	1	sp|Q9BYE4|SPR2G_HUMAN Small proline-rich protein 2G OS=Homo sapiens GN=SPRR2G PE=3 SV=1	1	3	1	1	1	1	1	0	1	1	1	1	1	0	0	0	0	0	0	0	0	0	0	0	0	0	0	0	0	0	0	47.9	17.8	17.8	8.1576	73	73	0	9.5235	By matching	By matching	By matching	0	By matching
sp|Q9H0U4|RAB1B_HUMAN	sp|Q9H0U4|RAB1B_HUMAN	6	6	2	sp|Q9H0U4|RAB1B_HUMAN Ras-related protein Rab-1B OS=Homo sapiens GN=RAB1B PE=1 SV=1	1	6	6	2	0	3	0	0	1	6	0	1	2	0	3	0	0	1	6	0	1	2	0	0	0	0	0	2	0	0	1	33.8	33.8	12.4	22.171	201	201	0	48.33	0	By MS/MS	0	0	By matching
sp|Q9H1E1|RNAS7_HUMAN	sp|Q9H1E1|RNAS7_HUMAN	1	1	1	sp|Q9H1E1|RNAS7_HUMAN Ribonuclease 7 OS=Homo sapiens GN=RNASE7 PE=1 SV=2	1	1	1	1	0	0	0	0	0	1	0	0	0	0	0	0	0	0	1	0	0	0	0	0	0	0	0	1	0	0	0	9	9	9	17.419	156	156	0	5.4683	0	0	0	0	0
sp|Q9H479|FN3K_HUMAN	sp|Q9H479|FN3K_HUMAN	4	4	4	sp|Q9H479|FN3K_HUMAN Fructosamine-3-kinase OS=Homo sapiens GN=FN3K PE=1 SV=1	1	4	4	4	0	0	0	0	0	2	0	0	0	0	0	0	0	0	2	0	0	0	0	0	0	0	0	2	0	0	0	17.8	17.8	17.8	35.171	309	309	0	6.3188	0	0	0	0	0
sp|Q9H4G4|GAPR1_HUMAN	sp|Q9H4G4|GAPR1_HUMAN	2	2	2	sp|Q9H4G4|GAPR1_HUMAN Golgi-associated plant pathogenesis-related protein 1 OS=Homo sapiens GN=GLIPR2 PE=1 SV=3	1	2	2	2	0	0	0	0	0	1	0	0	0	0	0	0	0	0	1	0	0	0	0	0	0	0	0	1	0	0	0	16.9	16.9	16.9	17.218	154	154	0	12.267	0	0	0	0	0
sp|Q9HCU9|BRMS1_HUMAN	sp|Q9HCU9|BRMS1_HUMAN	1	1	1	sp|Q9HCU9|BRMS1_HUMAN Breast cancer metastasis-suppressor 1 OS=Homo sapiens GN=BRMS1 PE=1 SV=1	1	1	1	1	1	1	1	1	1	0	1	0	0	1	1	1	1	1	0	1	0	0	1	1	1	1	1	0	1	0	0	5.7	5.7	5.7	28.46	246	246	0	4.2998	By MS/MS	By matching	By matching	By MS/MS	By matching
sp|Q9HCY8|S10AE_HUMAN	sp|Q9HCY8|S10AE_HUMAN	2	2	2	sp|Q9HCY8|S10AE_HUMAN Protein S100-A14 OS=Homo sapiens GN=S100A14 PE=1 SV=1	1	2	2	2	0	0	0	0	0	1	0	0	1	0	0	0	0	0	1	0	0	1	0	0	0	0	0	1	0	0	1	25	25	25	11.662	104	104	0	236.16	0	0	0	0	0
sp|Q9NP58|ABCB6_HUMAN;sp|Q2M3G0|ABCB5_HUMAN	sp|Q9NP58|ABCB6_HUMAN	7;1	7;1	7;1	sp|Q9NP58|ABCB6_HUMAN ATP-binding cassette sub-family B member 6, mitochondrial OS=Homo sapiens GN=ABCB6 PE=1 SV=1	2	7	7	7	0	0	0	0	0	2	0	0	0	0	0	0	0	0	2	0	0	0	0	0	0	0	0	2	0	0	0	10.6	10.6	10.6	93.884	842	842;1257	0	21.681	0	0	0	0	0
sp|Q9NP59|S40A1_HUMAN	sp|Q9NP59|S40A1_HUMAN	2	2	2	sp|Q9NP59|S40A1_HUMAN Solute carrier family 40 member 1 OS=Homo sapiens GN=SLC40A1 PE=1 SV=1	1	2	2	2	0	0	0	0	0	0	0	0	0	0	0	0	0	0	0	0	0	0	0	0	0	0	0	0	0	0	0	4.7	4.7	4.7	62.541	571	571	0.0059613	3.1242	0	0	0	0	0
sp|Q9NZT1|CALL5_HUMAN	sp|Q9NZT1|CALL5_HUMAN	7	7	7	sp|Q9NZT1|CALL5_HUMAN Calmodulin-like protein 5 OS=Homo sapiens GN=CALML5 PE=1 SV=2	1	7	7	7	0	0	1	0	0	2	1	0	2	0	0	1	0	0	2	1	0	2	0	0	1	0	0	2	1	0	2	63	63	63	15.892	146	146	0	323.31	0	0	By matching	0	0
sp|Q9P0L0|VAPA_HUMAN;sp|O95292|VAPB_HUMAN	sp|Q9P0L0|VAPA_HUMAN;sp|O95292|VAPB_HUMAN	2;1	2;1	2;1	sp|Q9P0L0|VAPA_HUMAN Vesicle-associated membrane protein-associated protein A OS=Homo sapiens GN=VAPA PE=1 SV=3;sp|O95292|VAPB_HUMAN Vesicle-associated membrane protein-associated protein B/C OS=Homo sapiens GN=VAPB PE=1 SV=3	2	2	2	2	0	0	0	0	0	0	0	0	0	0	0	0	0	0	0	0	0	0	0	0	0	0	0	0	0	0	0	11.2	11.2	11.2	27.893	249	249;243	0	3.9369	0	0	0	0	0
sp|Q9P258|RCC2_HUMAN	sp|Q9P258|RCC2_HUMAN	1	1	1	sp|Q9P258|RCC2_HUMAN Protein RCC2 OS=Homo sapiens GN=RCC2 PE=1 SV=2	1	1	1	1	0	0	0	0	0	0	0	0	0	0	0	0	0	0	0	0	0	0	0	0	0	0	0	0	0	0	0	4.2	4.2	4.2	56.084	522	522	0	28.403	0	0	0	0	0
sp|Q9UGM3|DMBT1_HUMAN	sp|Q9UGM3|DMBT1_HUMAN	1	1	1	sp|Q9UGM3|DMBT1_HUMAN Deleted in malignant brain tumors 1 protein OS=Homo sapiens GN=DMBT1 PE=1 SV=2	1	1	1	1	0	0	0	0	0	0	0	0	0	0	0	0	0	0	0	0	0	0	0	0	0	0	0	0	0	0	0	7	7	7	260.73	2413	2413	0	3.684	0	0	0	0	0
sp|Q9UIA9|XPO7_HUMAN;sp|Q9H2T7|RBP17_HUMAN	sp|Q9UIA9|XPO7_HUMAN	13;1	13;1	13;1	sp|Q9UIA9|XPO7_HUMAN Exportin-7 OS=Homo sapiens GN=XPO7 PE=1 SV=3	2	13	13	13	0	0	0	0	0	4	0	1	2	0	0	0	0	0	4	0	1	2	0	0	0	0	0	4	0	1	2	12.7	12.7	12.7	123.91	1087	1087;1088	0	49.833	0	0	0	0	0
sp|Q9UL25|RAB21_HUMAN	sp|Q9UL25|RAB21_HUMAN	1	1	1	sp|Q9UL25|RAB21_HUMAN Ras-related protein Rab-21 OS=Homo sapiens GN=RAB21 PE=1 SV=3	1	1	1	1	0	0	0	0	0	1	0	0	0	0	0	0	0	0	1	0	0	0	0	0	0	0	0	1	0	0	0	6.7	6.7	6.7	24.347	225	225	0	3.787	0	0	0	0	0
sp|Q9UPN3|MACF1_HUMAN	sp|Q9UPN3|MACF1_HUMAN	2	2	2	sp|Q9UPN3|MACF1_HUMAN Microtubule-actin cross-linking factor 1, isoforms 1/2/3/5 OS=Homo sapiens GN=MACF1 PE=1 SV=4	1	2	2	2	0	0	0	0	0	1	0	1	1	0	0	0	0	0	1	0	1	1	0	0	0	0	0	1	0	1	1	0.3	0.3	0.3	838.3	7388	7388	0.0096552	2.6172	0	0	0	0	0
sp|Q9Y2Y8|PRG3_HUMAN	sp|Q9Y2Y8|PRG3_HUMAN	1	1	1	sp|Q9Y2Y8|PRG3_HUMAN Proteoglycan 3 OS=Homo sapiens GN=PRG3 PE=1 SV=2	1	1	1	1	0	0	0	0	0	0	0	0	0	0	0	0	0	0	0	0	0	0	0	0	0	0	0	0	0	0	0	4.9	4.9	4.9	25.405	225	225	0	6.1316	0	0	0	0	0
sp|Q9Y337|KLK5_HUMAN	sp|Q9Y337|KLK5_HUMAN	1	1	1	sp|Q9Y337|KLK5_HUMAN Kallikrein-5 OS=Homo sapiens GN=KLK5 PE=1 SV=3	1	1	1	1	0	0	0	0	0	0	0	0	0	0	0	0	0	0	0	0	0	0	0	0	0	0	0	0	0	0	0	7.2	7.2	7.2	32.02	293	293	0	28.887	0	0	0	0	0
sp|Q9Y3I1|FBX7_HUMAN	sp|Q9Y3I1|FBX7_HUMAN	5	5	5	sp|Q9Y3I1|FBX7_HUMAN F-box only protein 7 OS=Homo sapiens GN=FBXO7 PE=1 SV=1	1	5	5	5	1	0	0	0	0	4	0	0	2	1	0	0	0	0	4	0	0	2	1	0	0	0	0	4	0	0	2	9.8	9.8	9.8	58.502	522	522	0	60.933	By matching	0	0	0	0
sp|Q9Y678|COPG1_HUMAN	sp|Q9Y678|COPG1_HUMAN	1	1	1	sp|Q9Y678|COPG1_HUMAN Coatomer subunit gamma-1 OS=Homo sapiens GN=COPG1 PE=1 SV=1	1	1	1	1	0	0	0	0	0	0	0	0	0	0	0	0	0	0	0	0	0	0	0	0	0	0	0	0	0	0	0	1.6	1.6	1.6	97.717	874	874	0	7.9909	0	0	0	0	0
[truncated: 81 more columns]
